# Supplementary material for: Massive Loss of Olfactory Receptors But Not Trace Amine-Associated Receptors in the World’s Deepest-Living Fish (Pseudoliparis swirei)
Source: Genes (Basel). 2019 Nov 8;10(11):910. doi: 10.3390/genes10110910 (PMC6895882; doi:10.3390/genes10110910)
Supplement: Supplementary file 1 [file genes-10-00910-s001.zip]

Archive with 10 entries (10 files):
- Figure S1.pdf
- Figure S2.pdf
- Figure S3.pdf
- Figure S4.pdf
- Supplementary Data 1.xlsx
- Supplementary Data 2.xlsx
- Supplementary Data 3.xlsx
- Supplementary Data 4.xlsx
- Supplementary Data 5.xlsx
- Table S1 .pdf
