# Supplementary material for: Massive Loss of Olfactory Receptors But Not Trace Amine-Associated Receptors in the World’s Deepest-Living Fish (Pseudoliparis swirei)
Source: Genes (Basel). 2019 Nov 8;10(11):910. doi: 10.3390/genes10110910 (PMC6895882; doi:10.3390/genes10110910)
Supplement: Supplementary file 1 [file genes-10-00910-s001.zip › Supplementary Data 2.xlsx]

## Sheet: OR
The geneomic location of OR genes in the nine teleost genomes
Name	Chromosome/scaffold	Starting Site	Ending Site
PswOR1P	scaffold1179	34553	33734
PswOR2	scaffold1755	12406	11480
PswOR3	scaffold19	285363	284437
PswOR4	scaffold2870	6947	5931		Abbreviations for species names: Psw, Mariana snailfish; Lta, Tanaka’s snailfish; Gac, stickleback; Tru, fugu; Sma, trubot; Ola, medka; Xma, platyfish; Gmo, cod; Dar, zebrafish.
PswOR5P	scaffold3841	14293	13340
PswOR6	scaffold3841	5270	4317
PswOR7	scaffold3841	9086	8133
PswOR8	scaffold387	371164	370220
PswOR9	scaffold387	378771	377839
PswOR10	scaffold387	389770	388796
PswOR11	scaffold387	404141	403149
PswOR12	scaffold387	412833	411889
PswOR13	scaffold387	424888	423944
PswOR14	scaffold387	426774	425788
PswOR15	scaffold387	432276	431326
PswOR16	scaffold4048	18345	19331
PswOR17	scaffold4048	20231	21175
PswOR18	scaffold415	431410	432360
PswOR19	scaffold415	438361	439311
PswOR20	scaffold415	455508	454570
PswOR21P	scaffold415	460778	459836
PswOR22P	scaffold4469	341	1270
PswOR23	scaffold53	991349	992302
PswOR24	scaffold53	995527	996480
PswOR25P	scaffold53	1000732	1001685
PswOR26	scaffold53	1004564	1005517
PswOR27	scaffold53	1009772	1010725
PswOR28	scaffold53	1013604	1014557
PswOR29	scaffold53	1017431	1018384
PswOR30P	scaffold53	1022616	1023569
PswOR31	scaffold53	1027812	1028765
PswOR32	scaffold53	1031989	1032942
PswOR33P	scaffold53	1043474	1044396
PswOR34	scaffold53	1048994	1049923
PswOR35	scaffold53	1056563	1057492
PswOR36P	scaffold53	1065257	1066185
PswOR37	scaffold53	1074978	1075907
PswOR38P	scaffold616	119719	120639
PswOR39	scaffold63	1368699	1369715
PswOR40	scaffold63	1436847	1435888
PswOR41	scaffold63	1450890	1449922
PswOR42	scaffold63	1453653	1452685
PswOR43	scaffold63	1459374	1458409
PswOR44	scaffold86	275621	274239
PswOR45	scaffold86	313369	311987
PswOR46	scaffold9	1085402	1084473
PswOR47	scaffold9	1091001	1091942
PswOR48P	scaffold9	1100583	1101505
PswOR49	scaffold9	1116239	1117213
PswOR50	scaffold9	1122813	1123778
PswOR51	scaffold9	145662	144718
PswOR52	scaffold9	178948	178025
PswOR53	scaffold931	172600	173544
LtaOR1	scaffold219	35990	36916
LtaOR2	scaffold219	49608	50552
LtaOR3	scaffold34	683413	684546
LtaOR4	scaffold34	695275	696519
LtaOR5	scaffold34	703600	704946
LtaOR6	scaffold34	712648	713970
LtaOR7	scaffold34	716632	717975
LtaOR8	scaffold34	727058	728140
LtaOR9	scaffold34	2732683	2731739
LtaOR10	scaffold34	2739118	2738189
LtaOR11	scaffold34	2749196	2748267
LtaOR12	scaffold34	2751691	2750762
LtaOR13	scaffold34	2756489	2755566
LtaOR14T	scaffold34	2763355	2761196
LtaOR15	scaffold34	2775245	2774292
LtaOR16	scaffold34	2779688	2778741
LtaOR17	scaffold34	2784202	2785128
LtaOR18	scaffold34	2795415	2796341
LtaOR19	scaffold5837	469969	468641
LtaOR20	scaffold5837	500757	499642
LtaOR21	scaffold661	2571923	2570955
LtaOR22	scaffold661	2576379	2575411
LtaOR23	scaffold661	2581247	2580279
LtaOR24	scaffold661	2587191	2586217
LtaOR25	scaffold661	2603041	2602100
LtaOR26	scaffold661	2607558	2606626
LtaOR27	scaffold661	2611115	2612044
LtaOR28	scaffold661	3454634	3455566
LtaOR29	scaffold661	3457689	3458621
LtaOR30	scaffold661	3470725	3471657
LtaOR31	scaffold661	3474253	3475182
LtaOR32	scaffold661	3489309	3490253
LtaOR33	scaffold661	3494172	3495116
LtaOR34	scaffold94772	171278	170322
LtaOR35	scaffold94772	179706	178777
LtaOR36	scaffold94772	190864	191784
LtaOR37	scaffold94772	196704	195775
LtaOR38	scaffold94772	201056	201982
LtaOR39	scaffold94772	207102	208028
LtaOR40	scaffold94772	212825	211881
LtaOR41	scaffold94772	217734	216790
LtaOR42	scaffold94772	247366	248313
LtaOR43	scaffold94772	259691	258765
LtaOR44	scaffold94772	266005	264785
LtaOR45	scaffold94884	738887	737946
LtaOR46T	scaffold94884	751051	749645
LtaOR47	scaffold94884	756504	755575
LtaOR48	scaffold94884	762705	761776
LtaOR49	scaffold94884	771532	770603
LtaOR50	scaffold94884	776605	775667
LtaOR51	scaffold94884	783778	782804
LtaOR52	scaffold94884	786709	785759
LtaOR53	scaffold95056	865184	866161
LtaOR54	scaffold95056	870276	871253
LtaOR55	scaffold95056	873253	874221
LtaOR56	scaffold95056	880131	881099
LtaOR57	scaffold95056	882854	883822
LtaOR58	scaffold95056	888596	889564
LtaOR59	scaffold95056	893881	894840
LtaOR60P	scaffold95056	896985	898103
LtaOR61P	scaffold95056	903141	904298
LtaOR62	scaffold95056	932313	931297
LtaOR63	scaffold95185	286976	285963
LtaOR64	scaffold95185	295199	296164
LtaOR65	scaffold95185	300351	301316
LtaOR66	scaffold95185	305321	306286
LtaOR67	scaffold95185	394700	395632
LtaOR68	scaffold95185	402342	403292
LtaOR69	scaffold95185	415873	414929
LtaOR70	scaffold95185	420153	419209
LtaOR71	scaffold95185	424843	423899
LtaOR72	scaffold95141	576535	575507
LtaOR73	scaffold22704	1647	727
LtaOR74	scaffold3024	189	1121
LtaOR75P	scaffold9175	231	1139
GacOR1	groupI	258455	257355
GacOR2	groupI	280099	279179
GacOR3	groupI	295720	296646
GacOR4	groupI	313281	314207
GacOR5	groupI	317672	318592
GacOR6P	groupI	319951	321081
GacOR7	groupI	324807	323782
GacOR8	groupI	336192	335170
GacOR9P	groupI	345639	346567
GacOR10	groupI	373995	373060
GacOR11	groupI	12404595	12403627
GacOR12	groupI	12414433	12413501
GacOR13	groupI	12424454	12423522
GacOR14	groupI	12437337	12436405
GacOR15	groupI	12443731	12442799
GacOR16	groupI	12454158	12453226
GacOR17	groupI	13165633	13164704
GacOR18	groupI	13168649	13169599
GacOR19	groupI	13172044	13172985
GacOR20	groupI	13179252	13180187
GacOR21	groupI	13184975	13185910
GacOR22	groupI	13193958	13194932
GacOR23	groupI	13198652	13199629
GacOR24	groupI	13202852	13203826
GacOR25	groupI	13205661	13206629
GacOR26	groupV	7714272	7715216
GacOR27	groupV	7718206	7719141
GacOR28	groupVII	17361947	17361042
GacOR29	groupVII	19672997	19673959
GacOR30	groupVII	19682151	19683161
GacOR31	groupVII	19690409	19691419
GacOR32	groupVII	19694170	19695180
GacOR33	groupVII	19700581	19699604
GacOR34	groupVII	19704847	19703852
GacOR35	groupVII	19717463	19716516
GacOR36	groupVII	19726990	19725995
GacOR37P	groupVII	19729105	19728334
GacOR38	groupVII	19738153	19737176
GacOR39	groupVII	19740843	19739827
GacOR40	groupVII	19745030	19744050
GacOR41	groupVII	19755951	19754947
GacOR42	groupVII	19764164	19763181
GacOR43P	groupVII	19771346	19770153
GacOR44	groupVII	19776803	19775820
GacOR45	groupVII	19778966	19777983
GacOR46	groupVII	19781206	19780223
GacOR47	groupVII	19783450	19782467
GacOR48	groupVII	19795536	19794553
GacOR49	groupXII	1246091	1245174
GacOR50	groupXVI	13793020	13792094
GacOR51	groupXVI	13795821	13794898
GacOR52	groupXVI	13801660	13802586
GacOR53	groupXVI	13805526	13804603
GacOR54	groupXVI	13810457	13809531
GacOR55	groupXVI	13814761	13813835
GacOR56	groupXVI	13819315	13818389
GacOR57P	groupXVI	13843542	13844475
GacOR58	groupXVI	13845775	13846716
GacOR59	groupXVI	13851180	13852565
GacOR60	groupXVI	13855614	13856546
GacOR61P	groupXVI	13861008	13861954
GacOR62	groupXVI	13862652	13863590
GacOR63P	groupXVI	13868146	13869619
GacOR64	groupXVI	13870335	13871273
GacOR65	groupXVI	13877317	13878255
GacOR66	groupXVI	13880717	13881646
GacOR67	groupXVI	13885492	13886430
GacOR68	groupXVI	13896723	13897679
GacOR69	groupXVI	13904894	13905823
GacOR70T	groupXVI	13909554	13910480
GacOR71	groupXVI	13914789	13915718
GacOR72P	groupXVI	15493601	15492685
GacOR73	groupXVI	15501531	15500581
GacOR74	groupXVI	15505105	15504188
GacOR75	groupXVI	15512794	15511850
GacOR76	groupXVI	15515772	15514855
GacOR77	groupXVI	15522287	15521370
GacOR78	groupXVI	15533566	15532649
GacOR79	groupXVI	15546240	15545323
GacOR80	groupXVI	15560805	15559897
GacOR81	groupXVI	15571069	15570161
GacOR82	groupXVI	15575201	15574284
GacOR83P	groupXVI	15580085	15579079
GacOR84	groupXVI	15594253	15593336
GacOR85	groupXVI	15611574	15610642
GacOR86	groupXVI	15615486	15614560
GacOR87P	groupXVI	15619682	15618752
GacOR88P	groupXVI	15641509	15640578
GacOR89	groupXVI	15662505	15661588
GacOR90	groupXVI	15670123	15669206
GacOR91	groupXVI	15683130	15682213
GacOR92	groupXVI	15698438	15697521
GacOR93	groupXVI	4224687	4225637
GacOR94	groupXVI	4229871	4230812
GacOR95	groupXVI	4232353	4233294
GacOR96	groupXVI	4234851	4235792
GacOR97	groupXVI	4249200	4250141
GacOR98	groupXVI	4252297	4253370
GacOR99	groupXVI	4260313	4261257
GacOR100P	groupXVI	4263775	4264675
GacOR101	groupXVI	4269402	4270337
GacOR102	groupXVI	4285591	4286541
GacOR103	groupXVI	4293607	4294548
GacOR104	groupXVI	4301585	4302517
GacOR105P	groupXVI	4304940	4305890
GacOR106P	groupXVI	4343319	4344173
GacOR107	groupXVI	4345682	4346617
GacOR108	scaffold_132	140111	139167
GacOR109P	scaffold_132	145332	146273
GacOR110	scaffold_132	149272	150210
GacOR111	scaffold_132	251629	250661
GacOR112P	scaffold_1335	3284	2338
GacOR113P	scaffold_212	24579	23663
GacOR114P	scaffold_212	26793	25753
GacOR115	scaffold_248	17203	18129
GacOR116P	scaffold_248	20874	21996
GacOR117	scaffold_248	50143	51060
GacOR118	scaffold_482	5098	4145
GacOR119	scaffold_533	10205	11125
GacOR120	scaffold_533	12908	13834
GacOR121	scaffold_69	65135	64209
TruOR1	chromosome1	18377573	18376647
TruOR2	chromosome1	18379955	18381718
TruOR3	chromosome1	18384581	18385513
TruOR4	chromosome1	18387763	18388686
TruOR5	chromosome1	19617309	19618235
TruOR6	chromosome1	19619660	19620601
TruOR7P	chromosome11	6940080	6939298
TruOR8	chromosome11	6945727	6944789
TruOR9	chromosome11	6955564	6954632
TruOR10	chromosome11	6959975	6959040
TruOR11	chromosome11	6964068	6965015
TruOR12	chromosome11	7494804	7495742
TruOR13	chromosome11	7497134	7498072
TruOR14P	chromosome11	7505319	7506319
TruOR15	chromosome11	7511397	7512362
TruOR16	chromosome11	7513346	7514338
TruOR17	chromosome15	7326760	7327731
TruOR18	chromosome15	8987193	8986264
TruOR19	chromosome15	9353671	9352709
TruOR20	HE591801.1	216376	217320
TruOR21	HE591801.1	219538	218585
TruOR22	HE591801.1	222612	221692
TruOR23P	HE591859.1	156222	158453
TruOR24T	HE591859.1	160811	162802
TruOR25	HE591908.1	113656	112703
TruOR26	HE591908.1	36866	35913
TruOR27	HE592006.1	67315	66404
TruOR28	HE592006.1	68029	69129
TruOR29	HE592084.1	215	1813
TruOR30	HE592093.1	7109	8320
TruOR31	HE592112.1	44148	45113
TruOR32P	HE592547.1	1306	362
TruOR33	HE592547.1	14909	15850
TruOR34	HE592547.1	3359	2445
TruOR35	HE592547.1	7399	8340
TruOR36	HE592612.1	3897	1886
TruOR37	HE592639.1	11654	10710
TruOR38T	HE592639.1	7416	6373
TruOR39P	HE592694.1	13520	14464
TruOR40P	HE592694.1	6216	7159
TruOR41	HE592956.1	3156	2200
TruOR42	HE592960.1	7271	6327
TruOR43P	HE592966.1	6298	7221
TruOR44	HE592966.1	9251	10186
TruOR45	HE592985.1	10634	11659
TruOR46	HE592985.1	5480	6412
TruOR47	HE593053.1	1851	2822
TruOR48P	HE593246.1	1036	2121
TruOR49P	HE593271.1	10532	9648
TruOR50	HE593301.1	4625	3618
TruOR51	HE593314.1	5958	7517
TruOR52	HE593413.1	1537	3081
TruOR53	HE593413.1	5772	4798
TruOR54	HE593738.1	6927	5782
TruOR55	HE593827.1	952	2890
TruOR56	HE594193.1	1545	2532
TruOR57	HE594300.1	6037	6969
TruOR58T	HE594546.1	824	6
TruOR59T	HE595602.1	810	3989
TruOR60P	HE595770.1	2866	3854
TruOR61	HE596282.1	2104	1172
TruOR62P	HE596429.1	2918	3902
TruOR63	HE596571.1	2689	1718
TruOR64	HE597051.1	596	1540
TruOR65	HE597111.1	2774	1821
TruOR66P	HE597132.1	1024	1973
TruOR67P	HE597404.1	1043	2209
SmaOR1	chromosome14	5914465	5913533
SmaOR2T	chromosome14	5918409	5917474
SmaOR3	chromosome14	5921668	5920709
SmaOR4	chromosome14	5931055	5930123
SmaOR5	chromosome14	5937669	5936728
SmaOR6	chromosome14	5940831	5939872
SmaOR7	chromosome14	5946377	5945430
SmaOR8	chromosome14	5948856	5947888
SmaOR9P	chromosome14	5952798	5951852
SmaOR10	chromosome14	5954740	5953793
SmaOR11	chromosome14	5958472	5957525
SmaOR12	chromosome14	8066997	8066074
SmaOR13	chromosome14	8075076	8074147
SmaOR14P	chromosome14	8079340	8078149
SmaOR15	chromosome14	8082103	8081168
SmaOR16	chromosome14	20429108	20430091
SmaOR17	chromosome14	20479729	20478755
SmaOR18	chromosome14	20484775	20483852
SmaOR19	chromosome14	20487428	20486505
SmaOR20	chromosome14	20492283	20491357
SmaOR21	chromosome14	20495579	20494653
SmaOR22	chromosome18	18125200	18124253
SmaOR23	chromosome3	4204640	4205542
SmaOR24	chromosome3	8196714	8195785
SmaOR25	chromosome3	8966580	8965531
SmaOR26	chromosome3	8969645	8970580
SmaOR27	chromosome3	8973239	8974180
SmaOR28	chromosome3	8976613	8977545
SmaOR29P	chromosome3	9217959	9218727
SmaOR30	chromosome3	9220306	9221457
SmaOR31	chromosome3	23546367	23545426
SmaOR32	chromosome3	23553386	23552448
SmaOR33	chromosome3	23556830	23555913
SmaOR34	chromosome3	23557972	23558922
SmaOR35	chromosome3	23564651	23565649
SmaOR36	chromosome3	23619981	23620931
SmaOR37P	chromosome3	23624486	23623536
SmaOR38	chromosome3	23628946	23628020
SmaOR39	chromosome3	23638589	23639515
SmaOR40	chromosome3	23643336	23644265
SmaOR41	chromosome3	23652777	23653772
SmaOR42P	chromosome4	504022	503124
SmaOR43	chromosome4	506727	505753
SmaOR44T	chromosome4	938275	940245
SmaOR45	chromosome4	5455392	5456369
SmaOR46	chromosome4	5458468	5459439
SmaOR47	chromosome4	5462773	5463756
SmaOR48	chromosome4	5467238	5466219
SmaOR49	chromosome4	5470482	5469517
SmaOR50	chromosome4	5474663	5473689
SmaOR51	chromosome4	5479408	5478449
SmaOR52	chromosome4	1058005	1058943
SmaOR53	chromosome4	1068215	1069165
SmaOR54	chromosome4	1074541	1075491
SmaOR55	chromosome4	1079755	1080705
SmaOR56	chromosome4	1085508	1086443
SmaOR57	chromosome4	1089685	1090635
SmaOR58P	chromosome4	1096580	1095573
SmaOR59	chromosome4	1098436	1097495
SmaOR60	chromosome4	1103675	1102698
SmaOR61	chromosome4	13254928	13255941
SmaOR62	chromosome4	13260214	13261155
SmaOR63	chromosome4	13765853	13766797
SmaOR64P	chromosome6	3621115	3620021
SmaOR65P	chromosome6	3625853	3624807
SmaOR66P	chromosome6	6641507	6642424
SmaOR67P	chromosome6	6648376	6649329
SmaOR68P	chromosome6	6653114	6654094
OlaOR1	chromosome13	15462	14317
OlaOR2	chromosome13	24708	23725
OlaOR3	chromosome13	29596	28199
OlaOR4	chromosome13	7865914	7864943
OlaOR5	chromosome13	7868375	7867155
OlaOR6	chromosome13	7872465	7873445
OlaOR7	chromosome13	7901737	7900712
OlaOR8	chromosome13	7907453	7906515
OlaOR9	chromosome13	7911747	7910809
OlaOR10	chromosome13	7915976	7915044
OlaOR11	chromosome13	7920468	7921544
OlaOR12	chromosome13	8858965	8859882
OlaOR13	chromosome13	8864951	8865868
OlaOR14	chromosome13	8868746	8869666
OlaOR15	chromosome13	8872567	8873487
OlaOR16	chromosome13	8877296	8878213
OlaOR17	chromosome13	8886193	8887170
OlaOR18	chromosome13	8890788	8891705
OlaOR19	chromosome13	8902197	8903114
OlaOR20	chromosome13	8906920	8907837
OlaOR21	chromosome13	8921767	8922687
OlaOR22	chromosome13	8932506	8933429
OlaOR23	chromosome13	8936386	8937285
OlaOR24	chromosome13	8938995	8939891
OlaOR25	chromosome13	8942859	8943758
OlaOR26	chromosome13	8953324	8954262
OlaOR40	chromosome14	8039866	8040840
OlaOR41	chromosome14	8044987	8045961
OlaOR42	chromosome14	8050583	8051557
OlaOR43P	chromosome14	8056807	8055811
OlaOR44	chromosome14	8068373	8067378
OlaOR45	chromosome14	8077729	8076749
OlaOR46	chromosome14	8088662	8087682
OlaOR47	chromosome14	8097389	8096424
OlaOR48	chromosome14	8118595	8117627
OlaOR49	chromosome14	8125846	8124878
OlaOR50	chromosome14	8129064	8128096
OlaOR51P	chromosome14	8137165	8136239
OlaOR52	chromosome14	8153118	8154539
OlaOR27	chromosome14	14836452	14837402
OlaOR28	chromosome14	21878846	21879829
OlaOR86	chromosome14	21901854	21903254
OlaOR29	chromosome14	21912627	21913616
OlaOR87	chromosome14	21933453	21934838
OlaOR30	chromosome14	21952012	21951074
OlaOR31	chromosome14	21955498	21956445
OlaOR32	chromosome14	21959595	21960542
OlaOR33	chromosome14	21971134	21972111
OlaOR34	chromosome14	22245264	22244320
OlaOR35	chromosome14	22255606	22254566
OlaOR36	chromosome14	22270635	22269496
OlaOR37	chromosome14	22281255	22280215
OlaOR38	chromosome14	22286953	22286006
OlaOR39	chromosome14	22309226	22310248
OlaOR54	chromosome21	1907555	1906479
OlaOR55	chromosome21	1916057	1914987
OlaOR56	chromosome21	1922871	1921840
OlaOR57	chromosome21	1947400	1946330
OlaOR58	chromosome21	1963898	1962744
OlaOR59	chromosome21	1976694	1975726
OlaOR60	chromosome21	2004530	2003445
OlaOR61	chromosome21	2014597	2013512
OlaOR62	chromosome21	2025582	2024497
OlaOR63	chromosome21	2030848	2029886
OlaOR64	chromosome21	2041641	2040541
OlaOR65	chromosome21	2057763	2056678
OlaOR66	chromosome21	2066362	2065235
OlaOR67	chromosome21	2068734	2069645
OlaOR68	chromosome21	2073200	2074111
OlaOR69	chromosome21	2106549	2107460
OlaOR70	chromosome21	2133938	2134873
OlaOR71	chromosome21	2146749	2147684
OlaOR72	chromosome21	2153070	2154020
OlaOR73	chromosome21	2155271	2156473
OlaOR74	chromosome21	2160746	2161672
OlaOR75	chromosome21	2171442	2172368
OlaOR76	chromosome21	2179404	2180327
OlaOR77	chromosome21	2190778	2191701
OlaOR53	chromosome21	15584078	15583131
OlaOR78	chromosome21	25053672	25052371
OlaOR79	chromosome21	25062563	25061409
OlaOR80	chromosome5	31349694	31348147
OlaOR81P	chromosome5	31358227	31356458
OlaOR82	chromosome5	31365496	31364429
OlaOR83P	chromosome5	31373153	31372326
OlaOR84P	chromosome5	31379756	31378953
OlaOR85P	chromosome5	31383093	31382299
XmaOR1	chromosome11	14653566	14651944
XmaOR2	chromosome11	14655717	14654716
XmaOR3	chromosome11	14659234	14658242
XmaOR4	chromosome11	14661946	14660954
XmaOR5	chromosome11	14669805	14670755
XmaOR6	chromosome11	14674356	14675315
XmaOR7	chromosome11	14678737	14679696
XmaOR8	chromosome11	14681824	14682783
XmaOR9	chromosome11	14684803	14685756
XmaOR10	chromosome11	14688006	14688956
XmaOR11	chromosome11	14692576	14693622
XmaOR12	chromosome11	14699060	14700106
XmaOR13	chromosome11	14702169	14703272
XmaOR14	chromosome11	14989220	14988276
XmaOR15	chromosome11	14990881	14991822
XmaOR16	chromosome11	14995881	14994940
XmaOR17	chromosome11	14998241	14999182
XmaOR18	chromosome11	15003146	15004090
XmaOR19	chromosome11	15008625	15009572
XmaOR20	chromosome11	15014713	15013703
XmaOR21	chromosome11	15042590	15041553
XmaOR22	chromosome11	15048758	15049915
XmaOR23	chromosome11	15060183	15061340
XmaOR24	chromosome11	15152284	15153450
XmaOR25	chromosome11	20693431	20694396
XmaOR26	chromosome11	21373381	21374307
XmaOR27	chromosome11	30486387	30485158
XmaOR28P	chromosome11	30493275	30494242
XmaOR29P	chromosome11	30495063	30495536
XmaOR30	chromosome11	30497772	30498740
XmaOR31	chromosome11	30500394	30501344
XmaOR32	chromosome11	30503550	30504518
XmaOR33	chromosome11	30506697	30507680
XmaOR34	chromosome11	30509241	30510221
XmaOR35	chromosome11	30515381	30516358
XmaOR36	chromosome11	30525373	30526350
XmaOR37	chromosome11	30530498	30531493
XmaOR38	chromosome11	30550368	30551360
XmaOR39	chromosome11	30555950	30554982
XmaOR40	chromosome11	30565283	30564315
XmaOR41	chromosome11	30568973	30568005
XmaOR42	chromosome18	1597632	1596619
XmaOR43	chromosome18	1602518	1601583
XmaOR44	chromosome18	1607516	1606581
XmaOR45	chromosome18	1612068	1611136
XmaOR46	chromosome18	1616872	1615940
XmaOR47	chromosome18	1632379	1631441
XmaOR48	chromosome18	1635663	1634737
XmaOR49	chromosome18	1638974	1639999
XmaOR50	chromosome18	1643281	1642040
XmaOR51	chromosome18	1647175	1646138
XmaOR52	chromosome18	1650073	1651083
XmaOR53	chromosome18	1671262	1672203
XmaOR54	chromosome18	1723899	1722973
XmaOR55	chromosome18	1729563	1730483
XmaOR56	chromosome18	1734073	1734993
XmaOR57	chromosome18	1737902	1736973
XmaOR58	chromosome18	1743290	1744219
XmaOR59	chromosome18	1748071	1747127
XmaOR60	chromosome18	1750877	1749924
XmaOR61	chromosome18	28830445	28829510
XmaOR62	chromosome18	28836805	28835870
XmaOR63	chromosome18	28841524	28840589
XmaOR64	chromosome18	28847147	28846224
XmaOR65	chromosome18	28849962	28849039
XmaOR66	chromosome18	28858854	28857931
XmaOR67	chromosome18	28863797	28862871
XmaOR68	chromosome18	28869044	28868112
XmaOR69	chromosome18	28872533	28871595
XmaOR70	chromosome18	9033685	9032690
XmaOR71	chromosome18	9037095	9036007
XmaOR72	chromosome18	9038998	9038021
XmaOR73	chromosome18	9043913	9042936
XmaOR74	chromosome18	9054016	9053078
XmaOR75	chromosome18	9058929	9057997
XmaOR76	chromosome18	9064240	9063302
XmaOR77	chromosome18	9068255	9067320
XmaOR78	chromosome18	9072175	9073272
XmaOR79P	chromosome20	10800934	10801773
XmaOR80P	chromosome20	10806357	10807289
XmaOR81P	chromosome20	10810355	10811212
XmaOR82P	chromosome20	10813265	10814206
XmaOR83P	chromosome20	10816260	10817201
XmaOR84P	chromosome20	10819620	10820471
XmaOR85P	chromosome20	10823792	10824622
XmaOR86P	chromosome20	10831206	10832054
XmaOR87P	chromosome20	10835349	10836221
XmaOR88P	chromosome20	10839516	10840370
XmaOR89	chromosome20	10843303	10844843
XmaOR90	chromosome20	10846634	10848866
XmaOR91	chromosome7	22401823	22402758
XmaOR92	chromosome7	22405889	22406860
XmaOR93	chromosome7	22410443	22411369
XmaOR94	chromosome7	22413650	22414576
XmaOR95	chromosome7	22416913	22417848
XmaOR96	chromosome7	22419066	22420001
XmaOR97	chromosome7	22422809	22423753
XmaOR98	chromosome7	22425255	22426184
XmaOR99	chromosome7	25444927	25446591
XmaOR100	chromosome7	25448357	25449517
XmaOR101	chromosome7	25450851	25451909
XmaOR102	chromosome7	27283371	27284333
XmaOR103	chromosome7	5479123	5478161
XmaOR104	chromosome7	5481959	5481006
XmaOR105	chromosome7	5484913	5483966
XmaOR106	chromosome7	5488359	5487418
XmaOR107	chromosome7	5492783	5491842
XmaOR108	chromosome7	5495151	5494231
XmaOR109	chromosome7	5498644	5497721
XmaOR110	chromosome7	5500941	5500024
XmaOR111	chromosome7	5504411	5503491
XmaOR112	chromosome7	5507320	5506394
XmaOR113	chromosome7	5509635	5508709
XmaOR114	chromosome7	5514270	5513338
XmaOR115	chromosome7	5517442	5516492
XmaOR116	chromosome7	5521918	5523333
XmaOR117	chromosome7	5525966	5526952
XmaOR118	chromosome7	5529275	5530456
XmaOR119	chromosome7	5532857	5533771
XmaOR120	chromosome7	5536819	5538000
XmaOR121	chromosome7	5542422	5543603
XmaOR122	chromosome7	5545866	5546780
XmaOR123P	chromosome7	5555919	5556848
GmoOR1	contig273458	2757	1810
GmoOR2	contig273459	1207	281
GmoOR3	contig288750	1119	151
GmoOR4	contig288893	1267	320
GmoOR5	contig33379	1104	2045
GmoOR6P	GeneScaffold_773	29586	30573
GmoOR7P	GeneScaffold_1683	55911	51275
GmoOR8	GeneScaffold_1046	107529	108470
GmoOR9	GeneScaffold_1046	30072	29071
GmoOR10	GeneScaffold_1046	46649	45708
GmoOR11	GeneScaffold_1046	57280	58206
GmoOR12	GeneScaffold_1046	68175	69089
GmoOR13	GeneScaffold_1046	71416	72345
GmoOR14T	GeneScaffold_1926	64584	63763
GmoOR15	GeneScaffold_1046	83480	84409
GmoOR16	GeneScaffold_1046	89059	88133
GmoOR17	GeneScaffold_1047	123714	124718
GmoOR18	GeneScaffold_1257	32040	31081
GmoOR19	GeneScaffold_1257	37254	36304
GmoOR20	GeneScaffold_1257	46411	45473
GmoOR21	GeneScaffold_1257	50901	49963
GmoOR22	GeneScaffold_1257	53647	52670
GmoOR23	GeneScaffold_1257	66959	65994
GmoOR24	GeneScaffold_1257	9439	10380
GmoOR25	GeneScaffold_1683	22260	21328
GmoOR26	GeneScaffold_1683	38604	37663
GmoOR27	GeneScaffold_1683	48324	47383
GmoOR28	GeneScaffold_1926	100908	100006
GmoOR29	GeneScaffold_2568	16884	17870
GmoOR30	GeneScaffold_2568	22069	23124
GmoOR31	GeneScaffold_2568	991	56
GmoOR32	GeneScaffold_4244	125856	124906
GmoOR33	GeneScaffold_4329	80572	81555
GmoOR34	GeneScaffold_4330	11163	12263
GmoOR35	GeneScaffold_4330	1562	2638
GmoOR36	GeneScaffold_4330	22843	23781
GmoOR37	GeneScaffold_4330	27240	28193
GmoOR38	GeneScaffold_4330	48357	49310
GmoOR39P	scaffold00449	15337	16250
GmoOR40	GeneScaffold_4417	342390	341449
GmoOR41	GeneScaffold_4417	345299	344349
GmoOR42	GeneScaffold_4417	367716	366724
GmoOR43	GeneScaffold_4417	382571	381621
GmoOR44P	GeneScaffold_4330	8002	9231
GmoOR45	GeneScaffold_4427	30897	29920
GmoOR46	GeneScaffold_4427	42159	43127
GmoOR47	GeneScaffold_4428	14280	15239
GmoOR48P	GeneScaffold_1683	63025	57644
GmoOR49	GeneScaffold_4437	63706	62609
GmoOR50	GeneScaffold_4437	77792	78907
GmoOR51	GeneScaffold_4437	88638	89735
GmoOR52	GeneScaffold_4437	94662	95906
GmoOR53	GeneScaffold_4437	98757	99848
GmoOR54	GeneScaffold_4440	3510	2551
GmoOR55	GeneScaffold_4543	1003050	1003994
GmoOR56	GeneScaffold_4543	1008462	1009424
GmoOR57	GeneScaffold_4543	1014458	1015408
GmoOR58	GeneScaffold_4543	1019700	1020647
GmoOR59	GeneScaffold_4543	1024327	1025274
GmoOR60	GeneScaffold_4543	1029465	1030412
GmoOR61	GeneScaffold_4543	1037351	1038286
GmoOR62	GeneScaffold_4543	1052257	1053204
GmoOR63	GeneScaffold_4543	1058278	1059225
GmoOR64T	contig730451	4	908
GmoOR65	GeneScaffold_4543	1061762	1062709
GmoOR66	GeneScaffold_4543	1073743	1074699
GmoOR67	GeneScaffold_4543	1083450	1084403
GmoOR68	GeneScaffold_4543	1086736	1087677
GmoOR69P	GeneScaffold_4543	971712	970775
GmoOR70	GeneScaffold_4543	1092477	1093427
GmoOR71P	contig658045	164	1021
GmoOR72P	contig333628	2395	1508
GmoOR73P	GeneScaffold_1926	89509	88511
GmoOR74P	GeneScaffold_1926	83342	82491
GmoOR75P	GeneScaffold_1926	78695	77874
GmoOR76P	scaffold10719	839	3043
GmoOR77T	scaffold11869	3	854
GmoOR78P	GeneScaffold_1926	72161	71268
GmoOR79P	GeneScaffold_1926	96699	95761
GmoOR80	GeneScaffold_4543	1100910	1101842
GmoOR81	GeneScaffold_4543	1104247	1105182
GmoOR82	GeneScaffold_4543	1113400	1112462
GmoOR83	GeneScaffold_4543	1129439	1128501
GmoOR84	GeneScaffold_4543	20698	21735
GmoOR85	GeneScaffold_4543	26599	27561
GmoOR86	GeneScaffold_4543	50555	51508
GmoOR87	GeneScaffold_4543	55993	56943
GmoOR88	GeneScaffold_4543	6440	7369
GmoOR89	GeneScaffold_4543	976316	977251
GmoOR90	GeneScaffold_4543	986647	987594
GmoOR91	GeneScaffold_4543	998482	999429
GmoOR92	GeneScaffold_469	10328	9408
GmoOR93	GeneScaffold_469	1265	345
GmoOR94	GeneScaffold_469	6713	5793
GmoOR95	GeneScaffold_497	20113	21033
GmoOR96	GeneScaffold_497	34216	35136
GmoOR97	GeneScaffold_497	40380	41300
GmoOR98P	GeneScaffold_497	15467	16453
GmoOR99	GeneScaffold_497	8135	9055
GmoOR100	GeneScaffold_773	19675	20610
GmoOR101	GeneScaffold_773	22507	23442
GmoOR102T	contig317323	779	3
GmoOR103	GeneScaffold_773	8362	9276
GmoOR104	scaffold00449	10801	11721
GmoOR105	scaffold07470	1172	2110
DarOR129-1	chromosome15	14780602	14779655
DarOR130-1	chromosome15	14826996	14827952
DarOR130-2	chromosome15	14850946	14851893
DarOR131-1	chromosome15	18223715	18222750
DarOR131-2	chromosome15	18232701	18231721
DarOR131-3	chromosome15	18240121	18239144
DarOR116-1	chromosome15	31296624	31297559
DarOR116-2	chromosome15	31303483	31304421
DarOR117-1	chromosome15	31307995	31308975
DarOR118-1	chromosome15	31313450	31312512
DarOR118-2	chromosome15	31318921	31317980
DarOR118-3	chromosome15	31323608	31322670
DarOR119-1	chromosome15	31327680	31328624
DarOR119-2	chromosome15	31332773	31333717
DarOR107-1	chromosome15	31344630	31345769
DarOR111-1	chromosome15	31351878	31350898
DarOR111-2	chromosome15	31357465	31356485
DarOR111-3	chromosome15	31366443	31365463
DarOR111-4	chromosome15	31372214	31371234
DarOR111-5	chromosome15	31383376	31382396
DarOR111-6	chromosome15	31390731	31389754
DarOR111-7	chromosome15	31401136	31400159
DarOR111-8	chromosome15	31406093	31405059
DarOR111-9	chromosome15	31408784	31407840
DarOR111-10	chromosome15	31413770	31412790
DarOR111-11	chromosome15	31419516	31418539
DarOR103-1	chromosome15	31426781	31427767
DarOR103-2	chromosome15	31429136	31430158
DarOR103-3	chromosome15	31435997	31436941
DarOR103-4	chromosome15	31438764	31439726
DarOR103-5	chromosome15	31444654	31445610
DarOR102-1	chromosome15	31462852	31463898
DarOR102-2	chromosome15	31466994	31467977
DarOR102-3	chromosome15	31472272	31473258
DarOR102-4	chromosome15	31476813	31477793
DarOR102-5	chromosome15	31479530	31480611
DarOR102-6	chromosome15	31481939	31482892
DarOR128-10	chromosome15	5157370	5156453
DarOR126-6	chromosome15	5164931	5164056
DarOR126-5	chromosome15	5172110	5171163
DarOR126-4	chromosome15	5178730	5177786
DarOR126-3	chromosome15	5184015	5183068
DarOR126-2	chromosome15	5191507	5190572
DarOR128-9	chromosome15	5197991	5197074
DarOR128-8	chromosome15	5203167	5202235
DarOR128-7	chromosome15	5207588	5206671
DarOR128-6	chromosome15	5212702	5211785
DarOR128-5	chromosome15	5217327	5216407
DarOR128-4	chromosome15	5222597	5221680
DarOR128-3	chromosome15	5230099	5229188
DarOR128-2	chromosome15	5239184	5238267
DarOR128-1	chromosome15	5245426	5244509
DarOR126-1	chromosome15	5252082	5251153
DarOR127-1	chromosome15	5262788	5261844
DarOR121-3	chromosome15	5277988	5278926
DarOR121-2	chromosome15	5281024	5281962
DarOR122-1	chromosome15	5288046	5288969
DarOR121-1	chromosome15	5293949	5294887
DarOR122-2	chromosome15	5299681	5300604
DarOR120-1	chromosome15	5309098	5308109
DarOR113-1	chromosome15	5321886	5322839
DarOR113-2	chromosome15	5333244	5334197
DarOR113-3	chromosome15	5339398	5340347
DarOR113-4	chromosome15	5343584	5344504
DarOR113-5	chromosome15	5351644	5352588
DarOR113-6	chromosome15	5368550	5369503
DarOR133-10	chromosome21	21530735	21529779
DarOR133-9	chromosome21	21537434	21536373
DarOR133-8	chromosome21	21541039	21540089
DarOR133-7	chromosome21	21549877	21548924
DarOR133-6	chromosome21	21554955	21553990
DarOR133-5	chromosome21	21564116	21563199
DarOR133-4	chromosome21	21570016	21569063
DarOR133-3	chromosome21	21580080	21579133
DarOR133-2	chromosome21	21594708	21593779
DarOR133-1	chromosome21	21600564	21599602
DarOR125-8	chromosome21	21655909	21656934
DarOR125-7	chromosome21	21663245	21664180
DarOR125-6	chromosome21	21673671	21674624
DarOR125-5	chromosome21	21679267	21680193
DarOR125-4	chromosome21	21685447	21686370
DarOR125-3	chromosome21	21692489	21693418
DarOR125-2	chromosome21	21702817	21703737
DarOR125-1	chromosome21	21709376	21710335
DarOR123-1	chromosome21	21713574	21714509
DarOR124-1	chromosome21	21725375	21726301
DarOR124-2	chromosome21	21726986	21728410
DarOR124-3	chromosome21	21729834	21730766
DarOR124-4	chromosome21	21738372	21739313
DarOR132-1	chromosome21	25323338	25324309
DarOR132-2	chromosome21	25335941	25336909
DarOR132-3	chromosome21	25344498	25345466
DarOR132-4	chromosome21	25354234	25355202
DarOR132-5	chromosome21	25364466	25365434
DarOR132-6	chromosome21	25375380	25376348
DarOR115-19	chromosome21	40195758	40196708
DarOR115-18	chromosome21	40202928	40203866
DarOR115-17	chromosome21	40215704	40216642
DarOR115-16	chromosome21	40220091	40221029
DarOR115-15	chromosome21	40226120	40227058
DarOR115-14	chromosome21	40232990	40233907
DarOR115-13	chromosome21	40236650	40237591
DarOR115-12	chromosome21	40239604	40240548
DarOR115-11	chromosome21	40250025	40249084
DarOR115-10	chromosome21	40254723	40255667
DarOR115-9	chromosome21	40261217	40262146
DarOR115-8	chromosome21	40268567	40269508
DarOR115-7	chromosome21	40276859	40277800
DarOR115-6	chromosome21	40280948	40281895
DarOR115-5	chromosome21	40287132	40288073
DarOR115-4	chromosome21	40293515	40294468
DarOR115-3	chromosome21	40296774	40297700
DarOR115-2	chromosome21	40303151	40304089
DarOR115-1	chromosome21	40307677	40308621
DarOR101-1	chromosome21	40316882	40315495
DarOR108-3	chromosome10	36178850	36179977
DarOR108-2	chromosome10	36184935	36185987
DarOR108-1	chromosome10	36194611	36195738
DarOR109-9	chromosome10	36206595	36205390
DarOR109-8	chromosome10	36214525	36213527
DarOR109-7	chromosome10	36219793	36218807
DarOR109-6	chromosome10	36222813	36221836
DarOR109-5	chromosome10	36225691	36224702
DarOR109-4	chromosome10	36231715	36230699
DarOR109-3	chromosome10	36236209	36235205
DarOR109-2	chromosome10	36240758	36239748
DarOR109-1	chromosome10	36244731	36243742
DarOR110-2	chromosome10	36253958	36253002
DarOR110-1	chromosome10	36260007	36259111
DarOR106-12	chromosome10	36265514	36266494
DarOR106-11	chromosome10	36272504	36273479
DarOR106-10	chromosome10	36277842	36278783
DarOR106-9	chromosome10	36285893	36286834
DarOR106-8	chromosome10	36294977	36295921
DarOR106-7	chromosome10	36299877	36300854
DarOR106-6	chromosome10	36303303	36304283
DarOR106-5	chromosome10	36309365	36310315
DarOR106-4	chromosome10	36314629	36315579
DarOR106-3	chromosome10	36323268	36324230
DarOR106-2	chromosome10	36329048	36330010
DarOR106-1	chromosome10	36334861	36335820
DarOR105-1	chromosome10	36345211	36346188
DarOR104-2	chromosome10	36349451	36350410
DarOR104-1	chromosome10	36355185	36356168
DarOR134-1	chromosome6	52859511	52860458
DarOR137-10	chromosome6	52874159	52875091
DarOR137-9	chromosome6	52877406	52878338
DarOR137-8	chromosome6	52880570	52881502
DarOR137-7	chromosome6	52889483	52890415
DarOR137-6	chromosome6	52892141	52893073
DarOR137-5	chromosome6	52895250	52896179
DarOR137-4	chromosome6	52903501	52904424
DarOR137-3	chromosome6	52911519	52912445
DarOR137-2	chromosome6	52918747	52919679
DarOR137-1	chromosome6	52924268	52925212
DarOR136-4	chromosome6	52927623	52928783
DarOR136-3	chromosome6	52931502	52932905
DarOR136-2	chromosome6	52938406	52939464
DarOR136-1	chromosome6	52942993	52943940
DarOR135-1	chromosome8	37527772	37528692
DarOR112-1	chromosome15	5360407	5362094

## Sheet: TAAR
The geneomic location of OR genes in the nine teleost genomes
Name	Chromosome/scaffold	Starting Site	Ending Site
PswTAAR1	scaffold14	69319	70477
PswTAAR2P	scaffold14	76318	77505
PswTAAR3P	scaffold14	81779	82960
PswTAAR4	scaffold14	109539	108378		Abbreviations for species names: Psw, Mariana snailfish; Lta, Tanaka’s snailfish; Gac, stickleback; Tru, fugu; Sma, trubot; Ola, medka; Xma, platyfish; Gmo, cod; Dar, zebrafish.
PswTAAR5	scaffold14	121243	120081
PswTAAR6	scaffold14	140123	139039
PswTAAR7	scaffold14	171263	170060
PswTAAR8	scaffold14	181546	180370
PswTAAR9	scaffold14	199718	198554
PswTAAR10	scaffold14	214774	213580
PswTAAR11	scaffold14	221150	222300
PswTAAR12	scaffold14	248465	247272
PswTAAR13	scaffold14	253355	252162
PswTAAR14	scaffold14	259653	258460
PswTAAR15	scaffold14	265787	264594
PswTAAR16	scaffold14	316742	315203
PswTAAR17P	scaffold14	329563	330824
PswTAAR18	scaffold14	342485	340991
PswTAAR19	scaffold14	352873	354344
PswTAAR20	scaffold14	359375	361043
PswTAAR21	scaffold158	740731	739736
PswTAAR22P	scaffold158	757999	757006
PswTAAR23	scaffold438	246998	247993
PswTAAR24	scaffold438	254765	255766
PswTAAR25	scaffold438	318511	319512
PswTAAR26P	scaffold438	328392	329393
PswTAAR27P	scaffold4478	6240	7441
PswTAAR28P	scaffold86	337894	336540
PswTAAR29P	scaffold347	363933	362949
PswTAAR30P	scaffold411	500562	501544
PswTAAR31	scaffold1247	71965	71000
LtaTAAR1	scaffold10027	274641	275636
LtaTAAR2	scaffold10027	290047	291042
LtaTAAR3	scaffold1090	125037	126038
LtaTAAR4	scaffold1090	140762	141763
LtaTAAR5	scaffold21627	634719	635684
LtaTAAR6	scaffold21627	649738	650766
LtaTAAR7	scaffold2821	21055	19903
LtaTAAR8	scaffold2821	31916	30759
LtaTAAR9	scaffold2821	37457	36293
LtaTAAR10P	scaffold2821	42077	41115
LtaTAAR11	scaffold2821	42307	41115
LtaTAAR12	scaffold2821	49052	47864
LtaTAAR13	scaffold2821	57115	58301
LtaTAAR14P	scaffold2821	57339	58301
LtaTAAR15	scaffold2821	63402	62214
LtaTAAR16	scaffold2821	69709	68086
LtaTAAR17	scaffold2821	96802	97932
LtaTAAR18	scaffold2821	103795	105216
LtaTAAR19P	scaffold2821	127137	126313
LtaTAAR20	scaffold2821	131122	129935
LtaTAAR21P	scaffold2821	135658	134505
LtaTAAR22	scaffold94925	933573	934733
LtaTAAR23P	scaffold94925	954740	953600
LtaTAAR24	scaffold94925	963109	961949
LtaTAAR25T	scaffold91749	794	3
LtaTAAR26	scaffold5837	523056	521740
GacTAAR1	groupI	22437102	22436002
GacTAAR2	groupI	27258507	27259499
GacTAAR3P	groupI	27268578	27269544
GacTAAR4	groupIX	13761558	13760495
GacTAAR5	groupXVI	15950326	15951775
GacTAAR6	groupXVI	16449795	16448669
GacTAAR7	groupXVI	16452138	16450915
GacTAAR8	groupXVI	16461610	16460421
GacTAAR9	groupXVI	16469643	16468493
GacTAAR10	groupXVI	16483510	16484737
GacTAAR11P	groupXVI	16488530	16487619
GacTAAR12	groupXVI	16948198	16947057
GacTAAR13	groupXVI	16958580	16957463
GacTAAR14	groupXVI	16967224	16966117
GacTAAR15	groupXVI	16974239	16975382
GacTAAR16P	groupXVI	16978123	16976497
GacTAAR17	groupXVI	16978708	16979885
GacTAAR18P	groupXVI	16988755	16989896
GacTAAR19	groupXVI	17003486	17004624
GacTAAR20	groupXVI	17020491	17021629
GacTAAR21	groupXVI	17029715	17028578
GacTAAR22	groupXVI	17043139	17042013
GacTAAR23	groupXVI	17058223	17057087
GacTAAR24	groupXVI	17065849	17066988
GacTAAR25	groupXVI	17077068	17075986
GacTAAR26	groupXVI	17085237	17086361
GacTAAR27	groupXVI	17095712	17094574
GacTAAR28	groupXVI	17108877	17107700
GacTAAR29P	groupXVI	17109477	17111008
GacTAAR30P	groupXVI	17113619	17112364
GacTAAR31P	groupXVI	17121013	17119913
GacTAAR32	groupXVI	17141108	17142247
GacTAAR33	groupXVI	17151798	17152938
GacTAAR34	groupXVI	17164416	17165555
GacTAAR35	groupXVI	17175154	17176293
GacTAAR36	groupXVI	4734246	4735377
GacTAAR37	groupXVI	4754968	4753832
GacTAAR38	groupXVI	4761489	4762628
GacTAAR39P	groupXVI	4770358	4769234
GacTAAR40	groupXVI	4814397	4815533
GacTAAR41	groupXVI	4855664	4856795
GacTAAR42	groupXVIII	807403	806402
GacTAAR43	groupXVIII	850379	849378
GacTAAR44	groupXVIII	857337	856336
GacTAAR45	groupXVIII	865892	864897
GacTAAR46P	scaffold_160	109410	110536
GacTAAR47P	scaffold_160	126750	127890
GacTAAR48P	scaffold_160	130818	131946
GacTAAR49	scaffold_160	139267	140406
GacTAAR50	scaffold_160	52790	51656
GacTAAR51P	scaffold_160	55494	54454
GacTAAR52P	scaffold_160	63429	62324
GacTAAR53P	scaffold_160	90438	89155
GacTAAR54	scaffold_160	95560	94424
GacTAAR55	scaffold_37	1868702	1869815
GacTAAR56	scaffold_37	1879974	1878846
GacTAAR57	scaffold_37	1893869	1895000
GacTAAR58	scaffold_37	816999	815872
GacTAAR59	scaffold_37	832417	831222
GacTAAR60	scaffold_37	846478	845277
GacTAAR61	scaffold_37	855055	853854
GacTAAR62	scaffold_37	869240	868017
GacTAAR63	scaffold_37	882256	880733
GacTAAR64	scaffold_56	1060658	1059527
GacTAAR65	scaffold_56	1133211	1132080
TruTAAR1P	chromosome17	9670174	9669182
TruTAAR2P	chromosome20	12591008	12591871
TruTAAR3	chromosome8	5604511	5605530
TruTAAR4P	chromosome8	5618332	5619352
TruTAAR5	HE591604.1	5868	4873
TruTAAR6	HE591688.1	4033	5025
TruTAAR7P	HE591746.1	225727	226677
TruTAAR8P	HE591796.1	183419	182388
TruTAAR9P	HE591796.1	190693	189836
TruTAAR10P	HE591796.1	223449	222586
TruTAAR11P	HE591796.1	233860	232997
TruTAAR12	HE592096.1	15984	15010
TruTAAR13	HE592096.1	7142	8143
TruTAAR14	HE592595.1	3783	2698
TruTAAR15P	HE592595.1	7756	8733
TruTAAR16P	HE592923.1	2977	3973
TruTAAR17P	HE593258.1	1010	147
TruTAAR18P	HE593258.1	6115	5252
TruTAAR19	HE593330.1	7427	8444
TruTAAR20P	HE593940.1	3339	4197
TruTAAR21T	HE594188.1	2198	3232
TruTAAR22P	HE595254.1	1622	753
TruTAAR23P	HE596072.1	1227	424
SmaTAAR1P	chromosome1	10513290	10512212
SmaTAAR2	chromosome1	10516175	10514988
SmaTAAR3T	chromosome14	20434651	20436117
SmaTAAR4	chromosome14	20440198	20438948
SmaTAAR5	chromosome14	20443105	20441881
SmaTAAR6P	chromosome14	20447275	20446123
SmaTAAR7	chromosome14	20451248	20450148
SmaTAAR8	chromosome14	20464152	20463037
SmaTAAR9	chromosome14	20467589	20466436
SmaTAAR10P	chromosome16	20700050	20699040
SmaTAAR11	chromosome20	4074869	4073928
SmaTAAR12	chromosome20	4078122	4076898
SmaTAAR13	chromosome20	4085224	4084241
OlaTAAR1P	chromosome1	34358996	34359986
OlaTAAR2	chromosome2	20573133	20572075
OlaTAAR3	chromosome21	12776026	12774611
OlaTAAR4	chromosome21	12778197	12779456
OlaTAAR5	chromosome21	12796726	12795612
OlaTAAR6	chromosome21	12802474	12800927
OlaTAAR7	chromosome21	12823760	12822243
OlaTAAR8	chromosome21	12856244	12855133
OlaTAAR9	chromosome21	12867955	12866846
OlaTAAR10	chromosome21	12888199	12887091
OlaTAAR11	chromosome21	12913188	12912081
OlaTAAR12	chromosome21	12925177	12923822
OlaTAAR13	chromosome21	12935729	12934626
OlaTAAR14	chromosome21	12946791	12945571
OlaTAAR15	chromosome21	12975467	12974022
OlaTAAR16	chromosome21	26852148	26851025
OlaTAAR17	chromosome21	26857651	26856526
OlaTAAR18	chromosome21	26861960	26860833
OlaTAAR19P	chromosome21	26883626	26882628
OlaTAAR20	chromosome21	26893828	26892680
OlaTAAR21	chromosome21	26905656	26906837
OlaTAAR22	chromosome21	26918052	26916779
OlaTAAR23	chromosome21	26935811	26934538
OlaTAAR24	chromosome21	26942852	26941579
OlaTAAR25	chromosome21	26948489	26947145
OlaTAAR26	chromosome21	26965569	26964508
OlaTAAR27	chromosome24	9553280	9554257
OlaTAAR28	chromosome24	9559222	9560199
OlaTAAR29	chromosome24	9626190	9627179
OlaTAAR30	chromosome24	9635036	9636025
OlaTAAR31	chromosome24	9638282	9639271
OlaTAAR32	chromosome24	9645924	9646895
OlaTAAR33	chromosome24	9657937	9658932
OlaTAAR34	chromosome24	9661465	9662595
OlaTAAR35	chromosome24	9668677	9669675
OlaTAAR36	chromosome24	9685132	9686130
OlaTAAR37	chromosome24	9757655	9758653
XmaTAAR1	chromosome15	20952934	20953890
XmaTAAR2	chromosome15	20957828	20958784
XmaTAAR3	chromosome15	21011323	21012303
XmaTAAR4	chromosome15	21057985	21058971
XmaTAAR5	chromosome15	21066966	21067937
XmaTAAR6	chromosome15	21075754	21076725
XmaTAAR7	chromosome15	21084644	21085615
XmaTAAR8	chromosome15	21090192	21091166
XmaTAAR9	chromosome15	21093273	21094253
XmaTAAR10	chromosome15	21096234	21097694
XmaTAAR11	chromosome15	21098744	21099982
XmaTAAR12	chromosome15	21109861	21110802
XmaTAAR13	chromosome15	21116128	21117072
XmaTAAR14	chromosome15	21118217	21119143
XmaTAAR15	chromosome15	21123784	21124728
XmaTAAR16	chromosome5	23947264	23948247
XmaTAAR17	chromosome7	1875012	1873702
XmaTAAR18	chromosome7	1878761	1877449
XmaTAAR19	chromosome7	1884080	1882927
XmaTAAR20	chromosome7	1887900	1889941
XmaTAAR21	chromosome7	1894447	1893139
XmaTAAR22	chromosome7	1897651	1896561
XmaTAAR23	chromosome7	1899032	1900105
XmaTAAR24	chromosome7	1903733	1904848
XmaTAAR25	chromosome7	1908134	1909249
XmaTAAR26	chromosome7	1912842	1913957
XmaTAAR27	chromosome7	1918574	1917353
XmaTAAR28	chromosome7	1922009	1920669
XmaTAAR29	chromosome7	4430041	4428806
XmaTAAR30	chromosome7	4434509	4433073
XmaTAAR31	chromosome7	4436303	4437576
XmaTAAR32	chromosome7	4440902	4442177
XmaTAAR33	chromosome7	4447154	4445583
XmaTAAR34	chromosome7	4458467	4459720
XmaTAAR35	chromosome7	4464322	4462766
XmaTAAR36	chromosome7	4470528	4469050
XmaTAAR37	chromosome7	4475446	4476684
XmaTAAR38	chromosome7	4480946	4479817
XmaTAAR39	chromosome7	4485342	4484217
XmaTAAR40	chromosome7	4489315	4488068
XmaTAAR41	chromosome7	4494058	4492933
XmaTAAR42	chromosome7	4497337	4496212
XmaTAAR43	chromosome7	4507452	4506199
XmaTAAR44	chromosome7	4511870	4510745
XmaTAAR45	chromosome7	4528933	4527808
XmaTAAR46	chromosome7	4531826	4530737
XmaTAAR47	chromosome7	4538166	4537077
XmaTAAR48	chromosome7	4541224	4540135
XmaTAAR49	chromosome7	4544748	4543659
XmaTAAR50	chromosome7	4556158	4555069
XmaTAAR51	chromosome7	4560337	4559248
XmaTAAR52	chromosome7	4563901	4562812
XmaTAAR53	chromosome7	4573896	4572807
GmoTAAR1	contig23461	1333	350
GmoTAAR2	contig28038	1269	286
GmoTAAR3P	contig284201	835	9
GmoTAAR4P	contig32910	608	1590
GmoTAAR5	GeneScaffold_2718	43828	42794
GmoTAAR6P	GeneScaffold_2718	56588	55561
GmoTAAR7P	GeneScaffold_2719	10661	11644
GmoTAAR8P	GeneScaffold_2719	14076	15058
GmoTAAR9	GeneScaffold_2719	23915	24949
GmoTAAR10	GeneScaffold_3286	9637	6725
GmoTAAR11	GeneScaffold_4398	25929	28049
GmoTAAR12	GeneScaffold_4664	624159	625142
GmoTAAR13	GeneScaffold_4664	656091	657074
GmoTAAR14	GeneScaffold_4664	659111	660094
GmoTAAR15	GeneScaffold_4664	670447	671430
GmoTAAR16	GeneScaffold_4664	687171	688154
GmoTAAR17	GeneScaffold_4664	690776	691675
GmoTAAR18	scaffold11526	53	1012
GmoTAAR19	scaffold11526	19504	20484
GmoTAAR20	scaffold11526	39722	40705
GmoTAAR21	scaffold11526	57505	56525
GmoTAAR22	scaffold11526	75346	76329
GmoTAAR23	scaffold11526	96219	97196
DarTAAR15-3	KN149896.1	11790	10804
DarTAAR15-2	KN149896.1	5573	4587
DarTAAR10-7	KN149897.1	10053	11063
DarTAAR10-6	KN149897.1	6229	7239
DarTAAR14-12	KZ116023.1	2525	1539
DarTAAR20-1	chromosome10	40333319	40332261
DarTAAR20-2	chromosome10	40339308	40338250
DarTAAR20-3	chromosome10	40348132	40347080
DarTAAR20-4	chromosome10	40352250	40351198
DarTAAR20-5	chromosome10	40360635	40359577
DarTAAR20-6	chromosome10	40366397	40365342
DarTAAR20-7P	chromosome10	40376049	40375002
DarTAAR20-8	chromosome10	40380136	40379084
DarTAAR20-9	chromosome10	40388265	40387210
DarTAAR20-10	chromosome10	40397363	40396302
DarTAAR20-11	chromosome10	40402904	40401858
DarTAAR20-12	chromosome10	40406332	40405283
DarTAAR20-13	chromosome10	40410884	40409832
DarTAAR20-14	chromosome10	40416108	40415062
DarTAAR20-15	chromosome10	40421149	40420052
DarTAAR20-16	chromosome10	40429747	40428695
DarTAAR20-17	chromosome10	40443746	40442694
DarTAAR20-18	chromosome10	40448817	40447708
DarTAAR20-19	chromosome10	40454709	40453657
DarTAAR20-20	chromosome10	40462918	40461866
DarTAAR20-21	chromosome10	40469418	40468393
DarTAAR20-22	chromosome10	40474652	40473600
DarTAAR20-23	chromosome10	40479935	40478910
DarTAAR20-24	chromosome10	40484558	40483506
DarTAAR20-25	chromosome10	40490761	40489637
DarTAAR20-26P	chromosome10	40499209	40498159
DarTAAR20-27	chromosome10	40503857	40502370
DarTAAR20-28	chromosome10	40508824	40507526
DarTAAR20-29	chromosome10	40514667	40513609
DarTAAR18-1	chromosome10	40524765	40523701
DarTAAR18-2	chromosome10	40528283	40527237
DarTAAR18-3	chromosome10	40532181	40531123
DarTAAR18-4	chromosome10	40537131	40535971
DarTAAR18-5	chromosome10	40544076	40542904
DarTAAR18-6	chromosome10	40548592	40549647
DarTAAR18-7	chromosome10	40553090	40552038
DarTAAR18-8	chromosome10	40557234	40556182
DarTAAR18-9	chromosome10	40561668	40562723
DarTAAR18-10	chromosome10	40568711	40569778
DarTAAR18-11	chromosome10	40578308	40579375
DarTAAR18-12	chromosome10	40583906	40584967
DarTAAR17-1	chromosome10	40598767	40599804
DarTAAR17-2	chromosome10	40606060	40607112
DarTAAR17-3P	chromosome10	40607647	40608724
DarTAAR16-1	chromosome10	40589776	40588802
DarTAAR16-2	chromosome10	40594417	40593443
DarTAAR16-3	chromosome10	40612794	40611799
DarTAAR16-4	chromosome10	40617567	40616572
DarTAAR19-1	chromosome10	40629592	40630653
DarTAAR19-2	chromosome10	40633990	40635051
DarTAAR19-3P	chromosome10	40638752	40639813
DarTAAR19-4	chromosome10	40642517	40643602
DarTAAR19-5	chromosome10	40646764	40647825
DarTAAR19-6	chromosome10	40652096	40653442
DarTAAR19-7	chromosome10	40657646	40658992
DarTAAR19-8	chromosome10	40660772	40661767
DarTAAR19-9	chromosome10	40665158	40666207
DarTAAR19-10	chromosome10	40670823	40671884
DarTAAR19-11	chromosome10	40677452	40678522
DarTAAR19-12	chromosome10	40684734	40685795
DarTAAR19-13	chromosome10	40690387	40691436
DarTAAR19-14	chromosome10	40700416	40701465
DarTAAR19-15	chromosome10	40706076	40707137
DarTAAR19-16	chromosome10	40711262	40712323
DarTAAR19-17	chromosome10	40722232	40723293
DarTAAR19-18	chromosome10	40726375	40727436
DarTAAR19-19	chromosome10	40731834	40732895
DarTAAR19-20	chromosome10	40737516	40738577
DarTAAR19-21	chromosome10	40742685	40743746
DarTAAR19-22P	chromosome10	40747849	40748910
DarTAAR19-23	chromosome10	40756352	40757389
DarTAAR19-24	chromosome10	40761996	40763234
DarTAAR19-25	chromosome10	40768203	40769264
DarTAAR19-26	chromosome10	40774191	40775249
DarTAAR19-27	chromosome10	40781052	40782113
DarTAAR16-5	chromosome13	403112	404113
DarTAAR16-6	chromosome13	406644	407645
DarTAAR16-7	chromosome13	411616	412617
DarTAAR16-8	chromosome13	416468	417628
DarTAAR12-1	chromosome15	2052175	2051126
DarTAAR12-2	chromosome20	46046757	46045735
DarTAAR12-3	chromosome20	46053719	46052685
DarTAAR12-4	chromosome20	46061648	46060635
DarTAAR12-5	chromosome20	46069755	46068598
DarTAAR12-6	chromosome20	46074693	46073680
DarTAAR12-7	chromosome20	46085839	46084808
DarTAAR12-8	chromosome20	46101647	46100634
DarTAAR12-9	chromosome20	46105118	46104102
DarTAAR12-10	chromosome20	46114467	46113445
DarTAAR1	chromosome20	46128589	46127591
DarTAAR11	chromosome20	46131899	46132882
DarTAAR10-1	chromosome20	46138110	46137100
DarTAAR10-2	chromosome20	46146728	46145718
DarTAAR10-3	chromosome20	46155152	46154142
DarTAAR10-4	chromosome20	46158986	46157976
DarTAAR10-5	chromosome20	46165475	46164393
DarTAAR13-1	chromosome20	46172649	46173674
DarTAAR13-2	chromosome20	46176567	46177592
DarTAAR13-3	chromosome20	46183505	46184530
DarTAAR13-4	chromosome20	46191630	46192655
DarTAAR13-5	chromosome20	46202190	46203215
DarTAAR15-1	chromosome20	46206998	46207984
DarTAAR14-1	chromosome20	46237001	46237963
DarTAAR14-2	chromosome20	46240645	46241631
DarTAAR14-3	chromosome20	46245451	46246407
DarTAAR14-4	chromosome20	46251088	46252080
DarTAAR14-5	chromosome20	46255027	46256016
DarTAAR14-6	chromosome20	46260580	46261653
DarTAAR14-7	chromosome20	46269056	46270042
DarTAAR14-8P	chromosome20	46274118	46274888
DarTAAR14-9	chromosome20	46286217	46287203
DarTAAR14-10	chromosome20	46291285	46292271
DarTAAR14-11	chromosome20	46304072	46305058
