# Supplementary material for: Massive Loss of Olfactory Receptors But Not Trace Amine-Associated Receptors in the World’s Deepest-Living Fish (Pseudoliparis swirei)
Source: Genes (Basel). 2019 Nov 8;10(11):910. doi: 10.3390/genes10110910 (PMC6895882; doi:10.3390/genes10110910)
Supplement: Supplementary file 1 [file genes-10-00910-s001.zip › Supplementary Data 3.xlsx]

## Sheet: Duplication type
# Singleton means that the gene is single-copy, which should not be the type of members of gene families.
# Dispersed means that the gene might arise from transposition, such as 'replicative transposition', 'non-replicative tranposition' or 'conservative tranpostion'
# Proximal means that the gene might arise from small-scale transposition or arise from tandem duplication and insertion of some other genes
# WGD or segmental means that the gene might arise from Whole Genome Duplication or Segmental Duplication.
OR gene				TAAR gene
Mariana snailfish		Tanaka's snailfish		Mariana snailfish		Tanaka's snailfish
Gene Name	Duplication Type	Gene Name	Duplication Type	Gene Name	Duplication Type	Gene Name	Duplication Type
PswOR1P	Singleton	LtaOR1	Dispersed	PswTAAR1	Tandem	LtaTAAR1	Tandem
PswOR2	Singleton	LtaOR2	Proximal	PswTAAR2P	Tandem	LtaTAAR2	Tandem
PswOR3	Dispersed	LtaOR3	Tandem	PswTAAR3P	Tandem	LtaTAAR3	Tandem
PswOR4	Dispersed	LtaOR4	Singleton	PswTAAR4	Tandem	LtaTAAR4	Tandem
PswOR5P	Dispersed	LtaOR5	Dispersed	PswTAAR5	Tandem	LtaTAAR5	Tandem
PswOR6	Dispersed	LtaOR6	Tandem	PswTAAR6	Tandem	LtaTAAR6	Tandem
PswOR7	Dispersed	LtaOR7	Proximal	PswTAAR7	Tandem	LtaTAAR7	Tandem
PswOR8	Tandem	LtaOR8	Singleton	PswTAAR8	Tandem	LtaTAAR8	Tandem
PswOR9	Tandem	LtaOR9	Tandem	PswTAAR9	Tandem	LtaTAAR9	Tandem
PswOR10	Tandem	LtaOR10	Tandem	PswTAAR10	Proximal	LtaTAAR10P	Tandem
PswOR11	Tandem	LtaOR11	Tandem	PswTAAR11	Tandem	LtaTAAR11	Tandem
PswOR12	Tandem	LtaOR12	Tandem	PswTAAR12	Tandem	LtaTAAR12	Tandem
PswOR13	Tandem	LtaOR13	Tandem	PswTAAR13	Tandem	LtaTAAR13	Tandem
PswOR14	Proximal	LtaOR14T	Tandem	PswTAAR14	Tandem	LtaTAAR14P	Tandem
PswOR15	Tandem	LtaOR15	Tandem	PswTAAR15	Proximal	LtaTAAR15	Tandem
PswOR16	Tandem	LtaOR16	Tandem	PswTAAR16	Tandem	LtaTAAR16	Tandem
PswOR17	Tandem	LtaOR17	Singleton	PswTAAR17P	Tandem	LtaTAAR17	Dispersed
PswOR18	Tandem	LtaOR18	Dispersed	PswTAAR18	Tandem	LtaTAAR18	Proximal
PswOR19	Tandem	LtaOR19	Singleton	PswTAAR19	Tandem	LtaTAAR19P	Tandem
PswOR20	Tandem	LtaOR20	Singleton	PswTAAR20	Tandem	LtaTAAR20	Tandem
PswOR21P	Tandem	LtaOR21	Tandem	PswTAAR21	Tandem	LtaTAAR21P	Tandem
PswOR22P	Dispersed	LtaOR22	Tandem	PswTAAR22P	Tandem	LtaTAAR22	Proximal
PswOR23	Proximal	LtaOR23	Tandem	PswTAAR23	Tandem	LtaTAAR23	Tandem
PswOR24	Proximal	LtaOR24	Tandem	PswTAAR24	Tandem	LtaTAAR24	Tandem
PswOR25P	Proximal	LtaOR25	Tandem	PswTAAR25	Proximal	LtaTAAR25T	Dispersed
PswOR26	Proximal	LtaOR26	Proximal	PswTAAR26P	Proximal	LtaTAAR26	Singleton
PswOR27	Tandem	LtaOR27	Tandem	PswTAAR27P	Dispersed
PswOR28	Tandem	LtaOR28	Tandem	PswTAAR28P	Proximal
PswOR29	Tandem	LtaOR29	Tandem	PswTAAR29P	Dispersed
PswOR30P	Tandem	LtaOR30	Tandem	PswTAAR30P	Dispersed
PswOR31	Tandem	LtaOR31	Tandem	PswTAAR31	Dispersed
PswOR32	Proximal	LtaOR32	Proximal
PswOR33P	Tandem	LtaOR33	Dispersed
PswOR34	Tandem	LtaOR34	Dispersed
PswOR35	Tandem	LtaOR35	Dispersed
PswOR36P	Tandem	LtaOR36	Tandem
PswOR37	Tandem	LtaOR37	Tandem
PswOR38P	Dispersed	LtaOR38	Tandem
PswOR39	Dispersed	LtaOR39	Tandem
PswOR40	Proximal	LtaOR40	Tandem
PswOR41	Tandem	LtaOR41	Tandem
PswOR42	Tandem	LtaOR42	Tandem
PswOR43	Tandem	LtaOR43	Tandem
PswOR44	Tandem	LtaOR44	Tandem
PswOR45	Tandem	LtaOR45	Tandem
PswOR46	Tandem	LtaOR46T	Tandem
PswOR47	Tandem	LtaOR47	Tandem
PswOR48P	Tandem	LtaOR48	Tandem
PswOR49	Tandem	LtaOR49	Tandem
PswOR50	Tandem	LtaOR50	Tandem
PswOR51	Dispersed	LtaOR51	Tandem
PswOR52	Dispersed	LtaOR52	Tandem
PswOR53	Dispersed	LtaOR53	Tandem
		LtaOR54	Tandem
		LtaOR55	Tandem
		LtaOR56	Tandem
		LtaOR57	Tandem
		LtaOR58	Tandem
		LtaOR59	Tandem
		LtaOR60P	Tandem
		LtaOR61P	Tandem
		LtaOR62	Tandem
		LtaOR63	Tandem
		LtaOR64	Tandem
		LtaOR65	Tandem
		LtaOR66	Tandem
		LtaOR67	Proximal
		LtaOR68	Tandem
		LtaOR69	Tandem
		LtaOR70	Proximal
		LtaOR71	Tandem
		LtaOR72	Singleton
		LtaOR73	Dispersed
		LtaOR74	Dispersed
		LtaOR75P	Dispersed

## Sheet: Orthologous blocks
Summary of putative orthologous blocks identified between the Mariana snailfish and Tanaka's snailfish
Alignment 0: score=321.0 e_value=7.1e-13 N=7 Scaffold158&Scaffold94925 plus
0- 0:	hadal10462	LipSG016821	0
0- 1:	hadal10463	LipSG016823	0
0- 2:	hadal10467	LipSG016824	0
0- 3:	hadal10492	LipSG016836	4e-100
0- 4:	hadal10503	LipSG016841	2e-12
0- 5:	hadal10507	LipSG016853	6e-109
0- 6:	hadal10508	LipSG016854	0
Alignment 1: score=938.0 e_value=1e-50 N=19 Scaffold158&Scaffold94925 minus
1- 0:	hadal10475	LipSG016852	0
1- 1:	hadal10477	LipSG016849	5e-168
1- 2:	hadal10478	LipSG016848	6e-73
1- 3:	hadal10479	LipSG016847	0
1- 4:	hadal10481	LipSG016844	0
1- 5:	hadal10482	LipSG016843	3e-23
1- 6:	hadal10483	LipSG016842	1e-104
1- 7:	hadal10485	LipSG016841	0
1- 8:	hadal10486	LipSG016840	6e-64
1- 9:	hadal10487	LipSG016839	0
1- 10:	hadal10492	LipSG016836	4e-100
1- 11:	hadal10493	LipSG016835	0
1- 12:	hadal10494	LipSG016834	5e-115
1- 13:	hadal10495	LipSG016833	0
1- 14:	hadal10497	LipSG016831	0
1- 15:	hadal10498	LipSG016830	0
1- 16:	hadal10503	LipSG016828	0
1- 17:	hadal10505	LipSG016827	2e-136
1- 18:	hadal10507	LipSG016822	8e-08
Alignment 2: score=457.0 e_value=1.1e-25 N=12 Scaffold19&Scaffold661 plus
2- 0:	hadal15003	LipSG006217	4e-54
2- 1:	hadal15015	LipSG006223	2e-36
2- 2:	hadal15016	LipSG006224	8e-24
2- 3:	hadal15037	LipSG006226	1e-112
2- 4:	hadal15052	LipSG006246	2e-25
2- 5:	hadal15058	LipSG006252	3e-169
2- 6:	hadal15064	LipSG006265	1e-06
2- 7:	hadal15079	LipSG006279	9e-39
2- 8:	hadal15087	LipSG006297	2e-07
2- 9:	hadal15102	LipSG006316	3e-22
2- 10:	hadal15113	LipSG006322	6e-30
2- 11:	hadal15121	LipSG006331	5e-26
Alignment 3: score=273.0 e_value=1.3e-13 N=8 Scaffold19&Scaffold661 plus
3- 0:	hadal14986	LipSG006230	6e-68
3- 1:	hadal15007	LipSG006236	2e-40
3- 2:	hadal15015	LipSG006242	8e-08
3- 3:	hadal15022	LipSG006261	0
3- 4:	hadal15037	LipSG006275	1e-132
3- 5:	hadal15050	LipSG006294	7e-64
3- 6:	hadal15058	LipSG006314	6e-24
3- 7:	hadal15079	LipSG006324	1e-39
Alignment 4: score=435.0 e_value=1.4e-17 N=9 Scaffold387&Scaffold94884 plus
4- 0:	hadal31461	LipSG015443	1e-98
4- 1:	hadal31462	LipSG015445	2e-101
4- 2:	hadal31465	LipSG015446	0
4- 3:	hadal31467	LipSG015447	0
4- 4:	PswOR8	LtaOR45	0
4- 5:	PswOR14	LtaOR50	3e-112
4- 6:	PswOR15	LtaOR52	0
4- 7:	hadal31482	LipSG015451	5e-151
4- 8:	hadal31485	LipSG015453	6e-124
Alignment 5: score=290.0 e_value=2e-08 N=6 Scaffold415&Scaffold95185 plus
5- 0:	PswOR19	LtaOR67	2e-156
5- 1:	PswOR20	LipSG022366	5e-28
5- 2:	hadal33061	LtaOR69	2e-113
5- 3:	hadal33062	LipSG022368	6e-70
5- 4:	hadal33065	LipSG022369	0
5- 5:	hadal33066	LipSG022370	1e-87
Alignment 6: score=443.0 e_value=6.1e-18 N=9 Scaffold438&Scaffold1090 plus
6- 0:	hadal34088	LipSG008281	9e-98
6- 1:	hadal34089	LipSG008282	3e-72
6- 2:	hadal34091	LipSG008283	0
6- 3:	hadal34093	LipSG008285	0
6- 4:	hadal34094	LipSG008287	5e-61
6- 5:	hadal34097	LipSG008288	0
6- 6:	hadal34099	LipSG008289	0
6- 7:	PswTAAR26P	LtaTAAR3	0
6- 8:	hadal34105	LipSG008292	7e-54
Alignment 7: score=1624.0 e_value=8.7e-116 N=33 Scaffold53&Scaffold34 minus
7- 0:	hadal37410	LipSG000506	0
7- 1:	hadal37411	LipSG000505	0
7- 2:	hadal37412	LipSG000504	0
7- 3:	hadal37415	LipSG000503	0
7- 4:	hadal37416	LipSG000502	2e-76
7- 5:	hadal37419	LipSG000501	0
7- 6:	hadal37420	LipSG000500	0
7- 7:	hadal37421	LipSG000499	3e-177
7- 8:	hadal37422	LipSG000498	0
7- 9:	hadal37430	LipSG000495	0
7- 10:	hadal37434	LipSG000493	6e-98
7- 11:	hadal37435	LipSG000492	0
7- 12:	hadal37436	LipSG000491	1e-162
7- 13:	hadal37437	LipSG000489	0
7- 14:	hadal37438	LipSG000488	0
7- 15:	hadal37440	LipSG000487	0
7- 16:	hadal37441	LipSG000486	0
7- 17:	hadal37443	LipSG000485	6e-108
7- 18:	hadal37444	LipSG000484	5e-59
7- 19:	hadal37445	LipSG000481	9e-62
7- 20:	hadal37448	LipSG000480	0
7- 21:	hadal37449	LipSG000479	0
7- 22:	PswOR28	LtaOR13	6e-109
7- 23:	hadal37453	LipSG000477	4e-80
7- 24:	hadal37458	LipSG000475	0
7- 25:	hadal37459	LipSG000474	0
7- 26:	hadal37460	LipSG000473	0
7- 27:	hadal37461	LipSG000472	0
7- 28:	hadal37465	LipSG000471	0
7- 29:	hadal37466	LipSG000470	0
7- 30:	hadal37467	LipSG000469	0
7- 31:	hadal37468	LipSG000468	0
7- 32:	hadal37469	LipSG000467	0
Alignment 8: score=291.0 e_value=6e-10 N=6 Scaffold63&Scaffold661 minus
8- 0:	PswOR40	LtaOR24	8e-42
8- 1:	PswOR41	LtaOR23	2e-38
8- 2:	PswOR42	LtaOR22	6e-40
8- 3:	hadal40189	LipSG006291	4e-85
8- 4:	hadal40193	LipSG006289	4e-78
8- 5:	hadal40199	LipSG006288	0
Alignment 9: score=915.0 e_value=7e-55 N=19 Scaffold63&Scaffold95056 minus
9- 0:	hadal40160	LipSG019317	0
9- 1:	hadal40161	LipSG019315	0
9- 2:	hadal40162	LipSG019314	0
9- 3:	hadal40164	LipSG019313	0
9- 4:	hadal40165	LipSG019312	3e-156
9- 5:	hadal40175	LipSG019309	0
9- 6:	hadal40176	LipSG019308	0
9- 7:	PswOR39	LtaOR53	9e-64
9- 8:	hadal40189	LipSG019301	2e-103
9- 9:	hadal40190	LipSG019300	0
9- 10:	hadal40191	LipSG019299	6e-83
9- 11:	hadal40192	LipSG019298	7e-134
9- 12:	hadal40193	LipSG019297	0
9- 13:	hadal40197	LipSG019294	0
9- 14:	hadal40200	LipSG019291	0
9- 15:	hadal40201	LipSG019290	0
9- 16:	hadal40202	LipSG019289	0
9- 17:	hadal40203	LipSG019288	0
9- 18:	hadal40204	LipSG019287	9e-157
Alignment 10: score=839.0 e_value=5.1e-45 N=17 Scaffold86&Scaffold34 plus
10- 0:	hadal45817	LipSG000416	0
10- 1:	hadal45820	LipSG000417	2e-84
10- 2:	hadal45822	LipSG000419	7e-134
10- 3:	hadal45823	LipSG000420	1e-164
10- 4:	hadal45825	LipSG000421	2e-90
10- 5:	hadal45826	LipSG000423	0
10- 6:	hadal45827	LipSG000424	0
10- 7:	hadal45828	LipSG000425	0
10- 8:	hadal45829	LipSG000426	0
10- 9:	hadal45830	LipSG000427	0
10- 10:	hadal45831	LipSG000429	2e-36
10- 11:	hadal45833	LipSG000430	4e-105
10- 12:	hadal45834	LipSG000431	0
10- 13:	hadal45835	LipSG000432	4e-130
10- 14:	hadal45837	LipSG000433	0
10- 15:	hadal45838	LipSG000434	0
10- 16:	hadal45842	LipSG000436	0
Alignment 11: score=444.0 e_value=9.7e-18 N=9 Scaffold86&Scaffold5837 plus
11- 0:	hadal45798	LipSG011928	0
11- 1:	hadal45800	LipSG011929	2e-140
11- 2:	hadal45801	LipSG011931	2e-139
11- 3:	hadal45803	LipSG011932	0
11- 4:	hadal45804	LipSG011933	0
11- 5:	PswTAAR28P	LtaTAAR16	2e-167
11- 6:	hadal45813	LipSG011936	7e-70
11- 7:	hadal45814	LipSG011938	0
11- 8:	hadal45815	LipSG011939	0
Alignment 12: score=705.0 e_value=1.1e-44 N=16 Scaffold9&Scaffold661 plus
12- 0:	hadal46516	LipSG006244	4e-26
12- 1:	hadal46528	LipSG006252	2e-19
12- 2:	hadal46555	LipSG006257	8e-11
12- 3:	hadal46569	LipSG006269	1e-18
12- 4:	hadal46573	LipSG006279	0
12- 5:	hadal46574	LipSG006280	0
12- 6:	hadal46575	LipSG006283	0
12- 7:	hadal46579	LipSG006285	0
12- 8:	hadal46580	LipSG006286	0
12- 9:	hadal46581	LipSG006288	0
12- 10:	hadal46584	LipSG006289	8e-132
12- 11:	hadal46586	LipSG006290	0
12- 12:	hadal46587	LipSG006291	5e-108
12- 13:	hadal46617	LipSG006305	2e-17
12- 14:	hadal46630	LipSG006314	9e-20
12- 15:	hadal46635	LipSG006324	7e-22
Alignment 13: score=2737.0 e_value=5.7e-231 N=56 Scaffold9&Scaffold661 minus
13- 0:	hadal46516	LipSG006324	0
13- 1:	hadal46519	LipSG006323	4e-177
13- 2:	hadal46520	LipSG006322	0
13- 3:	hadal46521	LipSG006321	1e-136
13- 4:	hadal46522	LipSG006320	0
13- 5:	hadal46523	LipSG006318	1e-81
13- 6:	hadal46524	LipSG006317	6e-167
13- 7:	hadal46526	LipSG006316	0
13- 8:	hadal46527	LipSG006315	2e-166
13- 9:	hadal46528	LipSG006314	0
13- 10:	hadal46529	LipSG006312	8e-177
13- 11:	hadal46531	LipSG006311	0
13- 12:	PswOR52	LtaOR28	9e-25
13- 13:	hadal46533	LipSG006306	5e-71
13- 14:	hadal46536	LipSG006305	0
13- 15:	hadal46538	LipSG006303	1e-36
13- 16:	hadal46543	LipSG006302	0
13- 17:	hadal46544	LipSG006300	0
13- 18:	hadal46555	LipSG006297	0
13- 19:	hadal46561	LipSG006296	0
13- 20:	hadal46562	LipSG006295	0
13- 21:	hadal46564	LipSG006294	2e-22
13- 22:	PswOR47	LtaOR25	2e-70
13- 23:	PswOR49	LtaOR21	8e-107
13- 24:	hadal46569	LipSG006291	7e-125
13- 25:	hadal46589	LipSG006277	0
13- 26:	hadal46591	LipSG006276	0
13- 27:	hadal46592	LipSG006275	0
13- 28:	hadal46595	LipSG006274	0
13- 29:	hadal46596	LipSG006273	0
13- 30:	hadal46597	LipSG006272	8e-74
13- 31:	hadal46600	LipSG006271	0
13- 32:	hadal46601	LipSG006270	0
13- 33:	hadal46603	LipSG006269	0
13- 34:	hadal46604	LipSG006267	8e-143
13- 35:	hadal46605	LipSG006266	0
13- 36:	hadal46606	LipSG006265	0
13- 37:	hadal46608	LipSG006262	3e-98
13- 38:	hadal46611	LipSG006261	0
13- 39:	hadal46612	LipSG006260	0
13- 40:	hadal46613	LipSG006259	0
13- 41:	hadal46614	LipSG006258	0
13- 42:	hadal46617	LipSG006257	0
13- 43:	hadal46624	LipSG006256	0
13- 44:	hadal46625	LipSG006255	0
13- 45:	hadal46628	LipSG006254	0
13- 46:	hadal46629	LipSG006253	9e-167
13- 47:	hadal46630	LipSG006252	0
13- 48:	hadal46631	LipSG006251	0
13- 49:	hadal46633	LipSG006249	3e-31
13- 50:	hadal46634	LipSG006248	4e-89
13- 51:	hadal46635	LipSG006246	9e-90
13- 52:	hadal46640	LipSG006244	0
13- 53:	hadal46642	LipSG006242	0
13- 54:	hadal46646	LipSG006240	5e-23
13- 55:	hadal46647	LipSG006239	7e-149
