# Supplementary material for: Massive Loss of Olfactory Receptors But Not Trace Amine-Associated Receptors in the World’s Deepest-Living Fish (Pseudoliparis swirei)
Source: Genes (Basel). 2019 Nov 8;10(11):910. doi: 10.3390/genes10110910 (PMC6895882; doi:10.3390/genes10110910)
Supplement: Supplementary file 1 [file genes-10-00910-s001.zip › Supplementary Data 4.xlsx]

## Sheet: All OR clusters
Cluster ID
1	tru|TruOR25 tru|TruOR26 tru|TruOR56 tru|TruOR65 lta|LtaOR66 lta|LtaOR63 lta|LtaOR64 lta|LtaOR65 ola|OlaOR35 ola|OlaOR34 ola|OlaOR36 ola|OlaOR37 gmo|GmoOR89 gmo|GmoOR81 gmo|GmoOR82 gmo|GmoOR84 gmo|GmoOR88 gmo|GmoOR105 gmo|GmoOR104 xma|XmaOR5 xma|XmaOR10 xma|XmaOR8 xma|XmaOR13 xma|XmaOR6 xma|XmaOR7 xma|XmaOR9 xma|XmaOR11 xma|XmaOR12 dar|DarOR132-6 dar|DarOR132-1 dar|DarOR132-2 dar|DarOR132-3 dar|Da…
2	sma|SmaOR34 sma|SmaOR31 sma|SmaOR38 sma|SmaOR40 sma|SmaOR39 sma|SmaOR32 sma|SmaOR33 lta|LtaOR38 lta|LtaOR39 lta|LtaOR40 lta|LtaOR41 gmo|GmoOR26 gmo|GmoOR12 gmo|GmoOR13 gmo|GmoOR17 gmo|GmoOR25 gmo|GmoOR34 gac|GacOR7 gac|GacOR8 gac|GacOR4 gac|GacOR3 xma|XmaOR50 xma|XmaOR49 xma|XmaOR57 xma|XmaOR59 xma|XmaOR56 xma|XmaOR55 dar|DarOR122-1 dar|DarOR121-3 dar|DarOR122-2 dar|DarOR121-1 dar|DarOR121-2 psw|…
3	tru|TruOR9 tru|TruOR57 tru|TruOR61 tru|TruOR8 lta|LtaOR30 lta|LtaOR29 lta|LtaOR31 ola|OlaOR13 ola|OlaOR12 ola|OlaOR15 ola|OlaOR16 ola|OlaOR17 ola|OlaOR18 ola|OlaOR19 ola|OlaOR20 ola|OlaOR23 ola|OlaOR22 ola|OlaOR24 ola|OlaOR25 ola|OlaOR14 gmo|GmoOR86 gmo|GmoOR83 gac|GacOR16 gac|GacOR12 gac|GacOR13 gac|GacOR14 gac|GacOR15 xma|XmaOR64 xma|XmaOR65 xma|XmaOR66 xma|XmaOR69 xma|XmaOR67 xma|XmaOR68 dar|D…
4	psw|PswOR44 psw|PswOR45 tru|TruOR28 tru|TruOR30 tru|TruOR41 lta|LtaOR73 lta|LtaOR3 lta|LtaOR5 lta|LtaOR6 lta|LtaOR7 lta|LtaOR4 lta|LtaOR8 lta|LtaOR20 lta|LtaOR19 ola|OlaOR70 ola|OlaOR67 ola|OlaOR68 ola|OlaOR69 ola|OlaOR71 ola|OlaOR72 ola|OlaOR73 gmo|GmoOR94 gmo|GmoOR100 gmo|GmoOR101 gmo|GmoOR95 gmo|GmoOR96 gmo|GmoOR97 gmo|GmoOR99 xma|XmaOR104 xma|XmaOR103 xma|XmaOR110 xma|XmaOR111 xma|XmaOR112 xm…
5	psw|PswOR18 psw|PswOR19 sma|SmaOR53 sma|SmaOR54 sma|SmaOR55 sma|SmaOR56 gmo|GmoOR31 gmo|GmoOR37 gmo|GmoOR52 dar|DarOR115-6 dar|DarOR115-10 dar|DarOR115-11 dar|DarOR115-12 dar|DarOR115-1 dar|DarOR115-2 dar|DarOR115-3 dar|DarOR115-4 dar|DarOR115-5 dar|DarOR115-7 dar|DarOR115-8 dar|DarOR115-9 dar|DarOR115-13 dar|DarOR115-15 dar|DarOR115-16 dar|DarOR115-17 dar|DarOR115-18 dar|DarOR115-14 lta|LtaOR68 …
6	psw|PswOR12 psw|PswOR13 psw|PswOR17 psw|PswOR34 psw|PswOR35 sma|SmaOR1 sma|SmaOR3 sma|SmaOR4 sma|SmaOR5 ola|OlaOR78 ola|OlaOR79 gmo|GmoOR15 gmo|GmoOR11 gmo|GmoOR16 gmo|GmoOR19 gmo|GmoOR21 gac|GacOR95 gac|GacOR94 gac|GacOR96 gac|GacOR99 gac|GacOR71 gac|GacOR66 gac|GacOR69 gac|GacOR98 gac|GacOR103 gac|GacOR104 xma|XmaOR100 xma|XmaOR101 xma|XmaOR99 lta|LtaOR11 lta|LtaOR50 tru|TruOR4 lta|LtaOR9 psw|P…
7	psw|PswOR41 psw|PswOR42 lta|LtaOR55 lta|LtaOR58 lta|LtaOR57 lta|LtaOR56 gmo|GmoOR33 gmo|GmoOR28 gmo|GmoOR29 gmo|GmoOR32 gmo|GmoOR36 gmo|GmoOR38 gmo|GmoOR49 gmo|GmoOR53 gac|GacOR40 gac|GacOR35 gac|GacOR38 gac|GacOR39 gac|GacOR41 gac|GacOR42 gac|GacOR44 gac|GacOR45 gac|GacOR46 gac|GacOR47 gac|GacOR48 xma|XmaOR32 xma|XmaOR30 dar|DarOR110-2 dar|DarOROR110-1 psw|PswOR43 ola|OlaOR50 sma|SmaOR45
8	tru|TruOR44 tru|TruOR46 sma|SmaOR11 sma|SmaOR10 sma|SmaOR7 sma|SmaOR8 gac|GacOR93 gac|GacOR102 gac|GacOR97 xma|XmaOR93 xma|XmaOR94 dar|DarOR128-7 dar|DarOR128-10 dar|DarOR128-1 dar|DarOR128-2 dar|DarOR128-3 dar|DarOR128-4 dar|DarOR128-5 dar|DarOR128-6 dar|DarOR128-8 dar|DarOR128-9 psw|PswOR15 tru|TruOR5 lta|LtaOR52 gmo|GmoOR23 sma|SmaOR13 dar|DarOR127-1 sma|SmaOR17 lta|LtaOR2
9	gmo|GmoOR35 gmo|GmoOR41 gmo|GmoOR42 gmo|GmoOR45 gmo|GmoOR46 gmo|GmoOR50 gmo|GmoOR51 gmo|GmoOR54 gmo|GmoOR55 gmo|GmoOR57 gmo|GmoOR58 gmo|GmoOR59 gmo|GmoOR62 gmo|GmoOR66 gmo|GmoOR67 gmo|GmoOR70 gmo|GmoOR68 gmo|GmoOR61 dar|DarOR118-2 dar|DarOR118-1 dar|DarOR118-3 tru|TruOR13 sma|SmaOR27 ola|OlaOR8 gac|GacOR19 xma|XmaOR76
10	psw|PswOR6 psw|PswOR23 psw|PswOR24 psw|PswOR26 psw|PswOR27 psw|PswOR28 psw|PswOR29 psw|PswOR31 psw|PswOR32 psw|PswOR7 dar|DarOR126-5 dar|DarOR126-1 dar|DarOR126-2 dar|DarOR126-3 dar|DarOR126-4 dar|DarOR126-6 tru|TruOR34 sma|SmaOR15 lta|LtaOR15 gmo|GmoOR40 xma|XmaOR92 ola|OlaOR53 xma|XmaOR91 lta|LtaOR16
11	sma|SmaOR59 sma|SmaOR60 ola|OlaOR28 ola|OlaOR29 gmo|GmoOR9 gmo|GmoOR4 gmo|GmoOR2 gmo|GmoOR8 gac|GacOR110 gac|GacOR108 xma|XmaOR18 xma|XmaOR15 xma|XmaOR17 xma|XmaOR16 psw|PswOR20 tru|TruOR64 lta|LtaOR69 ola|OlaOR33 dar|DarOR115-19 lta|LtaOR71 ola|OlaOR32 sma|SmaOR52 lta|LtaOR70
12	psw|PswOR39 psw|PswOR4 tru|TruOR17 tru|TruOR47 tru|TruOR63 sma|SmaOR50 sma|SmaOR48 sma|SmaOR49 ola|OlaOR41 ola|OlaOR40 ola|OlaOR42 gac|GacOR32 gac|GacOR30 gac|GacOR31 xma|XmaOR41 xma|XmaOR39 xma|XmaOR40 dar|DarOR108-3 dar|DarOR108-1 dar|DarOR108-2 lta|LtaOR62 gmo|GmoOR5
13	sma|SmaOR19 sma|SmaOR18 ola|OlaOR58 ola|OlaOR54 ola|OlaOR55 ola|OlaOR56 ola|OlaOR57 ola|OlaOR59 ola|OlaOR60 ola|OlaOR61 ola|OlaOR62 ola|OlaOR63 ola|OlaOR64 ola|OlaOR65 ola|OlaOR66 xma|XmaOR117 xma|XmaOR116 xma|XmaOR118 xma|XmaOR119 xma|XmaOR120 xma|XmaOR121 xma|XmaOR122
14	gac|GacOR81 gac|GacOR115 gac|GacOR117 gac|GacOR118 gac|GacOR49 gac|GacOR73 gac|GacOR74 gac|GacOR75 gac|GacOR76 gac|GacOR77 gac|GacOR78 gac|GacOR79 gac|GacOR80 gac|GacOR82 gac|GacOR84 gac|GacOR85 gac|GacOR86 gac|GacOR89 gac|GacOR90 gac|GacOR91 gac|GacOR92
15	dar|DarOR102-1 dar|DarOR102-2 dar|DarOR102-3 dar|DarOR102-4 dar|DarOR102-6 psw|PswOR50 tru|TruOR15 sma|SmaOR30 lta|LtaOR22 ola|OlaOR6 gmo|GmoOR10 gac|GacOR25 xma|XmaOR72 tru|TruOR16 ola|OlaOR5 xma|XmaOR71 lta|LtaOR21 ola|OlaOR4 gmo|GmoOR43 xma|XmaOR70
16	lta|LtaOR53 lta|LtaOR54 ola|OlaOR45 ola|OlaOR44 xma|XmaOR37 xma|XmaOR34 xma|XmaOR35 xma|XmaOR36 xma|XmaOR38 dar|DarOR109-5 dar|DarOR109-1 dar|DarOR109-2 dar|DarOR109-3 dar|DarOR109-4 dar|DarOR109-6 dar|DarOR109-7 dar|DarOR109-8 sma|SmaOR47 gac|GacOR33
17	tru|TruOR35 tru|TruOR1 tru|TruOR33 lta|LtaOR17 lta|LtaOR18 gac|GacOR53 gac|GacOR119 gac|GacOR120 gac|GacOR50 gac|GacOR51 gac|GacOR52 gac|GacOR54 gac|GacOR55 gac|GacOR56 sma|SmaOR16
18	dar|DarOR137-1 dar|DarOR135-1 dar|DarOR136-1 dar|DarOR136-2 dar|DarOR136-3 dar|DarOR136-4 dar|DarOR137-10 dar|DarOR137-2 dar|DarOR137-3 dar|DarOR137-4 dar|DarOR137-5 dar|DarOR137-6 dar|DarOR137-7 dar|DarOR137-8 dar|DarOR137-9
19	psw|PswOR16 psw|PswOR14 gmo|GmoOR65 gmo|GmoOR63 xma|XmaOR96 xma|XmaOR95 xma|XmaOR97 tru|TruOR6 lta|LtaOR51 gac|GacOR59 sma|SmaOR6 tru|TruOR3 sma|SmaOR12 lta|LtaOR13
20	gmo|GmoOR56 gmo|GmoOR47 gmo|GmoOR60 dar|DarOR106-12 dar|DarOR106-10 dar|DarOR106-1 dar|DarOR106-2 dar|DarOR106-3 dar|DarOR106-4 dar|DarOR106-5 dar|DarOR106-6 dar|DarOR106-7 dar|DarOR106-8 dar|DarOR106-9
21	lta|LtaOR33 lta|LtaOR32 gmo|GmoOR20 gmo|GmoOR24 gmo|GmoOR27 xma|XmaOR62 xma|XmaOR61 xma|XmaOR63 psw|PswOR51 sma|SmaOR24 ola|OlaOR26 gac|GacOR11 dar|DarOR129-1
22	gac|GacOR23 gac|GacOR22 gac|GacOR24 dar|DarOR103-4 dar|DarOR103-2 dar|DarOR103-3 dar|DarOR103-5 psw|PswOR49 lta|LtaOR24 xma|XmaOR73 dar|DarOR103-1
23	dar|DarOR111-4 dar|DarOR111-10 dar|DarOR111-11 dar|DarOR111-1 dar|DarOR111-2 dar|DarOR111-3 dar|DarOR111-5 dar|DarOR111-6 dar|DarOR111-7 dar|DarOR111-8 dar|DarOR111-9
24	gac|GacOR20 gac|GacOR21 xma|XmaOR74 xma|XmaOR75 dar|DarOR119-2 dar|DarOR119-1 lta|LtaOR25 sma|SmaOR28 ola|OlaOR7 gmo|GmoOR22
25	dar|DarOR116-1 dar|DarOR116-2 psw|PswOR47 tru|TruOR12 sma|SmaOR26 lta|LtaOR26 ola|OlaOR10 gmo|GmoOR3 gac|GacOR18 xma|XmaOR77
26	gac|GacOR68 gac|GacOR58 gac|GacOR60 gac|GacOR62 gac|GacOR64 gac|GacOR65 gac|GacOR67 xma|XmaOR98 lta|LtaOR12
27	gac|GacOR36 gac|GacOR34 psw|PswOR40 tru|TruOR50 sma|SmaOR46 lta|LtaOR59 ola|OlaOR46 xma|XmaOR33
28	dar|DarOR125-8 dar|DarOR125-1 dar|DarOR125-2 dar|DarOR125-3 dar|DarOR125-4 dar|DarOR125-5 dar|DarOR125-6 dar|DarOR125-7
29	tru|TruOR36 ola|OlaOR80 xma|XmaOR90 dar|DarOR134-1 tru|TruOR55 gmo|GmoOR87 ola|OlaOR82 xma|XmaOR89
30	psw|PswOR53 tru|TruOR53 sma|SmaOR41 lta|LtaOR34 gmo|GmoOR30 gac|GacOR1 xma|XmaOR42 dar|DarOR112-1
31	xma|XmaOR4 xma|XmaOR1 xma|XmaOR24 xma|XmaOR2 xma|XmaOR3 ola|OlaOR39
32	psw|PswOR46 sma|SmaOR25 lta|LtaOR27 ola|OlaOR11 gac|GacOR17 xma|XmaOR78
33	tru|TruOR19 sma|SmaOR61 lta|LtaOR72 gmo|GmoOR90 xma|XmaOR25 sma|SmaOR62
34	tru|TruOR45 tru|TruOR2 tru|TruOR37 tru|TruOR51 tru|TruOR54
35	xma|XmaOR48 xma|XmaOR47 lta|LtaOR37 ola|OlaOR2 gac|GacOR5
36	xma|XmaOR106 xma|XmaOR105 xma|XmaOR107 xma|XmaOR108 xma|XmaOR109
37	dar|DarOR123-1 dar|DarOR124-1 dar|DarOR124-2 dar|DarOR124-3 dar|DarOR124-4
38	dar|DarOR105-1 dar|DarOR104-1 dar|DarOR104-2 ola|OlaOR52 xma|XmaOR27
39	dar|DarOR1131 dar|DarOR1132 dar|DarOR1134 ola|OlaOR1 xma|XmaOR52
40	xma|XmaOR44 xma|XmaOR43 xma|XmaOR45 xma|XmaOR46
41	tru|TruOR29 lta|LtaOR44 gmo|GmoOR80 dar|DarOR120-1
42	tru|TruOR52 sma|SmaOR35 gmo|GmoOR85 xma|XmaOR53
43	psw|PswOR10 psw|PswOR11 lta|LtaOR49
44	ola|OlaOR47 ola|OlaOR48 ola|OlaOR49
45	gmo|GmoOR92 gmo|GmoOR91 gmo|GmoOR93
46	tru|TruOR20 tru|TruOR42
47	sma|SmaOR20 sma|SmaOR21
48	ola|OlaOR76 ola|OlaOR77
49	gac|GacOR107 gac|GacOR101
50	xma|XmaOR22 xma|XmaOR23
51	dar|DarOR130-1 dar|DarOR130-2
52	dar|DarOR1136 dar|DarOR1135
53	psw|PswOR9 lta|LtaOR48
54	gmo|GmoOR103 xma|XmaOR102
Abbreviations for species names: psw, mariana snailfish; lta, tanaka’s snailfish; gac, stickleback; tru, fugu; sma, trubot; ola, medka; xma, platyfish; gmo, cod; dar, zebrafish.

## Sheet: OR ortholog pairs
psw|PswOR41 gmo|GmoOR28 1.0492
psw|PswOR6 tru|TruOR34 0.92632
psw|PswOR6 sma|SmaOR15 0.89772
psw|PswOR6 lta|LtaOR15 1.09987
psw|PswOR6 gmo|GmoOR40 1.09275
psw|PswOR6 xma|XmaOR92 1.08132
psw|PswOR20 tru|TruOR64 1.16414
psw|PswOR20 sma|SmaOR59 1.11665
psw|PswOR20 lta|LtaOR69 0.98918
psw|PswOR20 ola|OlaOR33 1.09428
psw|PswOR20 gmo|GmoOR2 1.32537
psw|PswOR20 gac|GacOR110 1.06544
psw|PswOR20 xma|XmaOR16 1.10244
psw|PswOR20 dar|DarOR115-19 1.33150
psw|PswOR47 tru|TruOR12 1.22364
psw|PswOR47 sma|SmaOR26 1.14338
psw|PswOR47 lta|LtaOR26 1.06308
psw|PswOR47 ola|OlaOR10 1.17569
psw|PswOR47 gmo|GmoOR3 1.29352
psw|PswOR47 gac|GacOR18 1.08126
psw|PswOR47 xma|XmaOR77 1.09369
psw|PswOR47 dar|DarOR116-2 1.48792
psw|PswOR44 tru|TruOR41 0.98909
psw|PswOR44 sma|SmaOR18 0.90710
psw|PswOR44 lta|LtaOR20 1.10774
psw|PswOR44 ola|OlaOR67 0.98635
psw|PswOR44 xma|XmaOR115 0.99719
psw|PswOR12 gac|GacOR99 1.03990
psw|PswOR11 lta|LtaOR49 1.06043
psw|PswOR34 lta|LtaOR11 1.13665
psw|PswOR43 lta|LtaOR54 1.09233
psw|PswOR43 ola|OlaOR50 1.18710
psw|PswOR43 gmo|GmoOR29 1.08591
psw|PswOR43 gac|GacOR44 1.07236
psw|PswOR43 xma|XmaOR30 1.13354
psw|PswOR43 dar|DarOR109-1 0.9517
psw|PswOR9 lta|LtaOR48 1.06235
psw|PswOR42 lta|LtaOR57 1.05870
psw|PswOR42 gac|GacOR39 1.04726
psw|PswOR42 dar|DarOR110-2 0.9714
psw|PswOR17 gac|GacOR104 1.04203
psw|PswOR45 gmo|GmoOR94 0.7598
psw|PswOR45 gac|GacOR121 0.82120
psw|PswOR18 lta|LtaOR68 1.00210
psw|PswOR39 tru|TruOR17 1.18861
psw|PswOR39 sma|SmaOR49 1.17248
psw|PswOR39 lta|LtaOR62 1.04346
psw|PswOR39 ola|OlaOR40 1.17460
psw|PswOR39 gmo|GmoOR5 1.16738
psw|PswOR39 gac|GacOR30 1.06183
psw|PswOR39 xma|XmaOR41 1.15004
psw|PswOR39 dar|DarOR108-1 0.9503
psw|PswOR46 sma|SmaOR25 1.20710
psw|PswOR46 lta|LtaOR27 1.04085
psw|PswOR46 ola|OlaOR11 1.22301
psw|PswOR46 gac|GacOR17 1.13676
psw|PswOR46 xma|XmaOR78 1.17379
psw|PswOR32 lta|LtaOR15 1.09987
psw|PswOR32 ola|OlaOR53 1.08906
psw|PswOR52 tru|TruOR10 0.7395
psw|PswOR52 sma|SmaOR23 0.7544
psw|PswOR52 lta|LtaOR30 0.94656
psw|PswOR52 ola|OlaOR23 0.8244
psw|PswOR52 gmo|GmoOR83 0.7941
psw|PswOR52 gac|GacOR12 0.7120
psw|PswOR52 xma|XmaOR65 0.8339
psw|PswOR52 dar|DarOR131-1 0.6334
psw|PswOR3 tru|TruOR18 0.6992
psw|PswOR3 sma|SmaOR63 0.8278
psw|PswOR3 lta|LtaOR63 0.2589
psw|PswOR3 ola|OlaOR27 0.7817
psw|PswOR3 gmo|GmoOR105 0.4807
psw|PswOR3 gac|GacOR28 0.6909
psw|PswOR3 xma|XmaOR26 0.7436
psw|PswOR3 dar|DarOR133-1 0.6629
psw|PswOR13 lta|LtaOR50 1.07642
psw|PswOR51 tru|TruOR36 0.2235
psw|PswOR51 sma|SmaOR24 0.8356
psw|PswOR51 lta|LtaOR33 0.94974
psw|PswOR51 ola|OlaOR26 0.8887
psw|PswOR51 gmo|GmoOR20 0.9942
psw|PswOR51 gac|GacOR11 0.85992
psw|PswOR51 xma|XmaOR62 0.8709
psw|PswOR51 dar|DarOR129-1 0.9511
psw|PswOR24 dar|DarOR126-2 1.1985
psw|PswOR49 lta|LtaOR24 1.17260
psw|PswOR49 gac|GacOR22 1.17944
psw|PswOR49 xma|XmaOR73 1.16136
psw|PswOR49 dar|DarOR103-1 1.38286
psw|PswOR16 tru|TruOR6 1.14692
psw|PswOR16 lta|LtaOR51 1.13193
psw|PswOR16 gmo|GmoOR65 0.9771
psw|PswOR16 gac|GacOR59 0.77101
psw|PswOR16 xma|XmaOR97 0.8734
psw|PswOR53 tru|TruOR53 1.01579
psw|PswOR53 sma|SmaOR41 0.95508
psw|PswOR53 lta|LtaOR34 1.00712
psw|PswOR53 gmo|GmoOR30 1.08221
psw|PswOR53 gac|GacOR1 0.89551
psw|PswOR53 xma|XmaOR42 0.89736
psw|PswOR53 dar|DarOR112-1 1.1854
psw|PswOR35 tru|TruOR4 1.14644
psw|PswOR35 lta|LtaOR9 1.13351
psw|PswOR35 gmo|GmoOR11 1.22011
psw|PswOR35 gac|GacOR69 1.17108
psw|PswOR35 xma|XmaOR98 1.17686
psw|PswOR8 sma|SmaOR1 1.10061
psw|PswOR8 ola|OlaOR78 1.11970
psw|PswOR8 xma|XmaOR101 1.02692
psw|PswOR14 sma|SmaOR6 1.15902
psw|PswOR14 gac|GacOR59 0.77101
psw|PswOR19 tru|TruOR21 1.04382
psw|PswOR19 sma|SmaOR53 1.03107
psw|PswOR19 ola|OlaOR30 1.05114
psw|PswOR19 gmo|GmoOR37 1.19192
psw|PswOR19 gac|GacOR27 0.90786
psw|PswOR19 xma|XmaOR19 0.99863
psw|PswOR50 tru|TruOR15 1.18437
psw|PswOR50 sma|SmaOR30 0.84025
psw|PswOR50 lta|LtaOR22 1.14986
psw|PswOR50 ola|OlaOR6 1.21938
psw|PswOR50 gmo|GmoOR10 1.15020
psw|PswOR50 gac|GacOR25 1.12835
psw|PswOR50 xma|XmaOR72 1.22088
psw|PswOR50 dar|DarOR102-2 1.1644
psw|PswOR40 tru|TruOR50 1.29548
psw|PswOR40 sma|SmaOR46 1.20898
psw|PswOR40 lta|LtaOR59 1.14789
psw|PswOR40 ola|OlaOR46 1.26590
psw|PswOR40 gac|GacOR34 1.05390
psw|PswOR40 xma|XmaOR33 1.23220
psw|PswOR15 tru|TruOR5 1.21888
psw|PswOR15 sma|SmaOR11 1.21534
psw|PswOR15 lta|LtaOR52 1.14094
psw|PswOR15 gmo|GmoOR23 1.11475
psw|PswOR15 gac|GacOR102 1.14465
psw|PswOR15 xma|XmaOR94 0.95142
psw|PswOR15 dar|DarOR128-10 1.0483
psw|PswOR2 tru|TruOR31 0.8952
psw|PswOR2 sma|SmaOR38 0.98444
psw|PswOR2 lta|LtaOR42 0.85588
psw|PswOR2 ola|OlaOR3 0.92400
psw|PswOR2 gmo|GmoOR13 1.16511
psw|PswOR2 gac|GacOR3 0.92819
psw|PswOR2 xma|XmaOR60 1.07931
psw|PswOR2 dar|DarOR121-2 1.0329
tru|TruOR19 sma|SmaOR61 1.08110
tru|TruOR19 lta|LtaOR72 1.05911
tru|TruOR19 gmo|GmoOR90 0.8914
tru|TruOR19 xma|XmaOR25 0.6511
tru|TruOR21 psw|PswOR19 1.04382
tru|TruOR21 sma|SmaOR53 1.14726
tru|TruOR21 lta|LtaOR68 1.09879
tru|TruOR21 ola|OlaOR30 1.19862
tru|TruOR21 gmo|GmoOR1 1.36735
tru|TruOR21 gac|GacOR27 1.03513
tru|TruOR21 xma|XmaOR19 1.09954
tru|TruOR21 dar|DarOR115-8 1.29158
tru|TruOR11 gmo|GmoOR83 0.9715
tru|TruOR11 xma|XmaOR68 0.9273
tru|TruOR11 dar|DarOR131-1 0.6833
tru|TruOR13 sma|SmaOR27 0.92033
tru|TruOR13 lta|LtaOR25 0.7381
tru|TruOR13 ola|OlaOR8 1.0857
tru|TruOR13 gmo|GmoOR50 1.1372
tru|TruOR13 gac|GacOR19 0.93371
tru|TruOR13 xma|XmaOR76 0.9686
tru|TruOR13 dar|DarOR118-2 0.9777
tru|TruOR25 sma|SmaOR43 0.8638
tru|TruOR25 ola|OlaOR38 1.0012
tru|TruOR25 gmo|GmoOR81 0.8985
tru|TruOR25 gac|GacOR111 0.8162
tru|TruOR35 sma|SmaOR16 0.6876
tru|TruOR35 gac|GacOR50 1.03521
tru|TruOR16 sma|SmaOR30 0.9108
tru|TruOR16 ola|OlaOR5 1.30945
tru|TruOR16 gmo|GmoOR10 1.44582
tru|TruOR16 xma|XmaOR71 1.26699
tru|TruOR16 dar|DarOR102-2 1.1642
tru|TruOR64 psw|PswOR20 1.16414
tru|TruOR64 sma|SmaOR59 1.25571
tru|TruOR64 lta|LtaOR69 1.22188
tru|TruOR64 ola|OlaOR33 1.42446
tru|TruOR64 gmo|GmoOR2 1.61603
tru|TruOR64 gac|GacOR108 1.17627
tru|TruOR64 xma|XmaOR16 1.37810
tru|TruOR64 dar|DarOR115-19 1.45082
tru|TruOR36 psw|PswOR51 0.2235
tru|TruOR36 sma|SmaOR24 0.2910
tru|TruOR36 lta|LtaOR33 0.2400
tru|TruOR36 ola|OlaOR80 0.8342
tru|TruOR36 gac|GacOR11 0.2822
tru|TruOR36 xma|XmaOR90 1.28019
tru|TruOR36 dar|DarOR134-1 1.0759
tru|TruOR12 psw|PswOR47 1.22364
tru|TruOR12 sma|SmaOR26 1.22450
tru|TruOR12 lta|LtaOR26 1.38181
tru|TruOR12 ola|OlaOR10 1.44316
tru|TruOR12 gmo|GmoOR3 1.50459
tru|TruOR12 gac|GacOR18 1.26544
tru|TruOR12 xma|XmaOR77 1.23102
tru|TruOR12 dar|DarOR116-2 1.56012
tru|TruOR15 psw|PswOR50 1.18437
tru|TruOR15 lta|LtaOR21 1.27324
tru|TruOR15 ola|OlaOR6 1.39212
tru|TruOR15 gac|GacOR25 1.15045
tru|TruOR15 xma|XmaOR72 1.25375
tru|TruOR29 lta|LtaOR44 0.8966
tru|TruOR29 gmo|GmoOR80 0.8302
tru|TruOR29 dar|DarOR120-1 0.8460
tru|TruOR1 lta|LtaOR18 1.24702
tru|TruOR50 psw|PswOR40 1.29548
tru|TruOR50 sma|SmaOR46 1.38885
tru|TruOR50 lta|LtaOR59 1.39210
tru|TruOR50 ola|OlaOR46 1.52943
tru|TruOR50 gmo|GmoOR33 1.24291
tru|TruOR50 gac|GacOR34 1.28184
tru|TruOR50 xma|XmaOR33 1.40010
tru|TruOR50 dar|DarOR110-2 1.0386
tru|TruOR4 psw|PswOR35 1.14644
tru|TruOR4 sma|SmaOR1 0.97226
tru|TruOR4 lta|LtaOR9 1.24587
tru|TruOR4 ola|OlaOR78 1.1103
tru|TruOR4 gmo|GmoOR11 1.28867
tru|TruOR4 gac|GacOR66 1.13017
tru|TruOR4 xma|XmaOR98 1.24015
tru|TruOR52 sma|SmaOR35 1.17532
tru|TruOR52 gmo|GmoOR85 1.34308
tru|TruOR52 xma|XmaOR53 1.16080
tru|TruOR55 gmo|GmoOR87 0.9152
tru|TruOR41 psw|PswOR44 0.98909
tru|TruOR41 sma|SmaOR18 0.95739
tru|TruOR41 lta|LtaOR20 1.05333
tru|TruOR41 ola|OlaOR67 1.18966
tru|TruOR41 gmo|GmoOR95 0.8979
tru|TruOR41 gac|GacOR121 0.98361
tru|TruOR41 xma|XmaOR118 1.07441
tru|TruOR6 psw|PswOR16 1.14692
tru|TruOR6 sma|SmaOR6 1.11914
tru|TruOR6 lta|LtaOR51 1.20790
tru|TruOR8 ola|OlaOR23 0.9763
tru|TruOR8 xma|XmaOR64 0.9110
tru|TruOR33 gac|GacOR52 1.03088
tru|TruOR10 psw|PswOR52 0.7395
tru|TruOR10 sma|SmaOR23 0.8823
tru|TruOR10 lta|LtaOR28 1.0008
tru|TruOR10 ola|OlaOR20 1.0264
tru|TruOR10 gac|GacOR14 0.9171
tru|TruOR26 lta|LtaOR64 1.05332
tru|TruOR26 xma|XmaOR10 0.9572
tru|TruOR3 sma|SmaOR12 1.07275
tru|TruOR3 lta|LtaOR13 1.16128
tru|TruOR3 gac|GacOR59 1.02762
tru|TruOR3 xma|XmaOR97 1.12832
tru|TruOR44 sma|SmaOR13 1.06901
tru|TruOR44 xma|XmaOR93 1.17701
tru|TruOR31 psw|PswOR2 0.8952
tru|TruOR31 sma|SmaOR33 0.8666
tru|TruOR31 lta|LtaOR40 1.13394
tru|TruOR31 ola|OlaOR3 0.9588
tru|TruOR31 gmo|GmoOR12 1.27537
tru|TruOR31 gac|GacOR7 1.02238
tru|TruOR31 xma|XmaOR56 0.9664
tru|TruOR31 dar|DarOR121-2 0.9986
tru|TruOR34 psw|PswOR6 0.92632
tru|TruOR34 sma|SmaOR15 1.11298
tru|TruOR34 lta|LtaOR15 1.00789
tru|TruOR34 ola|OlaOR53 1.12964
tru|TruOR34 gmo|GmoOR40 1.29679
tru|TruOR34 xma|XmaOR91 1.08695
tru|TruOR34 dar|DarOR126-1 1.2032
tru|TruOR22 sma|SmaOR22 0.99973
tru|TruOR22 gac|GacOR26 1.01378
tru|TruOR22 dar|DarOR115-13 1.2783
tru|TruOR5 psw|PswOR15 1.21888
tru|TruOR5 sma|SmaOR11 1.25151
tru|TruOR5 lta|LtaOR52 1.35900
tru|TruOR5 gmo|GmoOR23 1.29112
tru|TruOR5 gac|GacOR102 1.26582
tru|TruOR5 dar|DarOR127-1 1.0818
tru|TruOR53 psw|PswOR53 1.01579
tru|TruOR53 sma|SmaOR41 1.24651
tru|TruOR53 lta|LtaOR34 1.10576
tru|TruOR53 ola|OlaOR1 0.6637
tru|TruOR53 gmo|GmoOR30 1.35075
tru|TruOR53 gac|GacOR1 1.11871
tru|TruOR53 xma|XmaOR42 1.12581
tru|TruOR53 dar|DarOR112-1 1.47504
tru|TruOR17 psw|PswOR39 1.18861
tru|TruOR17 sma|SmaOR49 1.20745
tru|TruOR17 lta|LtaOR62 1.22592
tru|TruOR17 ola|OlaOR40 1.30366
tru|TruOR17 gmo|GmoOR5 1.38937
tru|TruOR17 gac|GacOR30 1.18851
tru|TruOR17 xma|XmaOR39 1.26865
tru|TruOR47 dar|DarOR108-2 0.9694
tru|TruOR18 psw|PswOR3 0.6992
tru|TruOR18 sma|SmaOR63 0.7331
tru|TruOR18 ola|OlaOR27 0.7825
tru|TruOR18 gac|GacOR28 0.5963
tru|TruOR18 xma|XmaOR26 0.7244
tru|TruOR18 dar|DarOR133-1 0.6459
sma|SmaOR43 tru|TruOR25 0.8638
sma|SmaOR43 lta|LtaOR64 0.8382
sma|SmaOR43 ola|OlaOR38 0.8233
sma|SmaOR43 gmo|GmoOR88 0.6965
sma|SmaOR43 gac|GacOR111 0.7517
sma|SmaOR43 xma|XmaOR10 0.7647
sma|SmaOR50 gmo|GmoOR5 1.24869
sma|SmaOR22 tru|TruOR22 0.99973
sma|SmaOR22 gac|GacOR26 0.95463
sma|SmaOR34 xma|XmaOR59 1.05306
sma|SmaOR53 psw|PswOR19 1.03107
sma|SmaOR53 tru|TruOR21 1.14726
sma|SmaOR53 ola|OlaOR30 1.14661
sma|SmaOR53 gmo|GmoOR1 1.28232
sma|SmaOR53 gac|GacOR27 1.01532
sma|SmaOR53 xma|XmaOR19 1.06306
sma|SmaOR11 psw|PswOR15 1.21534
sma|SmaOR11 tru|TruOR5 1.25151
sma|SmaOR11 lta|LtaOR52 1.28529
sma|SmaOR11 gmo|GmoOR23 1.15104
sma|SmaOR11 gac|GacOR102 1.17885
sma|SmaOR59 psw|PswOR20 1.11665
sma|SmaOR59 tru|TruOR64 1.25571
sma|SmaOR59 gmo|GmoOR2 1.38934
sma|SmaOR59 gac|GacOR108 1.13333
sma|SmaOR59 xma|XmaOR16 1.11369
sma|SmaOR59 dar|DarOR115-19 1.27865
sma|SmaOR46 psw|PswOR40 1.20898
sma|SmaOR46 tru|TruOR50 1.38885
sma|SmaOR46 lta|LtaOR59 1.24002
sma|SmaOR46 ola|OlaOR46 1.31920
sma|SmaOR46 gac|GacOR34 1.23069
sma|SmaOR46 xma|XmaOR33 1.18725
sma|SmaOR17 lta|LtaOR2 0.95240
sma|SmaOR60 lta|LtaOR71 1.12901
sma|SmaOR60 ola|OlaOR32 1.18677
sma|SmaOR24 psw|PswOR51 0.8356
sma|SmaOR24 tru|TruOR36 0.2910
sma|SmaOR24 lta|LtaOR33 0.90579
sma|SmaOR24 ola|OlaOR26 1.06518
sma|SmaOR24 gmo|GmoOR20 1.0381
sma|SmaOR24 gac|GacOR11 0.99673
sma|SmaOR24 xma|XmaOR62 0.96987
sma|SmaOR24 dar|DarOR129-1 1.0166
sma|SmaOR16 tru|TruOR35 0.6876
sma|SmaOR16 gac|GacOR50 0.6445
sma|SmaOR18 psw|PswOR44 0.90710
sma|SmaOR18 tru|TruOR41 0.95739
sma|SmaOR18 lta|LtaOR20 0.94285
sma|SmaOR18 ola|OlaOR63 0.99298
sma|SmaOR18 gmo|GmoOR95 0.7553
sma|SmaOR18 gac|GacOR121 0.95260
sma|SmaOR18 xma|XmaOR121 0.99945
sma|SmaOR47 ola|OlaOR45 1.16222
sma|SmaOR47 gac|GacOR33 1.05534
sma|SmaOR47 xma|XmaOR35 1.03239
sma|SmaOR47 dar|DarOR109-8 1.0832
sma|SmaOR25 psw|PswOR46 1.20710
sma|SmaOR25 lta|LtaOR27 1.19603
sma|SmaOR25 ola|OlaOR11 1.36820
sma|SmaOR25 gac|GacOR17 1.25731
sma|SmaOR25 xma|XmaOR78 1.22101
sma|SmaOR61 tru|TruOR19 1.08110
sma|SmaOR61 lta|LtaOR72 1.12340
sma|SmaOR1 psw|PswOR8 1.10061
sma|SmaOR1 tru|TruOR4 0.97226
sma|SmaOR1 lta|LtaOR50 1.17530
sma|SmaOR1 ola|OlaOR78 1.20200
sma|SmaOR1 gac|GacOR98 1.12403
sma|SmaOR1 xma|XmaOR100 1.01649
sma|SmaOR33 tru|TruOR31 0.8666
sma|SmaOR35 tru|TruOR52 1.17532
sma|SmaOR35 gmo|GmoOR85 1.11799
sma|SmaOR35 xma|XmaOR53 1.00048
sma|SmaOR40 lta|LtaOR36 1.03315
sma|SmaOR40 gac|GacOR2 1.02713
sma|SmaOR40 dar|DarOR121-2 0.9390
sma|SmaOR3 gmo|GmoOR11 1.17789
sma|SmaOR3 xma|XmaOR99 1.03346
sma|SmaOR23 psw|PswOR52 0.7544
sma|SmaOR23 tru|TruOR10 0.8823
sma|SmaOR23 lta|LtaOR28 0.91697
sma|SmaOR23 ola|OlaOR20 0.97936
sma|SmaOR23 gmo|GmoOR83 0.8915
sma|SmaOR23 gac|GacOR16 0.95266
sma|SmaOR23 xma|XmaOR65 0.8321
sma|SmaOR23 dar|DarOR131-1 0.5574
sma|SmaOR27 tru|TruOR13 0.92033
sma|SmaOR27 ola|OlaOR8 1.06395
sma|SmaOR27 gmo|GmoOR35 1.15476
sma|SmaOR27 gac|GacOR19 1.05350
sma|SmaOR27 xma|XmaOR76 0.97228
sma|SmaOR27 dar|DarOR118-3 0.9503
sma|SmaOR6 psw|PswOR14 1.15902
sma|SmaOR6 tru|TruOR6 1.11914
sma|SmaOR6 lta|LtaOR51 1.14075
sma|SmaOR6 gmo|GmoOR63 0.9801
sma|SmaOR36 lta|LtaOR40 0.99156
sma|SmaOR36 gac|GacOR8 0.87568
sma|SmaOR49 psw|PswOR39 1.17248
sma|SmaOR49 tru|TruOR17 1.20745
sma|SmaOR49 lta|LtaOR62 1.17151
sma|SmaOR49 ola|OlaOR40 1.21603
sma|SmaOR49 gac|GacOR30 1.17545
sma|SmaOR49 xma|XmaOR41 1.11157
sma|SmaOR49 dar|DarOR108-1 0.9445
sma|SmaOR15 psw|PswOR6 0.89772
sma|SmaOR15 tru|TruOR34 1.11298
sma|SmaOR15 lta|LtaOR15 0.92605
sma|SmaOR15 ola|OlaOR53 0.99448
sma|SmaOR15 gmo|GmoOR40 1.10527
sma|SmaOR15 xma|XmaOR91 1.01296
sma|SmaOR15 dar|DarOR126-1 1.0516
sma|SmaOR48 xma|XmaOR39 1.09104
sma|SmaOR56 lta|LtaOR68 1.08541
sma|SmaOR41 psw|PswOR53 0.95508
sma|SmaOR41 tru|TruOR53 1.24651
sma|SmaOR41 lta|LtaOR34 0.99388
sma|SmaOR41 ola|OlaOR1 0.5740
sma|SmaOR41 gmo|GmoOR30 1.26076
sma|SmaOR41 gac|GacOR1 1.02885
sma|SmaOR41 xma|XmaOR42 0.99517
sma|SmaOR41 dar|DarOR112-1 1.28913
sma|SmaOR63 psw|PswOR3 0.8278
sma|SmaOR63 tru|TruOR18 0.7331
sma|SmaOR63 ola|OlaOR27 0.7968
sma|SmaOR63 gmo|GmoOR104 0.5114
sma|SmaOR63 gac|GacOR28 0.6945
sma|SmaOR63 xma|XmaOR26 0.7312
sma|SmaOR63 dar|DarOR133-6 0.6405
sma|SmaOR54 dar|DarOR115-4 1.22707
sma|SmaOR52 ola|OlaOR33 1.20200
sma|SmaOR13 tru|TruOR44 1.06901
sma|SmaOR13 xma|XmaOR94 1.10513
sma|SmaOR13 dar|DarOR127-1 0.9873
sma|SmaOR12 tru|TruOR3 1.07275
sma|SmaOR12 lta|LtaOR13 1.16413
sma|SmaOR12 gac|GacOR59 1.10496
sma|SmaOR12 xma|XmaOR95 1.11225
sma|SmaOR26 psw|PswOR47 1.14338
sma|SmaOR26 tru|TruOR12 1.22450
sma|SmaOR26 lta|LtaOR26 1.24777
sma|SmaOR26 ola|OlaOR10 1.28624
sma|SmaOR26 gmo|GmoOR3 1.30261
sma|SmaOR26 gac|GacOR18 1.25437
sma|SmaOR26 xma|XmaOR77 1.06562
sma|SmaOR26 dar|DarOR116-2 1.31361
sma|SmaOR28 lta|LtaOR25 1.12349
sma|SmaOR28 ola|OlaOR7 1.25690
sma|SmaOR28 gmo|GmoOR22 1.19322
sma|SmaOR28 gac|GacOR20 1.14318
sma|SmaOR28 xma|XmaOR75 1.15683
sma|SmaOR28 dar|DarOR119-2 1.21944
sma|SmaOR45 gmo|GmoOR29 1.06363
sma|SmaOR45 gac|GacOR44 1.13132
sma|SmaOR30 psw|PswOR50 0.84025
sma|SmaOR30 tru|TruOR16 0.9108
sma|SmaOR30 lta|LtaOR21 0.88032
sma|SmaOR30 ola|OlaOR4 1.08574
sma|SmaOR30 gmo|GmoOR43 1.0354
sma|SmaOR30 gac|GacOR25 0.7811
sma|SmaOR30 xma|XmaOR70 1.03744
sma|SmaOR30 dar|DarOR102-2 0.9204
sma|SmaOR38 psw|PswOR2 0.98444
sma|SmaOR38 lta|LtaOR39 1.04285
sma|SmaOR38 ola|OlaOR3 1.00865
sma|SmaOR38 gmo|GmoOR13 1.11813
sma|SmaOR38 gac|GacOR3 1.01294
sma|SmaOR62 gmo|GmoOR90 1.07346
sma|SmaOR62 xma|XmaOR25 0.95180
lta|LtaOR9 psw|PswOR35 1.13351
lta|LtaOR9 tru|TruOR4 1.24587
lta|LtaOR9 gmo|GmoOR11 1.42241
lta|LtaOR9 gac|GacOR69 1.16486
lta|LtaOR9 xma|XmaOR98 1.32210
lta|LtaOR53 gmo|GmoOR29 1.29529
lta|LtaOR53 dar|DarOR109-1 1.3340
lta|LtaOR71 sma|SmaOR60 1.12901
lta|LtaOR71 ola|OlaOR32 1.16667
lta|LtaOR71 gac|GacOR108 1.02116
lta|LtaOR38 ola|OlaOR3 1.02593
lta|LtaOR38 gac|GacOR3 1.08065
lta|LtaOR38 xma|XmaOR50 1.13074
lta|LtaOR72 tru|TruOR19 1.05911
lta|LtaOR72 sma|SmaOR61 1.12340
lta|LtaOR72 gmo|GmoOR90 0.9110
lta|LtaOR72 xma|XmaOR25 0.6626
lta|LtaOR30 psw|PswOR52 0.94656
lta|LtaOR62 psw|PswOR39 1.04346
lta|LtaOR62 tru|TruOR17 1.22592
lta|LtaOR62 sma|SmaOR49 1.17151
lta|LtaOR62 ola|OlaOR40 1.25050
lta|LtaOR62 gmo|GmoOR5 1.35542
lta|LtaOR62 gac|GacOR30 1.03610
lta|LtaOR62 xma|XmaOR39 1.22260
lta|LtaOR62 dar|DarOR108-1 1.2761
lta|LtaOR34 psw|PswOR53 1.00712
lta|LtaOR34 tru|TruOR53 1.10576
lta|LtaOR34 sma|SmaOR41 0.99388
lta|LtaOR34 gmo|GmoOR30 1.29166
lta|LtaOR34 gac|GacOR1 0.89473
lta|LtaOR34 xma|XmaOR42 1.03163
lta|LtaOR34 dar|DarOR112-1 1.6083
lta|LtaOR37 ola|OlaOR2 1.06724
lta|LtaOR37 gac|GacOR5 0.89704
lta|LtaOR37 xma|XmaOR47 1.12448
lta|LtaOR57 psw|PswOR42 1.05870
lta|LtaOR29 ola|OlaOR22 0.99778
lta|LtaOR29 xma|XmaOR64 0.99358
lta|LtaOR54 psw|PswOR43 1.09233
lta|LtaOR33 psw|PswOR51 0.94974
lta|LtaOR33 tru|TruOR36 0.2400
lta|LtaOR33 sma|SmaOR24 0.90579
lta|LtaOR33 ola|OlaOR26 0.9610
lta|LtaOR33 gmo|GmoOR20 1.1853
lta|LtaOR33 gac|GacOR11 0.88949
lta|LtaOR33 xma|XmaOR62 1.00389
lta|LtaOR33 dar|DarOR129-1 1.4312
lta|LtaOR20 psw|PswOR44 1.10774
lta|LtaOR20 tru|TruOR41 1.05333
lta|LtaOR20 sma|SmaOR18 0.94285
lta|LtaOR20 ola|OlaOR67 1.08230
lta|LtaOR20 gmo|GmoOR94 0.8851
lta|LtaOR20 gac|GacOR121 0.82520
lta|LtaOR4 xma|XmaOR115 1.14213
lta|LtaOR27 psw|PswOR46 1.04085
lta|LtaOR27 sma|SmaOR25 1.19603
lta|LtaOR27 ola|OlaOR11 1.29078
lta|LtaOR27 gac|GacOR17 1.08108
lta|LtaOR27 xma|XmaOR78 1.27751
lta|LtaOR68 psw|PswOR18 1.00210
lta|LtaOR68 tru|TruOR21 1.09879
lta|LtaOR68 sma|SmaOR56 1.08541
lta|LtaOR68 ola|OlaOR30 1.13153
lta|LtaOR68 gmo|GmoOR1 1.37962
lta|LtaOR68 gac|GacOR27 0.87756
lta|LtaOR68 xma|XmaOR19 1.07979
lta|LtaOR66 gmo|GmoOR84 0.9799
lta|LtaOR66 xma|XmaOR10 0.9163
lta|LtaOR66 dar|DarOR132-3 0.7988
lta|LtaOR63 psw|PswOR3 0.2589
lta|LtaOR44 tru|TruOR29 0.8966
lta|LtaOR44 gmo|GmoOR80 0.7777
lta|LtaOR44 dar|DarOR120-1 1.1285
lta|LtaOR31 xma|XmaOR65 1.01410
lta|LtaOR31 dar|DarOR131-1 0.9718
lta|LtaOR40 tru|TruOR31 1.13394
lta|LtaOR40 sma|SmaOR36 0.99156
lta|LtaOR40 gac|GacOR8 0.95340
lta|LtaOR36 sma|SmaOR40 1.03315
lta|LtaOR36 gac|GacOR2 0.98489
lta|LtaOR12 gac|GacOR64 1.12192
lta|LtaOR16 dar|DarOR126-2 1.6608
lta|LtaOR13 tru|TruOR3 1.16128
lta|LtaOR13 sma|SmaOR12 1.16413
lta|LtaOR13 gmo|GmoOR63 1.2223
lta|LtaOR13 gac|GacOR59 1.17634
lta|LtaOR13 xma|XmaOR95 1.32787
lta|LtaOR69 psw|PswOR20 0.98918
lta|LtaOR69 tru|TruOR64 1.22188
lta|LtaOR69 gmo|GmoOR2 1.48183
lta|LtaOR69 gac|GacOR110 1.01628
lta|LtaOR69 xma|XmaOR17 1.18147
lta|LtaOR15 psw|PswOR6 1.09987
lta|LtaOR15 psw|PswOR32 1.09987
lta|LtaOR15 tru|TruOR34 1.00789
lta|LtaOR15 sma|SmaOR15 0.92605
lta|LtaOR15 ola|OlaOR53 1.19021
lta|LtaOR15 gmo|GmoOR40 1.28832
lta|LtaOR15 xma|XmaOR92 1.19637
lta|LtaOR52 psw|PswOR15 1.14094
lta|LtaOR52 tru|TruOR5 1.35900
lta|LtaOR52 sma|SmaOR11 1.28529
lta|LtaOR52 gmo|GmoOR23 1.36299
lta|LtaOR52 gac|GacOR102 1.16392
lta|LtaOR52 xma|XmaOR93 1.10038
lta|LtaOR52 dar|DarOR128-10 1.5170
lta|LtaOR17 gac|GacOR52 0.97780
lta|LtaOR26 psw|PswOR47 1.06308
lta|LtaOR26 tru|TruOR12 1.38181
lta|LtaOR26 sma|SmaOR26 1.24777
lta|LtaOR26 ola|OlaOR10 1.38456
lta|LtaOR26 gmo|GmoOR3 1.57762
lta|LtaOR26 gac|GacOR18 1.14004
lta|LtaOR26 xma|XmaOR77 1.25638
lta|LtaOR26 dar|DarOR116-2 2.16807
lta|LtaOR67 gac|GacOR26 0.85310
lta|LtaOR58 ola|OlaOR50 1.30331
lta|LtaOR58 gac|GacOR44 1.09423
lta|LtaOR58 dar|DarOR110-2 1.3800
lta|LtaOR28 tru|TruOR10 1.0008
lta|LtaOR28 sma|SmaOR23 0.91697
lta|LtaOR28 ola|OlaOR20 0.9874
lta|LtaOR28 gmo|GmoOR83 1.0235
lta|LtaOR28 gac|GacOR16 0.92939
lta|LtaOR28 xma|XmaOR69 0.9170
lta|LtaOR51 psw|PswOR16 1.13193
lta|LtaOR51 tru|TruOR6 1.20790
lta|LtaOR51 sma|SmaOR6 1.14075
lta|LtaOR50 psw|PswOR13 1.07642
lta|LtaOR50 sma|SmaOR1 1.17530
lta|LtaOR50 ola|OlaOR78 1.21038
lta|LtaOR50 gmo|GmoOR15 1.39907
lta|LtaOR50 gac|GacOR104 1.07485
lta|LtaOR50 xma|XmaOR101 1.16324
lta|LtaOR8 gmo|GmoOR101 0.8655
lta|LtaOR24 psw|PswOR49 1.17260
lta|LtaOR24 gac|GacOR22 1.19715
lta|LtaOR24 xma|XmaOR73 1.30837
lta|LtaOR24 dar|DarOR103-1 1.91530
lta|LtaOR49 psw|PswOR11 1.06043
lta|LtaOR48 psw|PswOR9 1.06235
lta|LtaOR22 psw|PswOR50 1.14986
lta|LtaOR11 psw|PswOR34 1.13665
lta|LtaOR41 gmo|GmoOR13 1.44781
lta|LtaOR41 dar|DarOR121-3 1.5221
lta|LtaOR25 tru|TruOR13 0.7381
lta|LtaOR25 sma|SmaOR28 1.12349
lta|LtaOR25 ola|OlaOR7 1.21103
lta|LtaOR25 gmo|GmoOR22 1.38537
lta|LtaOR25 gac|GacOR20 1.06065
lta|LtaOR25 xma|XmaOR75 1.22040
lta|LtaOR25 dar|DarOR119-1 1.75560
lta|LtaOR64 tru|TruOR26 1.05332
lta|LtaOR64 sma|SmaOR43 0.8382
lta|LtaOR64 ola|OlaOR38 0.9695
lta|LtaOR64 gmo|GmoOR82 0.9931
lta|LtaOR64 gac|GacOR111 0.81278
lta|LtaOR64 xma|XmaOR8 0.9392
lta|LtaOR64 dar|DarOR133-8 0.7681
lta|LtaOR59 psw|PswOR40 1.14789
lta|LtaOR59 tru|TruOR50 1.39210
lta|LtaOR59 sma|SmaOR46 1.24002
lta|LtaOR59 ola|OlaOR46 1.39128
lta|LtaOR59 gac|GacOR34 1.06363
lta|LtaOR59 xma|XmaOR33 1.36825
lta|LtaOR2 sma|SmaOR17 0.95240
lta|LtaOR2 dar|DarOR127-1 1.5151
lta|LtaOR42 psw|PswOR2 0.85588
lta|LtaOR42 xma|XmaOR60 1.10890
lta|LtaOR39 sma|SmaOR38 1.04285
lta|LtaOR39 xma|XmaOR49 1.12957
lta|LtaOR18 tru|TruOR1 1.24702
lta|LtaOR21 tru|TruOR15 1.27324
lta|LtaOR21 sma|SmaOR30 0.88032
lta|LtaOR21 ola|OlaOR6 1.33383
lta|LtaOR21 gmo|GmoOR10 1.33815
lta|LtaOR21 gac|GacOR25 1.11694
lta|LtaOR21 xma|XmaOR72 1.33504
lta|LtaOR21 dar|DarOR102-2 1.6377
lta|LtaOR70 xma|XmaOR16 1.20900
lta|LtaOR70 dar|DarOR115-19 1.81375
ola|OlaOR46 psw|PswOR40 1.26590
ola|OlaOR46 tru|TruOR50 1.52943
ola|OlaOR46 sma|SmaOR46 1.31920
ola|OlaOR46 lta|LtaOR59 1.39128
ola|OlaOR46 gmo|GmoOR33 1.18496
ola|OlaOR46 gac|GacOR34 1.31173
ola|OlaOR46 xma|XmaOR33 1.40200
ola|OlaOR30 psw|PswOR19 1.05114
ola|OlaOR30 tru|TruOR21 1.19862
ola|OlaOR30 sma|SmaOR53 1.14661
ola|OlaOR30 lta|LtaOR68 1.13153
ola|OlaOR30 gmo|GmoOR37 1.28531
ola|OlaOR30 gac|GacOR27 1.03129
ola|OlaOR30 xma|XmaOR19 1.06439
ola|OlaOR78 psw|PswOR8 1.11970
ola|OlaOR78 tru|TruOR4 1.1103
ola|OlaOR78 sma|SmaOR1 1.20200
ola|OlaOR78 lta|LtaOR50 1.21038
ola|OlaOR78 gmo|GmoOR11 1.29826
ola|OlaOR78 gac|GacOR104 1.15983
ola|OlaOR63 sma|SmaOR18 0.99298
ola|OlaOR63 xma|XmaOR122 1.05395
ola|OlaOR67 psw|PswOR44 0.98635
ola|OlaOR67 tru|TruOR41 1.18966
ola|OlaOR67 lta|LtaOR20 1.08230
ola|OlaOR67 gmo|GmoOR95 0.8531
ola|OlaOR67 xma|XmaOR110 1.10214
ola|OlaOR11 psw|PswOR46 1.22301
ola|OlaOR11 sma|SmaOR25 1.36820
ola|OlaOR11 lta|LtaOR27 1.29078
ola|OlaOR11 gac|GacOR17 1.35443
ola|OlaOR11 xma|XmaOR78 1.31782
ola|OlaOR23 psw|PswOR52 0.8244
ola|OlaOR23 tru|TruOR8 0.9763
ola|OlaOR23 xma|XmaOR64 1.00312
ola|OlaOR73 xma|XmaOR104 1.06325
ola|OlaOR52 xma|XmaOR27 1.17037
ola|OlaOR52 dar|DarOR104-1 1.0981
ola|OlaOR50 psw|PswOR43 1.18710
ola|OlaOR50 lta|LtaOR58 1.30331
ola|OlaOR50 gmo|GmoOR28 1.19031
ola|OlaOR50 gac|GacOR44 1.32234
ola|OlaOR50 xma|XmaOR32 1.33143
ola|OlaOR28 gac|GacOR110 1.13867
ola|OlaOR3 psw|PswOR2 0.92400
ola|OlaOR3 tru|TruOR31 0.9588
ola|OlaOR3 sma|SmaOR38 1.00865
ola|OlaOR3 lta|LtaOR38 1.02593
ola|OlaOR3 gmo|GmoOR12 1.1285
ola|OlaOR3 gac|GacOR2 0.98614
ola|OlaOR3 xma|XmaOR60 1.01561
ola|OlaOR3 dar|DarOR121-2 1.0408
ola|OlaOR45 sma|SmaOR47 1.16222
ola|OlaOR45 gac|GacOR33 1.09437
ola|OlaOR45 xma|XmaOR35 1.10573
ola|OlaOR45 dar|DarOR109-8 1.2480
ola|OlaOR5 tru|TruOR16 1.30945
ola|OlaOR5 gmo|GmoOR10 1.28928
ola|OlaOR5 xma|XmaOR71 1.21212
ola|OlaOR5 dar|DarOR102-2 1.2125
ola|OlaOR75 gac|GacOR121 1.09787
ola|OlaOR38 tru|TruOR25 1.0012
ola|OlaOR38 sma|SmaOR43 0.8233
ola|OlaOR38 lta|LtaOR64 0.9695
ola|OlaOR38 gmo|GmoOR81 0.8380
ola|OlaOR38 xma|XmaOR13 0.8350
ola|OlaOR44 dar|DarOR109-5 1.2560
ola|OlaOR37 gac|GacOR111 0.8229
ola|OlaOR37 xma|XmaOR5 1.21333
ola|OlaOR40 psw|PswOR39 1.17460
ola|OlaOR40 tru|TruOR17 1.30366
ola|OlaOR40 sma|SmaOR49 1.21603
ola|OlaOR40 lta|LtaOR62 1.25050
ola|OlaOR40 gmo|GmoOR5 1.30634
ola|OlaOR40 gac|GacOR30 1.25978
ola|OlaOR40 xma|XmaOR39 1.22413
ola|OlaOR40 dar|DarOR108-1 1.1329
ola|OlaOR8 tru|TruOR13 1.0857
ola|OlaOR8 sma|SmaOR27 1.06395
ola|OlaOR8 gmo|GmoOR35 1.18101
ola|OlaOR8 gac|GacOR19 1.18338
ola|OlaOR8 xma|XmaOR76 1.06325
ola|OlaOR8 dar|DarOR118-2 1.1425
ola|OlaOR10 psw|PswOR47 1.17569
ola|OlaOR10 tru|TruOR12 1.44316
ola|OlaOR10 sma|SmaOR26 1.28624
ola|OlaOR10 lta|LtaOR26 1.38456
ola|OlaOR10 gmo|GmoOR3 1.40459
ola|OlaOR10 gac|GacOR18 1.32373
ola|OlaOR10 xma|XmaOR77 1.20504
ola|OlaOR10 dar|DarOR116-2 1.63062
ola|OlaOR6 psw|PswOR50 1.21938
ola|OlaOR6 tru|TruOR15 1.39212
ola|OlaOR6 lta|LtaOR21 1.33383
ola|OlaOR6 gac|GacOR25 1.26880
ola|OlaOR6 xma|XmaOR72 1.20658
ola|OlaOR4 sma|SmaOR30 1.08574
ola|OlaOR4 xma|XmaOR70 1.04179
ola|OlaOR82 gmo|GmoOR87 0.7878
ola|OlaOR1 tru|TruOR53 0.6637
ola|OlaOR1 sma|SmaOR41 0.5740
ola|OlaOR1 gmo|GmoOR30 0.6121
ola|OlaOR1 gac|GacOR1 0.5607
ola|OlaOR1 xma|XmaOR52 1.16784
ola|OlaOR1 dar|DarOR1134 1.2837
ola|OlaOR57 xma|XmaOR116 1.06661
ola|OlaOR26 psw|PswOR51 0.8887
ola|OlaOR26 sma|SmaOR24 1.06518
ola|OlaOR26 lta|LtaOR33 0.9610
ola|OlaOR26 gmo|GmoOR20 1.1585
ola|OlaOR26 gac|GacOR11 1.07440
ola|OlaOR26 xma|XmaOR63 1.11251
ola|OlaOR26 dar|DarOR129-1 1.2695
ola|OlaOR27 psw|PswOR3 0.7817
ola|OlaOR27 tru|TruOR18 0.7825
ola|OlaOR27 sma|SmaOR63 0.7968
ola|OlaOR27 gac|GacOR28 0.6552
ola|OlaOR27 xma|XmaOR26 0.8553
ola|OlaOR27 dar|DarOR133-8 0.6630
ola|OlaOR20 tru|TruOR10 1.0264
ola|OlaOR20 sma|SmaOR23 0.97936
ola|OlaOR20 lta|LtaOR28 0.9874
ola|OlaOR20 gac|GacOR15 0.98334
ola|OlaOR20 xma|XmaOR68 0.8941
ola|OlaOR20 dar|DarOR131-1 0.8280
ola|OlaOR22 lta|LtaOR29 0.99778
ola|OlaOR22 gmo|GmoOR83 0.9847
ola|OlaOR32 sma|SmaOR60 1.18677
ola|OlaOR32 lta|LtaOR71 1.16667
ola|OlaOR32 xma|XmaOR16 1.22639
ola|OlaOR53 psw|PswOR32 1.08906
ola|OlaOR53 tru|TruOR34 1.12964
ola|OlaOR53 sma|SmaOR15 0.99448
ola|OlaOR53 lta|LtaOR15 1.19021
ola|OlaOR53 gmo|GmoOR40 1.19061
ola|OlaOR53 xma|XmaOR92 1.18310
ola|OlaOR53 dar|DarOR126-2 1.2552
ola|OlaOR2 lta|LtaOR37 1.06724
ola|OlaOR2 xma|XmaOR48 1.02826
ola|OlaOR80 tru|TruOR36 0.8342
ola|OlaOR80 xma|XmaOR89 1.19203
ola|OlaOR80 dar|DarOR134-1 1.58038
ola|OlaOR39 xma|XmaOR4 0.9165
ola|OlaOR79 xma|XmaOR99 1.12742
ola|OlaOR12 gac|GacOR12 1.01126
ola|OlaOR7 sma|SmaOR28 1.25690
ola|OlaOR7 lta|LtaOR25 1.21103
ola|OlaOR7 gmo|GmoOR22 1.31734
ola|OlaOR7 gac|GacOR21 1.19848
ola|OlaOR7 xma|XmaOR74 1.31510
ola|OlaOR7 dar|DarOR119-1 1.47368
ola|OlaOR31 gac|GacOR26 1.09671
ola|OlaOR31 dar|DarOR115-18 1.3303
ola|OlaOR33 psw|PswOR20 1.09428
ola|OlaOR33 tru|TruOR64 1.42446
ola|OlaOR33 sma|SmaOR52 1.20200
ola|OlaOR33 gmo|GmoOR8 1.47634
ola|OlaOR33 gac|GacOR108 1.17273
ola|OlaOR33 dar|DarOR115-19 1.50929
gmo|GmoOR94 psw|PswOR45 0.7598
gmo|GmoOR94 lta|LtaOR20 0.8851
gmo|GmoOR35 sma|SmaOR27 1.15476
gmo|GmoOR35 ola|OlaOR8 1.18101
gmo|GmoOR33 tru|TruOR50 1.24291
gmo|GmoOR33 ola|OlaOR46 1.18496
gmo|GmoOR90 tru|TruOR19 0.8914
gmo|GmoOR90 sma|SmaOR62 1.07346
gmo|GmoOR90 lta|LtaOR72 0.9110
gmo|GmoOR90 xma|XmaOR25 1.0609
gmo|GmoOR15 lta|LtaOR50 1.39907
gmo|GmoOR15 gac|GacOR98 1.10020
gmo|GmoOR2 psw|PswOR20 1.32537
gmo|GmoOR2 tru|TruOR64 1.61603
gmo|GmoOR2 sma|SmaOR59 1.38934
gmo|GmoOR2 lta|LtaOR69 1.48183
gmo|GmoOR2 gac|GacOR108 1.25779
gmo|GmoOR2 xma|XmaOR18 1.50243
gmo|GmoOR2 dar|DarOR115-19 1.55806
gmo|GmoOR56 dar|DarOR106-1 1.36130
gmo|GmoOR85 tru|TruOR52 1.34308
gmo|GmoOR85 sma|SmaOR35 1.11799
gmo|GmoOR85 xma|XmaOR53 1.0898
gmo|GmoOR45 xma|XmaOR76 1.16873
gmo|GmoOR88 sma|SmaOR43 0.6965
gmo|GmoOR88 dar|DarOR132-2 0.6013
gmo|GmoOR10 psw|PswOR50 1.15020
gmo|GmoOR10 tru|TruOR16 1.44582
gmo|GmoOR10 lta|LtaOR21 1.33815
gmo|GmoOR10 ola|OlaOR5 1.28928
gmo|GmoOR10 gac|GacOR25 1.01662
gmo|GmoOR10 xma|XmaOR71 1.28121
gmo|GmoOR10 dar|DarOR102-2 1.2452
gmo|GmoOR31 xma|XmaOR19 1.25585
gmo|GmoOR28 psw|PswOR41 1.0492
gmo|GmoOR28 ola|OlaOR50 1.19031
gmo|GmoOR105 psw|PswOR3 0.4807
gmo|GmoOR3 psw|PswOR47 1.29352
gmo|GmoOR3 tru|TruOR12 1.50459
gmo|GmoOR3 sma|SmaOR26 1.30261
gmo|GmoOR3 lta|LtaOR26 1.57762
gmo|GmoOR3 ola|OlaOR10 1.40459
gmo|GmoOR3 gac|GacOR18 1.26241
gmo|GmoOR3 xma|XmaOR77 1.30611
gmo|GmoOR3 dar|DarOR116-2 1.53459
gmo|GmoOR23 psw|PswOR15 1.11475
gmo|GmoOR23 tru|TruOR5 1.29112
gmo|GmoOR23 sma|SmaOR11 1.15104
gmo|GmoOR23 lta|LtaOR52 1.36299
gmo|GmoOR23 gac|GacOR102 1.08098
gmo|GmoOR23 xma|XmaOR93 1.15675
gmo|GmoOR23 dar|DarOR128-10 1.0324
gmo|GmoOR8 ola|OlaOR33 1.47634
gmo|GmoOR20 psw|PswOR51 0.9942
gmo|GmoOR20 sma|SmaOR24 1.0381
gmo|GmoOR20 lta|LtaOR33 1.1853
gmo|GmoOR20 ola|OlaOR26 1.1585
gmo|GmoOR20 xma|XmaOR62 1.1528
gmo|GmoOR24 gac|GacOR11 1.08265
gmo|GmoOR24 dar|DarOR129-1 1.36290
gmo|GmoOR83 psw|PswOR52 0.7941
gmo|GmoOR83 tru|TruOR11 0.9715
gmo|GmoOR83 sma|SmaOR23 0.8915
gmo|GmoOR83 lta|LtaOR28 1.0235
gmo|GmoOR83 ola|OlaOR22 0.9847
gmo|GmoOR83 gac|GacOR16 0.8976
gmo|GmoOR83 xma|XmaOR64 0.9531
gmo|GmoOR83 dar|DarOR131-1 0.7220
gmo|GmoOR101 lta|LtaOR8 0.8655
gmo|GmoOR82 lta|LtaOR64 0.9931
gmo|GmoOR29 psw|PswOR43 1.08591
gmo|GmoOR29 sma|SmaOR45 1.06363
gmo|GmoOR29 lta|LtaOR53 1.29529
gmo|GmoOR29 gac|GacOR44 1.08546
gmo|GmoOR29 dar|DarOROR110-1 1.0479
gmo|GmoOR65 psw|PswOR16 0.9771
gmo|GmoOR30 psw|PswOR53 1.08221
gmo|GmoOR30 tru|TruOR53 1.35075
gmo|GmoOR30 sma|SmaOR41 1.26076
gmo|GmoOR30 lta|LtaOR34 1.29166
gmo|GmoOR30 ola|OlaOR1 0.6121
gmo|GmoOR30 gac|GacOR1 1.06964
gmo|GmoOR30 xma|XmaOR42 1.1551
gmo|GmoOR30 dar|DarOR112-1 1.38218
gmo|GmoOR104 sma|SmaOR63 0.5114
gmo|GmoOR104 dar|DarOR133-8 0.6889
gmo|GmoOR50 tru|TruOR13 1.1372
gmo|GmoOR50 dar|DarOR118-3 1.3111
gmo|GmoOR80 tru|TruOR29 0.8302
gmo|GmoOR80 lta|LtaOR44 0.7777
gmo|GmoOR80 dar|DarOR120-1 1.1286
gmo|GmoOR40 psw|PswOR6 1.09275
gmo|GmoOR40 tru|TruOR34 1.29679
gmo|GmoOR40 sma|SmaOR15 1.10527
gmo|GmoOR40 lta|LtaOR15 1.28832
gmo|GmoOR40 ola|OlaOR53 1.19061
gmo|GmoOR40 xma|XmaOR91 1.20236
gmo|GmoOR40 dar|DarOR126-1 1.2549
gmo|GmoOR81 tru|TruOR25 0.8985
gmo|GmoOR81 ola|OlaOR38 0.8380
gmo|GmoOR81 xma|XmaOR6 0.7735
gmo|GmoOR103 xma|XmaOR102 0.7031
gmo|GmoOR63 sma|SmaOR6 0.9801
gmo|GmoOR63 lta|LtaOR13 1.2223
gmo|GmoOR63 gac|GacOR59 0.9805
gmo|GmoOR63 xma|XmaOR97 1.0697
gmo|GmoOR22 sma|SmaOR28 1.19322
gmo|GmoOR22 lta|LtaOR25 1.38537
gmo|GmoOR22 ola|OlaOR7 1.31734
gmo|GmoOR22 gac|GacOR20 1.11068
gmo|GmoOR22 xma|XmaOR75 1.34365
gmo|GmoOR22 dar|DarOR119-2 1.41461
gmo|GmoOR95 tru|TruOR41 0.8979
gmo|GmoOR95 sma|SmaOR18 0.7553
gmo|GmoOR95 ola|OlaOR67 0.8531
gmo|GmoOR95 gac|GacOR121 0.7542
gmo|GmoOR95 xma|XmaOR103 0.8546
gmo|GmoOR87 tru|TruOR55 0.9152
gmo|GmoOR87 ola|OlaOR82 0.7878
gmo|GmoOR87 xma|XmaOR89 0.6806
gmo|GmoOR87 dar|DarOR134-1 0.8272
gmo|GmoOR37 psw|PswOR19 1.19192
gmo|GmoOR37 ola|OlaOR30 1.28531
gmo|GmoOR84 lta|LtaOR66 0.9799
gmo|GmoOR84 gac|GacOR111 0.7184
gmo|GmoOR84 xma|XmaOR12 0.8124
gmo|GmoOR46 gac|GacOR19 1.03709
gmo|GmoOR43 sma|SmaOR30 1.0354
gmo|GmoOR1 tru|TruOR21 1.36735
gmo|GmoOR1 sma|SmaOR53 1.28232
gmo|GmoOR1 lta|LtaOR68 1.37962
gmo|GmoOR1 gac|GacOR27 1.08675
gmo|GmoOR13 psw|PswOR2 1.16511
gmo|GmoOR13 sma|SmaOR38 1.11813
gmo|GmoOR13 lta|LtaOR41 1.44781
gmo|GmoOR13 gac|GacOR2 1.05709
gmo|GmoOR11 psw|PswOR35 1.22011
gmo|GmoOR11 tru|TruOR4 1.28867
gmo|GmoOR11 sma|SmaOR3 1.17789
gmo|GmoOR11 lta|LtaOR9 1.42241
gmo|GmoOR11 ola|OlaOR78 1.29826
gmo|GmoOR11 gac|GacOR71 1.14455
gmo|GmoOR11 xma|XmaOR98 1.30411
gmo|GmoOR36 gac|GacOR39 1.05871
gmo|GmoOR36 xma|XmaOR32 1.17871
gmo|GmoOR36 dar|DarOR110-2 1.0502
gmo|GmoOR12 tru|TruOR31 1.27537
gmo|GmoOR12 ola|OlaOR3 1.1285
gmo|GmoOR12 gac|GacOR8 1.06403
gmo|GmoOR12 xma|XmaOR54 1.17753
gmo|GmoOR12 dar|DarOR121-3 1.1969
gmo|GmoOR5 psw|PswOR39 1.16738
gmo|GmoOR5 tru|TruOR17 1.38937
gmo|GmoOR5 sma|SmaOR50 1.24869
gmo|GmoOR5 lta|LtaOR62 1.35542
gmo|GmoOR5 ola|OlaOR40 1.30634
gmo|GmoOR5 gac|GacOR30 1.17248
gmo|GmoOR5 xma|XmaOR41 1.30051
gmo|GmoOR5 dar|DarOR108-1 1.0775
gac|GacOR110 psw|PswOR20 1.06544
gac|GacOR110 lta|LtaOR69 1.01628
gac|GacOR110 ola|OlaOR28 1.13867
gac|GacOR110 dar|DarOR115-19 1.43998
gac|GacOR16 sma|SmaOR23 0.95266
gac|GacOR16 lta|LtaOR28 0.92939
gac|GacOR16 gmo|GmoOR83 0.8976
gac|GacOR16 xma|XmaOR64 0.8870
gac|GacOR16 dar|DarOR131-1 0.7128
gac|GacOR15 ola|OlaOR20 0.98334
gac|GacOR10 xma|XmaOR60 1.01299
gac|GacOR14 tru|TruOR10 0.9171
gac|GacOR7 tru|TruOR31 1.02238
gac|GacOR5 lta|LtaOR37 0.89704
gac|GacOR27 psw|PswOR19 0.90786
gac|GacOR27 tru|TruOR21 1.03513
gac|GacOR27 sma|SmaOR53 1.01532
gac|GacOR27 lta|LtaOR68 0.87756
gac|GacOR27 ola|OlaOR30 1.03129
gac|GacOR27 gmo|GmoOR1 1.08675
gac|GacOR27 xma|XmaOR19 0.99492
gac|GacOR12 psw|PswOR52 0.7120
gac|GacOR12 ola|OlaOR12 1.01126
gac|GacOR12 xma|XmaOR68 0.8791
gac|GacOR93 xma|XmaOR94 0.98601
gac|GacOR33 sma|SmaOR47 1.05534
gac|GacOR33 ola|OlaOR45 1.09437
gac|GacOR33 xma|XmaOR34 1.07415
gac|GacOR33 dar|DarOR109-8 1.2334
gac|GacOR50 tru|TruOR35 1.03521
gac|GacOR50 sma|SmaOR16 0.6445
gac|GacOR71 gmo|GmoOR11 1.14455
gac|GacOR111 tru|TruOR25 0.8162
gac|GacOR111 sma|SmaOR43 0.7517
gac|GacOR111 lta|LtaOR64 0.81278
gac|GacOR111 ola|OlaOR37 0.8229
gac|GacOR111 gmo|GmoOR84 0.7184
gac|GacOR111 xma|XmaOR9 0.7581
gac|GacOR111 dar|DarOR132-3 0.5384
gac|GacOR28 psw|PswOR3 0.6909
gac|GacOR28 tru|TruOR18 0.5963
gac|GacOR28 sma|SmaOR63 0.6945
gac|GacOR28 ola|OlaOR27 0.6552
gac|GacOR28 xma|XmaOR26 0.6315
gac|GacOR28 dar|DarOR133-8 0.6399
gac|GacOR39 psw|PswOR42 1.04726
gac|GacOR39 gmo|GmoOR36 1.05871
gac|GacOR4 xma|XmaOR49 1.02455
gac|GacOR59 psw|PswOR16 0.77101
gac|GacOR59 psw|PswOR14 0.77101
gac|GacOR59 tru|TruOR3 1.02762
gac|GacOR59 sma|SmaOR12 1.10496
gac|GacOR59 lta|LtaOR13 1.17634
gac|GacOR59 gmo|GmoOR63 0.9805
gac|GacOR59 xma|XmaOR95 1.15006
gac|GacOR59 dar|DarOR126-1 1.1473
gac|GacOR98 sma|SmaOR1 1.12403
gac|GacOR98 gmo|GmoOR15 1.10020
gac|GacOR98 xma|XmaOR101 1.03121
gac|GacOR19 tru|TruOR13 0.93371
gac|GacOR19 sma|SmaOR27 1.05350
gac|GacOR19 ola|OlaOR8 1.18338
gac|GacOR19 gmo|GmoOR46 1.03709
gac|GacOR19 xma|XmaOR76 1.02389
gac|GacOR19 dar|DarOR118-2 1.1739
gac|GacOR11 psw|PswOR51 0.85992
gac|GacOR11 tru|TruOR36 0.2822
gac|GacOR11 sma|SmaOR24 0.99673
gac|GacOR11 lta|LtaOR33 0.88949
gac|GacOR11 ola|OlaOR26 1.07440
gac|GacOR11 gmo|GmoOR24 1.08265
gac|GacOR11 xma|XmaOR62 1.00219
gac|GacOR11 dar|DarOR129-1 1.2298
gac|GacOR64 lta|LtaOR12 1.12192
gac|GacOR64 xma|XmaOR98 1.19375
gac|GacOR8 sma|SmaOR36 0.87568
gac|GacOR8 lta|LtaOR40 0.95340
gac|GacOR8 gmo|GmoOR12 1.06403
gac|GacOR18 psw|PswOR47 1.08126
gac|GacOR18 tru|TruOR12 1.26544
gac|GacOR18 sma|SmaOR26 1.25437
gac|GacOR18 lta|LtaOR26 1.14004
gac|GacOR18 ola|OlaOR10 1.32373
gac|GacOR18 gmo|GmoOR3 1.26241
gac|GacOR18 xma|XmaOR77 1.13087
gac|GacOR18 dar|DarOR116-2 1.57848
gac|GacOR20 sma|SmaOR28 1.14318
gac|GacOR20 lta|LtaOR25 1.06065
gac|GacOR20 gmo|GmoOR22 1.11068
gac|GacOR20 dar|DarOR119-1 1.36997
gac|GacOR17 psw|PswOR46 1.13676
gac|GacOR17 sma|SmaOR25 1.25731
gac|GacOR17 lta|LtaOR27 1.08108
gac|GacOR17 ola|OlaOR11 1.35443
gac|GacOR17 xma|XmaOR78 1.23633
gac|GacOR2 sma|SmaOR40 1.02713
gac|GacOR2 lta|LtaOR36 0.98489
gac|GacOR2 ola|OlaOR3 0.98614
gac|GacOR2 gmo|GmoOR13 1.05709
gac|GacOR2 xma|XmaOR56 0.99134
gac|GacOR2 dar|DarOR121-1 1.0838
gac|GacOR30 psw|PswOR39 1.06183
gac|GacOR30 tru|TruOR17 1.18851
gac|GacOR30 sma|SmaOR49 1.17545
gac|GacOR30 lta|LtaOR62 1.03610
gac|GacOR30 ola|OlaOR40 1.25978
gac|GacOR30 gmo|GmoOR5 1.17248
gac|GacOR30 xma|XmaOR41 1.13752
gac|GacOR30 dar|DarOR108-1 1.0911
gac|GacOR104 psw|PswOR17 1.04203
gac|GacOR104 lta|LtaOR50 1.07485
gac|GacOR104 ola|OlaOR78 1.15983
gac|GacOR104 xma|XmaOR100 1.03693
gac|GacOR24 dar|DarOR103-3 1.37879
gac|GacOR69 psw|PswOR35 1.17108
gac|GacOR69 lta|LtaOR9 1.16486
gac|GacOR69 dar|DarOR126-2 1.1361
gac|GacOR108 tru|TruOR64 1.17627
gac|GacOR108 sma|SmaOR59 1.13333
gac|GacOR108 lta|LtaOR71 1.02116
gac|GacOR108 ola|OlaOR33 1.17273
gac|GacOR108 gmo|GmoOR2 1.25779
gac|GacOR108 xma|XmaOR16 1.15847
gac|GacOR99 psw|PswOR12 1.03990
gac|GacOR121 psw|PswOR45 0.82120
gac|GacOR121 tru|TruOR41 0.98361
gac|GacOR121 sma|SmaOR18 0.95260
gac|GacOR121 lta|LtaOR20 0.82520
gac|GacOR121 ola|OlaOR75 1.09787
gac|GacOR121 gmo|GmoOR95 0.7542
gac|GacOR121 xma|XmaOR113 0.94923
gac|GacOR66 tru|TruOR4 1.13017
gac|GacOR52 tru|TruOR33 1.03088
gac|GacOR52 lta|LtaOR17 0.97780
gac|GacOR22 psw|PswOR49 1.17944
gac|GacOR22 lta|LtaOR24 1.19715
gac|GacOR22 xma|XmaOR73 1.18282
gac|GacOR22 dar|DarOR103-1 1.40630
gac|GacOR3 psw|PswOR2 0.92819
gac|GacOR3 sma|SmaOR38 1.01294
gac|GacOR3 lta|LtaOR38 1.08065
gac|GacOR3 xma|XmaOR50 1.01878
gac|GacOR26 tru|TruOR22 1.01378
gac|GacOR26 sma|SmaOR22 0.95463
gac|GacOR26 lta|LtaOR67 0.85310
gac|GacOR26 ola|OlaOR31 1.09671
gac|GacOR1 psw|PswOR53 0.89551
gac|GacOR1 tru|TruOR53 1.11871
gac|GacOR1 sma|SmaOR41 1.02885
gac|GacOR1 lta|LtaOR34 0.89473
gac|GacOR1 ola|OlaOR1 0.5607
gac|GacOR1 gmo|GmoOR30 1.06964
gac|GacOR1 xma|XmaOR42 0.97492
gac|GacOR1 dar|DarOR112-1 1.33690
gac|GacOR21 ola|OlaOR7 1.19848
gac|GacOR21 xma|XmaOR75 1.15737
gac|GacOR102 psw|PswOR15 1.14465
gac|GacOR102 tru|TruOR5 1.26582
gac|GacOR102 sma|SmaOR11 1.17885
gac|GacOR102 lta|LtaOR52 1.16392
gac|GacOR102 gmo|GmoOR23 1.08098
gac|GacOR102 dar|DarOR127-1 1.1285
gac|GacOR44 psw|PswOR43 1.07236
gac|GacOR44 sma|SmaOR45 1.13132
gac|GacOR44 lta|LtaOR58 1.09423
gac|GacOR44 ola|OlaOR50 1.32234
gac|GacOR44 gmo|GmoOR29 1.08546
gac|GacOR44 xma|XmaOR30 1.18368
gac|GacOR44 dar|DarOR110-2 1.0613
gac|GacOR34 psw|PswOR40 1.05390
gac|GacOR34 tru|TruOR50 1.28184
gac|GacOR34 sma|SmaOR46 1.23069
gac|GacOR34 lta|LtaOR59 1.06363
gac|GacOR34 ola|OlaOR46 1.31173
gac|GacOR34 xma|XmaOR33 1.19416
gac|GacOR25 psw|PswOR50 1.12835
gac|GacOR25 tru|TruOR15 1.15045
gac|GacOR25 sma|SmaOR30 0.7811
gac|GacOR25 lta|LtaOR21 1.11694
gac|GacOR25 ola|OlaOR6 1.26880
gac|GacOR25 gmo|GmoOR10 1.01662
gac|GacOR25 xma|XmaOR72 1.17132
gac|GacOR25 dar|DarOR102-2 1.2127
xma|XmaOR33 psw|PswOR40 1.23220
xma|XmaOR33 tru|TruOR50 1.40010
xma|XmaOR33 sma|SmaOR46 1.18725
xma|XmaOR33 lta|LtaOR59 1.36825
xma|XmaOR33 ola|OlaOR46 1.40200
xma|XmaOR33 gac|GacOR34 1.19416
xma|XmaOR104 ola|OlaOR73 1.06325
xma|XmaOR32 ola|OlaOR50 1.33143
xma|XmaOR32 gmo|GmoOR36 1.17871
xma|XmaOR32 dar|DarOR110-2 0.9916
xma|XmaOR5 ola|OlaOR37 1.21333
xma|XmaOR27 ola|OlaOR52 1.17037
xma|XmaOR27 dar|DarOR104-1 1.0507
xma|XmaOR70 sma|SmaOR30 1.03744
xma|XmaOR70 ola|OlaOR4 1.04179
xma|XmaOR48 ola|OlaOR2 1.02826
xma|XmaOR4 ola|OlaOR39 0.9165
xma|XmaOR18 gmo|GmoOR2 1.50243
xma|XmaOR18 dar|DarOR115-19 1.39394
xma|XmaOR8 lta|LtaOR64 0.9392
xma|XmaOR90 tru|TruOR36 1.28019
xma|XmaOR50 lta|LtaOR38 1.13074
xma|XmaOR50 gac|GacOR3 1.01878
xma|XmaOR64 tru|TruOR8 0.9110
xma|XmaOR64 lta|LtaOR29 0.99358
xma|XmaOR64 ola|OlaOR23 1.00312
xma|XmaOR64 gmo|GmoOR83 0.9531
xma|XmaOR64 gac|GacOR16 0.8870
xma|XmaOR35 sma|SmaOR47 1.03239
xma|XmaOR35 ola|OlaOR45 1.10573
xma|XmaOR35 dar|DarOR109-5 1.1613
xma|XmaOR26 psw|PswOR3 0.7436
xma|XmaOR26 tru|TruOR18 0.7244
xma|XmaOR26 sma|SmaOR63 0.7312
xma|XmaOR26 ola|OlaOR27 0.8553
xma|XmaOR26 gac|GacOR28 0.6315
xma|XmaOR26 dar|DarOR133-6 0.6215
xma|XmaOR100 sma|SmaOR1 1.01649
xma|XmaOR100 gac|GacOR104 1.03693
xma|XmaOR42 psw|PswOR53 0.89736
xma|XmaOR42 tru|TruOR53 1.12581
xma|XmaOR42 sma|SmaOR41 0.99517
xma|XmaOR42 lta|LtaOR34 1.03163
xma|XmaOR42 gmo|GmoOR30 1.1551
xma|XmaOR42 gac|GacOR1 0.97492
xma|XmaOR42 dar|DarOR112-1 1.2033
xma|XmaOR10 tru|TruOR26 0.9572
xma|XmaOR10 sma|SmaOR43 0.7647
xma|XmaOR10 lta|LtaOR66 0.9163
xma|XmaOR6 gmo|GmoOR81 0.7735
xma|XmaOR41 psw|PswOR39 1.15004
xma|XmaOR41 sma|SmaOR49 1.11157
xma|XmaOR41 gmo|GmoOR5 1.30051
xma|XmaOR41 gac|GacOR30 1.13752
xma|XmaOR41 dar|DarOR108-1 1.0123
xma|XmaOR115 psw|PswOR44 0.99719
xma|XmaOR115 lta|LtaOR4 1.14213
xma|XmaOR54 gmo|GmoOR12 1.17753
xma|XmaOR16 psw|PswOR20 1.10244
xma|XmaOR16 tru|TruOR64 1.37810
xma|XmaOR16 sma|SmaOR59 1.11369
xma|XmaOR16 lta|LtaOR70 1.20900
xma|XmaOR16 ola|OlaOR32 1.22639
xma|XmaOR16 gac|GacOR108 1.15847
xma|XmaOR73 psw|PswOR49 1.16136
xma|XmaOR73 lta|LtaOR24 1.30837
xma|XmaOR73 gac|GacOR22 1.18282
xma|XmaOR73 dar|DarOR103-1 1.28758
xma|XmaOR110 ola|OlaOR67 1.10214
xma|XmaOR65 psw|PswOR52 0.8339
xma|XmaOR65 sma|SmaOR23 0.8321
xma|XmaOR65 lta|LtaOR31 1.01410
xma|XmaOR99 sma|SmaOR3 1.03346
xma|XmaOR99 ola|OlaOR79 1.12742
xma|XmaOR52 ola|OlaOR1 1.16784
xma|XmaOR52 dar|DarOR1134 1.23355
xma|XmaOR30 psw|PswOR43 1.13354
xma|XmaOR30 gac|GacOR44 1.18368
xma|XmaOR62 psw|PswOR51 0.8709
xma|XmaOR62 sma|SmaOR24 0.96987
xma|XmaOR62 lta|LtaOR33 1.00389
xma|XmaOR62 gmo|GmoOR20 1.1528
xma|XmaOR62 gac|GacOR11 1.00219
xma|XmaOR62 dar|DarOR129-1 1.1131
xma|XmaOR89 ola|OlaOR80 1.19203
xma|XmaOR89 gmo|GmoOR87 0.6806
xma|XmaOR89 dar|DarOR134-1 1.44058
xma|XmaOR25 tru|TruOR19 0.6511
xma|XmaOR25 sma|SmaOR62 0.95180
xma|XmaOR25 lta|LtaOR72 0.6626
xma|XmaOR25 gmo|GmoOR90 1.0609
xma|XmaOR76 tru|TruOR13 0.9686
xma|XmaOR76 sma|SmaOR27 0.97228
xma|XmaOR76 ola|OlaOR8 1.06325
xma|XmaOR76 gmo|GmoOR45 1.16873
xma|XmaOR76 gac|GacOR19 1.02389
xma|XmaOR76 dar|DarOR118-3 1.0360
xma|XmaOR78 psw|PswOR46 1.17379
xma|XmaOR78 sma|SmaOR25 1.22101
xma|XmaOR78 lta|LtaOR27 1.27751
xma|XmaOR78 ola|OlaOR11 1.31782
xma|XmaOR78 gac|GacOR17 1.23633
xma|XmaOR91 tru|TruOR34 1.08695
xma|XmaOR91 sma|SmaOR15 1.01296
xma|XmaOR91 gmo|GmoOR40 1.20236
xma|XmaOR91 dar|DarOR126-1 1.24138
xma|XmaOR102 gmo|GmoOR103 0.7031
xma|XmaOR103 gmo|GmoOR95 0.8546
xma|XmaOR69 lta|LtaOR28 0.9170
xma|XmaOR92 psw|PswOR6 1.08132
xma|XmaOR92 lta|LtaOR15 1.19637
xma|XmaOR92 ola|OlaOR53 1.18310
xma|XmaOR60 psw|PswOR2 1.07931
xma|XmaOR60 lta|LtaOR42 1.10890
xma|XmaOR60 ola|OlaOR3 1.01561
xma|XmaOR60 gac|GacOR10 1.01299
xma|XmaOR60 dar|DarOR121-2 1.0131
xma|XmaOR19 psw|PswOR19 0.99863
xma|XmaOR19 tru|TruOR21 1.09954
xma|XmaOR19 sma|SmaOR53 1.06306
xma|XmaOR19 lta|LtaOR68 1.07979
xma|XmaOR19 ola|OlaOR30 1.06439
xma|XmaOR19 gmo|GmoOR31 1.25585
xma|XmaOR19 gac|GacOR27 0.99492
xma|XmaOR56 tru|TruOR31 0.9664
xma|XmaOR56 gac|GacOR2 0.99134
xma|XmaOR98 psw|PswOR35 1.17686
xma|XmaOR98 tru|TruOR4 1.24015
xma|XmaOR98 lta|LtaOR9 1.32210
xma|XmaOR98 gmo|GmoOR11 1.30411
xma|XmaOR98 gac|GacOR64 1.19375
xma|XmaOR118 tru|TruOR41 1.07441
xma|XmaOR17 lta|LtaOR69 1.18147
xma|XmaOR74 ola|OlaOR7 1.31510
xma|XmaOR74 dar|DarOR119-1 1.37195
xma|XmaOR93 tru|TruOR44 1.17701
xma|XmaOR93 lta|LtaOR52 1.10038
xma|XmaOR93 gmo|GmoOR23 1.15675
xma|XmaOR116 ola|OlaOR57 1.06661
xma|XmaOR63 ola|OlaOR26 1.11251
xma|XmaOR49 lta|LtaOR39 1.12957
xma|XmaOR49 gac|GacOR4 1.02455
xma|XmaOR39 tru|TruOR17 1.26865
xma|XmaOR39 sma|SmaOR48 1.09104
xma|XmaOR39 lta|LtaOR62 1.22260
xma|XmaOR39 ola|OlaOR40 1.22413
xma|XmaOR122 ola|OlaOR63 1.05395
xma|XmaOR72 psw|PswOR50 1.22088
xma|XmaOR72 tru|TruOR15 1.25375
xma|XmaOR72 lta|LtaOR21 1.33504
xma|XmaOR72 ola|OlaOR6 1.20658
xma|XmaOR72 gac|GacOR25 1.17132
xma|XmaOR59 sma|SmaOR34 1.05306
xma|XmaOR12 gmo|GmoOR84 0.8124
xma|XmaOR53 tru|TruOR52 1.16080
xma|XmaOR53 sma|SmaOR35 1.00048
xma|XmaOR53 gmo|GmoOR85 1.0898
xma|XmaOR121 sma|SmaOR18 0.99945
xma|XmaOR68 tru|TruOR11 0.9273
xma|XmaOR68 ola|OlaOR20 0.8941
xma|XmaOR68 gac|GacOR12 0.8791
xma|XmaOR68 dar|DarOR131-1 0.7278
xma|XmaOR94 psw|PswOR15 0.95142
xma|XmaOR94 sma|SmaOR13 1.10513
xma|XmaOR94 gac|GacOR93 0.98601
xma|XmaOR94 dar|DarOR127-1 1.0488
xma|XmaOR97 psw|PswOR16 0.8734
xma|XmaOR97 tru|TruOR3 1.12832
xma|XmaOR97 gmo|GmoOR63 1.0697
xma|XmaOR95 sma|SmaOR12 1.11225
xma|XmaOR95 lta|LtaOR13 1.32787
xma|XmaOR95 gac|GacOR59 1.15006
xma|XmaOR13 ola|OlaOR38 0.8350
xma|XmaOR71 tru|TruOR16 1.26699
xma|XmaOR71 ola|OlaOR5 1.21212
xma|XmaOR71 gmo|GmoOR10 1.28121
xma|XmaOR71 dar|DarOR102-2 1.1813
xma|XmaOR9 gac|GacOR111 0.7581
xma|XmaOR77 psw|PswOR47 1.09369
xma|XmaOR77 tru|TruOR12 1.23102
xma|XmaOR77 sma|SmaOR26 1.06562
xma|XmaOR77 lta|LtaOR26 1.25638
xma|XmaOR77 ola|OlaOR10 1.20504
xma|XmaOR77 gmo|GmoOR3 1.30611
xma|XmaOR77 gac|GacOR18 1.13087
xma|XmaOR77 dar|DarOR116-2 1.38611
xma|XmaOR101 psw|PswOR8 1.02692
xma|XmaOR101 lta|LtaOR50 1.16324
xma|XmaOR101 gac|GacOR98 1.03121
xma|XmaOR113 gac|GacOR121 0.94923
xma|XmaOR47 lta|LtaOR37 1.12448
xma|XmaOR34 gac|GacOR33 1.07415
xma|XmaOR75 sma|SmaOR28 1.15683
xma|XmaOR75 lta|LtaOR25 1.22040
xma|XmaOR75 gmo|GmoOR22 1.34365
xma|XmaOR75 gac|GacOR21 1.15737
dar|DarOR127-1 tru|TruOR5 1.0818
dar|DarOR127-1 sma|SmaOR13 0.9873
dar|DarOR127-1 lta|LtaOR2 1.5151
dar|DarOR127-1 gac|GacOR102 1.1285
dar|DarOR127-1 xma|XmaOR94 1.0488
dar|DarOR118-2 tru|TruOR13 0.9777
dar|DarOR118-2 ola|OlaOR8 1.1425
dar|DarOR118-2 gac|GacOR19 1.1739
dar|DarOR120-1 tru|TruOR29 0.8460
dar|DarOR120-1 lta|LtaOR44 1.1285
dar|DarOR120-1 gmo|GmoOR80 1.1286
dar|DarOR129-1 psw|PswOR51 0.9511
dar|DarOR129-1 sma|SmaOR24 1.0166
dar|DarOR129-1 lta|LtaOR33 1.4312
dar|DarOR129-1 ola|OlaOR26 1.2695
dar|DarOR129-1 gmo|GmoOR24 1.36290
dar|DarOR129-1 gac|GacOR11 1.2298
dar|DarOR129-1 xma|XmaOR62 1.1131
dar|DarOR109-5 ola|OlaOR44 1.2560
dar|DarOR109-5 xma|XmaOR35 1.1613
dar|DarOR108-2 tru|TruOR47 0.9694
dar|DarOR126-2 psw|PswOR24 1.1985
dar|DarOR126-2 lta|LtaOR16 1.6608
dar|DarOR126-2 ola|OlaOR53 1.2552
dar|DarOR126-2 gac|GacOR69 1.1361
dar|DarOR109-1 psw|PswOR43 0.9517
dar|DarOR109-1 lta|LtaOR53 1.3340
dar|DarOR121-3 lta|LtaOR41 1.5221
dar|DarOR121-3 gmo|GmoOR12 1.1969
dar|DarOR131-1 psw|PswOR52 0.6334
dar|DarOR131-1 tru|TruOR11 0.6833
dar|DarOR131-1 sma|SmaOR23 0.5574
dar|DarOR131-1 lta|LtaOR31 0.9718
dar|DarOR131-1 ola|OlaOR20 0.8280
dar|DarOR131-1 gmo|GmoOR83 0.7220
dar|DarOR131-1 gac|GacOR16 0.7128
dar|DarOR131-1 xma|XmaOR68 0.7278
dar|DarOR115-8 tru|TruOR21 1.29158
dar|DarOR115-13 tru|TruOR22 1.2783
dar|DarOR134-1 tru|TruOR36 1.0759
dar|DarOR134-1 ola|OlaOR80 1.58038
dar|DarOR134-1 gmo|GmoOR87 0.8272
dar|DarOR134-1 xma|XmaOR89 1.44058
dar|DarOR108-1 psw|PswOR39 0.9503
dar|DarOR108-1 sma|SmaOR49 0.9445
dar|DarOR108-1 lta|LtaOR62 1.2761
dar|DarOR108-1 ola|OlaOR40 1.1329
dar|DarOR108-1 gmo|GmoOR5 1.0775
dar|DarOR108-1 gac|GacOR30 1.0911
dar|DarOR108-1 xma|XmaOR41 1.0123
dar|DarOR119-2 sma|SmaOR28 1.21944
dar|DarOR119-2 gmo|GmoOR22 1.41461
dar|DarOR133-6 sma|SmaOR63 0.6405
dar|DarOR133-6 xma|XmaOR26 0.6215
dar|DarOR132-2 gmo|GmoOR88 0.6013
dar|DarOR133-1 psw|PswOR3 0.6629
dar|DarOR133-1 tru|TruOR18 0.6459
dar|DarOR102-2 psw|PswOR50 1.1644
dar|DarOR102-2 tru|TruOR16 1.1642
dar|DarOR102-2 sma|SmaOR30 0.9204
dar|DarOR102-2 lta|LtaOR21 1.6377
dar|DarOR102-2 ola|OlaOR5 1.2125
dar|DarOR102-2 gmo|GmoOR10 1.2452
dar|DarOR102-2 gac|GacOR25 1.2127
dar|DarOR102-2 xma|XmaOR71 1.1813
dar|DarOR132-3 lta|LtaOR66 0.7988
dar|DarOR132-3 gac|GacOR111 0.5384
dar|DarOR121-2 psw|PswOR2 1.0329
dar|DarOR121-2 tru|TruOR31 0.9986
dar|DarOR121-2 sma|SmaOR40 0.9390
dar|DarOR121-2 ola|OlaOR3 1.0408
dar|DarOR121-2 xma|XmaOR60 1.0131
dar|DarOR112-1 psw|PswOR53 1.1854
dar|DarOR112-1 tru|TruOR53 1.47504
dar|DarOR112-1 sma|SmaOR41 1.28913
dar|DarOR112-1 lta|LtaOR34 1.6083
dar|DarOR112-1 gmo|GmoOR30 1.38218
dar|DarOR112-1 gac|GacOR1 1.33690
dar|DarOR112-1 xma|XmaOR42 1.2033
dar|DarOR126-1 tru|TruOR34 1.2032
dar|DarOR126-1 sma|SmaOR15 1.0516
dar|DarOR126-1 gmo|GmoOR40 1.2549
dar|DarOR126-1 gac|GacOR59 1.1473
dar|DarOR126-1 xma|XmaOR91 1.24138
dar|DarOR110-2 psw|PswOR42 0.9714
dar|DarOR110-2 tru|TruOR50 1.0386
dar|DarOR110-2 lta|LtaOR58 1.3800
dar|DarOR110-2 gmo|GmoOR36 1.0502
dar|DarOR110-2 gac|GacOR44 1.0613
dar|DarOR110-2 xma|XmaOR32 0.9916
dar|DarOR115-19 psw|PswOR20 1.33150
dar|DarOR115-19 tru|TruOR64 1.45082
dar|DarOR115-19 sma|SmaOR59 1.27865
dar|DarOR115-19 lta|LtaOR70 1.81375
dar|DarOR115-19 ola|OlaOR33 1.50929
dar|DarOR115-19 gmo|GmoOR2 1.55806
dar|DarOR115-19 gac|GacOR110 1.43998
dar|DarOR115-19 xma|XmaOR18 1.39394
dar|DarOR1134 ola|OlaOR1 1.2837
dar|DarOR1134 xma|XmaOR52 1.23355
dar|DarOR115-4 sma|SmaOR54 1.22707
dar|DarOR116-2 psw|PswOR47 1.48792
dar|DarOR116-2 tru|TruOR12 1.56012
dar|DarOR116-2 sma|SmaOR26 1.31361
dar|DarOR116-2 lta|LtaOR26 2.16807
dar|DarOR116-2 ola|OlaOR10 1.63062
dar|DarOR116-2 gmo|GmoOR3 1.53459
dar|DarOR116-2 gac|GacOR18 1.57848
dar|DarOR116-2 xma|XmaOR77 1.38611
dar|DarOR103-1 psw|PswOR49 1.38286
dar|DarOR103-1 lta|LtaOR24 1.91530
dar|DarOR103-1 gac|GacOR22 1.40630
dar|DarOR103-1 xma|XmaOR73 1.28758
dar|DarOROR110-1 gmo|GmoOR29 1.0479
dar|DarOR133-8 lta|LtaOR64 0.7681
dar|DarOR133-8 ola|OlaOR27 0.6630
dar|DarOR133-8 gmo|GmoOR104 0.6889
dar|DarOR133-8 gac|GacOR28 0.6399
dar|DarOR103-3 gac|GacOR24 1.37879
dar|DarOR128-10 psw|PswOR15 1.0483
dar|DarOR128-10 lta|LtaOR52 1.5170
dar|DarOR128-10 gmo|GmoOR23 1.0324
dar|DarOR119-1 lta|LtaOR25 1.75560
dar|DarOR119-1 ola|OlaOR7 1.47368
dar|DarOR119-1 gac|GacOR20 1.36997
dar|DarOR119-1 xma|XmaOR74 1.37195
dar|DarOR109-8 sma|SmaOR47 1.0832
dar|DarOR109-8 ola|OlaOR45 1.2480
dar|DarOR109-8 gac|GacOR33 1.2334
dar|DarOR106-1 gmo|GmoOR56 1.36130
dar|DarOR115-18 ola|OlaOR31 1.3303
dar|DarOR118-3 sma|SmaOR27 0.9503
dar|DarOR118-3 gmo|GmoOR50 1.3111
dar|DarOR118-3 xma|XmaOR76 1.0360
dar|DarOR104-1 ola|OlaOR52 1.0981
dar|DarOR104-1 xma|XmaOR27 1.0507
dar|DarOR121-1 gac|GacOR2 1.0838

## Sheet: OR inparlog pairs
psw|PswOR41 psw|PswOR42 0.99805
psw|PswOR10 psw|PswOR11 1.01314
psw|PswOR6 psw|PswOR23 0.99641
psw|PswOR6 psw|PswOR24 1.00267
psw|PswOR6 psw|PswOR26 0.99359
psw|PswOR6 psw|PswOR27 1.00300
psw|PswOR6 psw|PswOR28 0.99570
psw|PswOR6 psw|PswOR29 0.98941
psw|PswOR6 psw|PswOR31 0.99950
psw|PswOR6 psw|PswOR32 1.01626
psw|PswOR6 psw|PswOR7 0.98278
psw|PswOR44 psw|PswOR45 1.00345
psw|PswOR12 psw|PswOR13 0.98074
psw|PswOR12 psw|PswOR17 0.98247
psw|PswOR29 psw|PswOR23 1.02391
psw|PswOR29 psw|PswOR24 1.00096
psw|PswOR29 psw|PswOR26 1.04064
psw|PswOR29 psw|PswOR27 0.99289
psw|PswOR29 psw|PswOR28 0.99743
psw|PswOR29 psw|PswOR31 1.01239
psw|PswOR29 psw|PswOR32 0.99636
psw|PswOR29 psw|PswOR6 0.98941
psw|PswOR29 psw|PswOR7 0.97752
psw|PswOR11 psw|PswOR10 1.01314
psw|PswOR34 psw|PswOR35 1.01699
psw|PswOR7 psw|PswOR23 0.97822
psw|PswOR7 psw|PswOR24 0.97896
psw|PswOR7 psw|PswOR26 0.97896
psw|PswOR7 psw|PswOR27 1.00580
psw|PswOR7 psw|PswOR28 0.99085
psw|PswOR7 psw|PswOR29 0.97752
psw|PswOR7 psw|PswOR31 0.98702
psw|PswOR7 psw|PswOR32 0.98278
psw|PswOR7 psw|PswOR6 0.98278
psw|PswOR42 psw|PswOR41 0.99805
psw|PswOR27 psw|PswOR23 0.99224
psw|PswOR27 psw|PswOR24 0.99640
psw|PswOR27 psw|PswOR26 0.99432
psw|PswOR27 psw|PswOR28 1.01033
psw|PswOR27 psw|PswOR29 0.99289
psw|PswOR27 psw|PswOR31 0.98840
psw|PswOR27 psw|PswOR32 0.99050
psw|PswOR27 psw|PswOR6 1.00300
psw|PswOR27 psw|PswOR7 1.00580
psw|PswOR17 psw|PswOR12 0.98247
psw|PswOR17 psw|PswOR13 1.05913
psw|PswOR45 psw|PswOR44 1.00345
psw|PswOR18 psw|PswOR19 0.98248
psw|PswOR39 psw|PswOR4 0.95867
psw|PswOR23 psw|PswOR24 0.99879
psw|PswOR23 psw|PswOR26 1.02806
psw|PswOR23 psw|PswOR27 0.99224
psw|PswOR23 psw|PswOR28 0.99322
psw|PswOR23 psw|PswOR29 1.02391
psw|PswOR23 psw|PswOR31 1.00475
psw|PswOR23 psw|PswOR32 1.00684
psw|PswOR23 psw|PswOR6 0.99641
psw|PswOR23 psw|PswOR7 0.97822
psw|PswOR32 psw|PswOR23 1.00684
psw|PswOR32 psw|PswOR24 0.99296
psw|PswOR32 psw|PswOR26 1.00057
psw|PswOR32 psw|PswOR27 0.99050
psw|PswOR32 psw|PswOR28 0.99499
psw|PswOR32 psw|PswOR29 0.99636
psw|PswOR32 psw|PswOR31 0.99950
psw|PswOR32 psw|PswOR6 1.01626
psw|PswOR32 psw|PswOR7 0.98278
psw|PswOR13 psw|PswOR12 0.98074
psw|PswOR13 psw|PswOR17 1.05913
psw|PswOR24 psw|PswOR23 0.99879
psw|PswOR24 psw|PswOR26 1.00513
psw|PswOR24 psw|PswOR27 0.99640
psw|PswOR24 psw|PswOR28 0.98417
psw|PswOR24 psw|PswOR29 1.00096
psw|PswOR24 psw|PswOR31 1.02073
psw|PswOR24 psw|PswOR32 0.99296
psw|PswOR24 psw|PswOR6 1.00267
psw|PswOR24 psw|PswOR7 0.97896
psw|PswOR16 psw|PswOR14 1.07341
psw|PswOR26 psw|PswOR23 1.02806
psw|PswOR26 psw|PswOR24 1.00513
psw|PswOR26 psw|PswOR27 0.99432
psw|PswOR26 psw|PswOR28 0.99882
psw|PswOR26 psw|PswOR29 1.04064
psw|PswOR26 psw|PswOR31 1.01660
psw|PswOR26 psw|PswOR32 1.00057
psw|PswOR26 psw|PswOR6 0.99359
psw|PswOR26 psw|PswOR7 0.97896
psw|PswOR4 psw|PswOR39 0.95867
psw|PswOR35 psw|PswOR34 1.01699
psw|PswOR28 psw|PswOR23 0.99322
psw|PswOR28 psw|PswOR24 0.98417
psw|PswOR28 psw|PswOR26 0.99882
psw|PswOR28 psw|PswOR27 1.01033
psw|PswOR28 psw|PswOR29 0.99743
psw|PswOR28 psw|PswOR31 0.99012
psw|PswOR28 psw|PswOR32 0.99499
psw|PswOR28 psw|PswOR6 0.99570
psw|PswOR28 psw|PswOR7 0.99085
psw|PswOR14 psw|PswOR16 1.07341
psw|PswOR19 psw|PswOR18 0.98248
psw|PswOR31 psw|PswOR23 1.00475
psw|PswOR31 psw|PswOR24 1.02073
psw|PswOR31 psw|PswOR26 1.01660
psw|PswOR31 psw|PswOR27 0.98840
psw|PswOR31 psw|PswOR28 0.99012
psw|PswOR31 psw|PswOR29 1.01239
psw|PswOR31 psw|PswOR32 0.99950
psw|PswOR31 psw|PswOR6 0.99950
psw|PswOR31 psw|PswOR7 0.98702
tru|TruOR28 tru|TruOR30 0.6916
tru|TruOR28 tru|TruOR41 0.76282
tru|TruOR20 tru|TruOR42 1.20174
tru|TruOR9 tru|TruOR57 0.95714
tru|TruOR9 tru|TruOR61 0.91521
tru|TruOR9 tru|TruOR8 0.83985
tru|TruOR25 tru|TruOR26 1.04439
tru|TruOR25 tru|TruOR56 0.94423
tru|TruOR25 tru|TruOR65 1.02360
tru|TruOR35 tru|TruOR1 0.98701
tru|TruOR35 tru|TruOR33 1.20130
tru|TruOR61 tru|TruOR57 0.91602
tru|TruOR61 tru|TruOR8 0.88545
tru|TruOR61 tru|TruOR9 0.91521
tru|TruOR30 tru|TruOR28 0.6916
tru|TruOR30 tru|TruOR41 1.07990
tru|TruOR1 tru|TruOR33 0.99996
tru|TruOR1 tru|TruOR35 0.98701
tru|TruOR41 tru|TruOR28 0.76282
tru|TruOR41 tru|TruOR30 1.07990
tru|TruOR45 tru|TruOR2 0.90796
tru|TruOR45 tru|TruOR37 1.05016
tru|TruOR45 tru|TruOR51 0.90430
tru|TruOR45 tru|TruOR54 1.03221
tru|TruOR2 tru|TruOR37 0.94088
tru|TruOR2 tru|TruOR45 0.90796
tru|TruOR2 tru|TruOR51 1.04936
tru|TruOR2 tru|TruOR54 0.99507
tru|TruOR8 tru|TruOR57 0.93434
tru|TruOR8 tru|TruOR61 0.88545
tru|TruOR8 tru|TruOR9 0.83985
tru|TruOR33 tru|TruOR1 0.99996
tru|TruOR33 tru|TruOR35 1.20130
tru|TruOR51 tru|TruOR2 1.04936
tru|TruOR51 tru|TruOR37 0.93118
tru|TruOR51 tru|TruOR45 0.90430
tru|TruOR51 tru|TruOR54 0.99554
tru|TruOR26 tru|TruOR25 1.04439
tru|TruOR26 tru|TruOR56 1.01262
tru|TruOR26 tru|TruOR65 1.10023
tru|TruOR54 tru|TruOR2 0.99507
tru|TruOR54 tru|TruOR37 1.01351
tru|TruOR54 tru|TruOR45 1.03221
tru|TruOR54 tru|TruOR51 0.99554
tru|TruOR44 tru|TruOR46 1.18705
tru|TruOR56 tru|TruOR25 0.94423
tru|TruOR56 tru|TruOR26 1.01262
tru|TruOR56 tru|TruOR65 0.98987
tru|TruOR37 tru|TruOR2 0.94088
tru|TruOR37 tru|TruOR45 1.05016
tru|TruOR37 tru|TruOR51 0.93118
tru|TruOR37 tru|TruOR54 1.01351
tru|TruOR42 tru|TruOR20 1.20174
tru|TruOR17 tru|TruOR47 1.17555
tru|TruOR17 tru|TruOR63 1.16700
tru|TruOR57 tru|TruOR61 0.91602
tru|TruOR57 tru|TruOR8 0.93434
tru|TruOR57 tru|TruOR9 0.95714
tru|TruOR46 tru|TruOR44 1.18705
tru|TruOR47 tru|TruOR17 1.17555
tru|TruOR47 tru|TruOR63 1.16290
tru|TruOR63 tru|TruOR17 1.16700
tru|TruOR63 tru|TruOR47 1.16290
tru|TruOR65 tru|TruOR25 1.02360
tru|TruOR65 tru|TruOR26 1.10023
tru|TruOR65 tru|TruOR56 0.98987
sma|SmaOR50 sma|SmaOR48 1.01876
sma|SmaOR50 sma|SmaOR49 1.13854
sma|SmaOR34 sma|SmaOR31 0.85570
sma|SmaOR34 sma|SmaOR38 0.92174
sma|SmaOR34 sma|SmaOR40 0.92133
sma|SmaOR53 sma|SmaOR54 1.11676
sma|SmaOR53 sma|SmaOR55 1.12403
sma|SmaOR53 sma|SmaOR56 0.90547
sma|SmaOR11 sma|SmaOR10 1.18560
sma|SmaOR11 sma|SmaOR7 1.19126
sma|SmaOR11 sma|SmaOR8 1.18516
sma|SmaOR20 sma|SmaOR21 1.04277
sma|SmaOR59 sma|SmaOR60 1.05892
sma|SmaOR19 sma|SmaOR18 1.01240
sma|SmaOR21 sma|SmaOR20 1.04277
sma|SmaOR60 sma|SmaOR59 1.05892
sma|SmaOR18 sma|SmaOR19 1.01240
sma|SmaOR39 sma|SmaOR31 0.80109
sma|SmaOR39 sma|SmaOR32 0.80799
sma|SmaOR39 sma|SmaOR33 0.80516
sma|SmaOR39 sma|SmaOR38 0.84446
sma|SmaOR1 sma|SmaOR3 1.12857
sma|SmaOR1 sma|SmaOR4 1.03503
sma|SmaOR1 sma|SmaOR5 0.99294
sma|SmaOR8 sma|SmaOR10 1.12769
sma|SmaOR8 sma|SmaOR11 1.18516
sma|SmaOR8 sma|SmaOR7 1.15840
sma|SmaOR33 sma|SmaOR32 0.79830
sma|SmaOR33 sma|SmaOR39 0.80516
sma|SmaOR33 sma|SmaOR40 0.84972
sma|SmaOR40 sma|SmaOR31 0.86385
sma|SmaOR40 sma|SmaOR33 0.84972
sma|SmaOR40 sma|SmaOR34 0.92133
sma|SmaOR40 sma|SmaOR38 0.93351
sma|SmaOR3 sma|SmaOR1 1.12857
sma|SmaOR3 sma|SmaOR4 1.08037
sma|SmaOR3 sma|SmaOR5 1.02894
sma|SmaOR49 sma|SmaOR48 1.01755
sma|SmaOR49 sma|SmaOR50 1.13854
sma|SmaOR48 sma|SmaOR49 1.01755
sma|SmaOR48 sma|SmaOR50 1.01876
sma|SmaOR56 sma|SmaOR53 0.90547
sma|SmaOR56 sma|SmaOR54 0.90426
sma|SmaOR56 sma|SmaOR55 0.88082
sma|SmaOR32 sma|SmaOR31 1.07397
sma|SmaOR32 sma|SmaOR33 0.79830
sma|SmaOR32 sma|SmaOR39 0.80799
sma|SmaOR54 sma|SmaOR53 1.11676
sma|SmaOR54 sma|SmaOR55 1.07103
sma|SmaOR54 sma|SmaOR56 0.90426
sma|SmaOR7 sma|SmaOR10 1.17137
sma|SmaOR7 sma|SmaOR11 1.19126
sma|SmaOR7 sma|SmaOR8 1.15840
sma|SmaOR38 sma|SmaOR31 0.88649
sma|SmaOR38 sma|SmaOR34 0.92174
sma|SmaOR38 sma|SmaOR39 0.84446
sma|SmaOR38 sma|SmaOR40 0.93351
sma|SmaOR4 sma|SmaOR1 1.03503
sma|SmaOR4 sma|SmaOR3 1.08037
sma|SmaOR4 sma|SmaOR5 1.06005
sma|SmaOR31 sma|SmaOR32 1.07397
sma|SmaOR31 sma|SmaOR34 0.85570
sma|SmaOR31 sma|SmaOR38 0.88649
sma|SmaOR31 sma|SmaOR39 0.80109
sma|SmaOR31 sma|SmaOR40 0.86385
sma|SmaOR5 sma|SmaOR1 0.99294
sma|SmaOR5 sma|SmaOR3 1.02894
sma|SmaOR5 sma|SmaOR4 1.06005
sma|SmaOR55 sma|SmaOR53 1.12403
sma|SmaOR55 sma|SmaOR54 1.07103
sma|SmaOR55 sma|SmaOR56 0.88082
sma|SmaOR10 sma|SmaOR11 1.18560
sma|SmaOR10 sma|SmaOR7 1.17137
sma|SmaOR10 sma|SmaOR8 1.12769
lta|LtaOR53 lta|LtaOR54 1.09097
lta|LtaOR73 lta|LtaOR3 0.95215
lta|LtaOR73 lta|LtaOR5 0.95665
lta|LtaOR73 lta|LtaOR6 0.97551
lta|LtaOR73 lta|LtaOR7 0.99546
lta|LtaOR38 lta|LtaOR39 1.01844
lta|LtaOR6 lta|LtaOR3 0.99694
lta|LtaOR6 lta|LtaOR4 0.99014
lta|LtaOR6 lta|LtaOR5 1.00373
lta|LtaOR6 lta|LtaOR73 0.97551
lta|LtaOR6 lta|LtaOR7 1.04930
lta|LtaOR6 lta|LtaOR8 0.99320
lta|LtaOR30 lta|LtaOR29 1.06509
lta|LtaOR30 lta|LtaOR31 1.07340
lta|LtaOR55 lta|LtaOR58 1.04576
lta|LtaOR57 lta|LtaOR56 1.09018
lta|LtaOR29 lta|LtaOR30 1.06509
lta|LtaOR29 lta|LtaOR31 1.01388
lta|LtaOR54 lta|LtaOR53 1.09097
lta|LtaOR33 lta|LtaOR32 1.00863
lta|LtaOR20 lta|LtaOR19 1.07116
lta|LtaOR4 lta|LtaOR3 1.03206
lta|LtaOR4 lta|LtaOR5 1.03915
lta|LtaOR4 lta|LtaOR6 0.99014
lta|LtaOR4 lta|LtaOR7 0.98529
lta|LtaOR4 lta|LtaOR8 1.04514
lta|LtaOR66 lta|LtaOR63 0.82353
lta|LtaOR66 lta|LtaOR64 1.01832
lta|LtaOR66 lta|LtaOR65 1.01568
lta|LtaOR63 lta|LtaOR64 0.78710
lta|LtaOR63 lta|LtaOR65 0.77683
lta|LtaOR63 lta|LtaOR66 0.82353
lta|LtaOR31 lta|LtaOR29 1.01388
lta|LtaOR31 lta|LtaOR30 1.07340
lta|LtaOR40 lta|LtaOR41 1.06621
lta|LtaOR56 lta|LtaOR57 1.09018
lta|LtaOR17 lta|LtaOR18 1.03315
lta|LtaOR58 lta|LtaOR55 1.04576
lta|LtaOR32 lta|LtaOR33 1.00863
lta|LtaOR65 lta|LtaOR63 0.77683
lta|LtaOR65 lta|LtaOR64 0.96033
lta|LtaOR65 lta|LtaOR66 1.01568
lta|LtaOR8 lta|LtaOR3 1.02035
lta|LtaOR8 lta|LtaOR4 1.04514
lta|LtaOR8 lta|LtaOR5 1.01879
lta|LtaOR8 lta|LtaOR6 0.99320
lta|LtaOR8 lta|LtaOR7 0.98679
lta|LtaOR7 lta|LtaOR3 0.98456
lta|LtaOR7 lta|LtaOR4 0.98529
lta|LtaOR7 lta|LtaOR5 1.00335
lta|LtaOR7 lta|LtaOR6 1.04930
lta|LtaOR7 lta|LtaOR73 0.99546
lta|LtaOR7 lta|LtaOR8 0.98679
lta|LtaOR5 lta|LtaOR3 1.01276
lta|LtaOR5 lta|LtaOR4 1.03915
lta|LtaOR5 lta|LtaOR6 1.00373
lta|LtaOR5 lta|LtaOR73 0.95665
lta|LtaOR5 lta|LtaOR7 1.00335
lta|LtaOR5 lta|LtaOR8 1.01879
lta|LtaOR41 lta|LtaOR40 1.06621
lta|LtaOR64 lta|LtaOR63 0.78710
lta|LtaOR64 lta|LtaOR65 0.96033
lta|LtaOR64 lta|LtaOR66 1.01832
lta|LtaOR19 lta|LtaOR20 1.07116
lta|LtaOR3 lta|LtaOR4 1.03206
lta|LtaOR3 lta|LtaOR5 1.01276
lta|LtaOR3 lta|LtaOR6 0.99694
lta|LtaOR3 lta|LtaOR73 0.95215
lta|LtaOR3 lta|LtaOR7 0.98456
lta|LtaOR3 lta|LtaOR8 1.02035
lta|LtaOR39 lta|LtaOR38 1.01844
lta|LtaOR18 lta|LtaOR17 1.03315
ola|OlaOR58 ola|OlaOR54 0.81225
ola|OlaOR58 ola|OlaOR55 0.82983
ola|OlaOR58 ola|OlaOR56 1.20296
ola|OlaOR58 ola|OlaOR57 0.91144
ola|OlaOR58 ola|OlaOR59 0.90277
ola|OlaOR58 ola|OlaOR60 0.89125
ola|OlaOR58 ola|OlaOR61 0.92947
ola|OlaOR58 ola|OlaOR62 0.93115
ola|OlaOR58 ola|OlaOR63 0.94259
ola|OlaOR58 ola|OlaOR64 0.90179
ola|OlaOR58 ola|OlaOR65 0.89347
ola|OlaOR58 ola|OlaOR66 0.87897
ola|OlaOR70 ola|OlaOR67 0.97554
ola|OlaOR70 ola|OlaOR68 0.96012
ola|OlaOR70 ola|OlaOR69 0.97771
ola|OlaOR70 ola|OlaOR71 1.24060
ola|OlaOR78 ola|OlaOR79 1.16296
ola|OlaOR62 ola|OlaOR54 0.92503
ola|OlaOR62 ola|OlaOR55 0.95665
ola|OlaOR62 ola|OlaOR56 0.92379
ola|OlaOR62 ola|OlaOR57 1.04448
ola|OlaOR62 ola|OlaOR58 0.93115
ola|OlaOR62 ola|OlaOR59 1.12652
ola|OlaOR62 ola|OlaOR60 1.09977
ola|OlaOR62 ola|OlaOR61 1.16166
ola|OlaOR62 ola|OlaOR63 1.13047
ola|OlaOR62 ola|OlaOR64 1.08745
ola|OlaOR62 ola|OlaOR65 1.09223
ola|OlaOR62 ola|OlaOR66 1.04710
ola|OlaOR13 ola|OlaOR12 0.88334
ola|OlaOR13 ola|OlaOR15 0.78898
ola|OlaOR13 ola|OlaOR16 0.88075
ola|OlaOR13 ola|OlaOR17 0.87363
ola|OlaOR13 ola|OlaOR18 0.86318
ola|OlaOR13 ola|OlaOR19 0.86495
ola|OlaOR13 ola|OlaOR20 0.91237
ola|OlaOR41 ola|OlaOR40 1.22777
ola|OlaOR41 ola|OlaOR42 1.25592
ola|OlaOR47 ola|OlaOR48 0.93717
ola|OlaOR59 ola|OlaOR54 0.95012
ola|OlaOR59 ola|OlaOR55 0.95889
ola|OlaOR59 ola|OlaOR56 0.89257
ola|OlaOR59 ola|OlaOR57 1.11076
ola|OlaOR59 ola|OlaOR58 0.90277
ola|OlaOR59 ola|OlaOR60 1.17660
ola|OlaOR59 ola|OlaOR61 1.12171
ola|OlaOR59 ola|OlaOR62 1.12652
ola|OlaOR59 ola|OlaOR63 1.12654
ola|OlaOR59 ola|OlaOR64 1.14324
ola|OlaOR59 ola|OlaOR65 1.10764
ola|OlaOR59 ola|OlaOR66 1.02645
ola|OlaOR63 ola|OlaOR54 0.95968
ola|OlaOR63 ola|OlaOR55 1.01900
ola|OlaOR63 ola|OlaOR56 0.92289
ola|OlaOR63 ola|OlaOR57 1.04882
ola|OlaOR63 ola|OlaOR58 0.94259
ola|OlaOR63 ola|OlaOR59 1.12654
ola|OlaOR63 ola|OlaOR60 1.09276
ola|OlaOR63 ola|OlaOR61 1.12391
ola|OlaOR63 ola|OlaOR62 1.13047
ola|OlaOR63 ola|OlaOR64 1.12437
ola|OlaOR63 ola|OlaOR65 1.06775
ola|OlaOR63 ola|OlaOR66 1.04972
ola|OlaOR67 ola|OlaOR68 1.22228
ola|OlaOR67 ola|OlaOR69 1.19327
ola|OlaOR67 ola|OlaOR70 0.97554
ola|OlaOR67 ola|OlaOR71 1.00407
ola|OlaOR49 ola|OlaOR48 1.12903
ola|OlaOR72 ola|OlaOR73 1.13042
ola|OlaOR76 ola|OlaOR77 1.16999
ola|OlaOR23 ola|OlaOR22 0.89652
ola|OlaOR23 ola|OlaOR24 0.94878
ola|OlaOR23 ola|OlaOR25 0.89084
ola|OlaOR73 ola|OlaOR72 1.13042
ola|OlaOR56 ola|OlaOR54 0.81707
ola|OlaOR56 ola|OlaOR55 0.83465
ola|OlaOR56 ola|OlaOR57 0.91359
ola|OlaOR56 ola|OlaOR58 1.20296
ola|OlaOR56 ola|OlaOR59 0.89257
ola|OlaOR56 ola|OlaOR60 0.88639
ola|OlaOR56 ola|OlaOR61 0.92988
ola|OlaOR56 ola|OlaOR62 0.92379
ola|OlaOR56 ola|OlaOR63 0.92289
ola|OlaOR56 ola|OlaOR64 0.89173
ola|OlaOR56 ola|OlaOR65 0.88069
ola|OlaOR56 ola|OlaOR66 0.88997
ola|OlaOR35 ola|OlaOR34 0.97334
ola|OlaOR35 ola|OlaOR36 1.16033
ola|OlaOR35 ola|OlaOR37 1.10283
ola|OlaOR17 ola|OlaOR12 0.90746
ola|OlaOR17 ola|OlaOR13 0.87363
ola|OlaOR17 ola|OlaOR14 0.79157
ola|OlaOR17 ola|OlaOR15 0.82670
ola|OlaOR17 ola|OlaOR16 1.12870
ola|OlaOR17 ola|OlaOR18 1.16029
ola|OlaOR17 ola|OlaOR19 1.14795
ola|OlaOR17 ola|OlaOR20 0.91355
ola|OlaOR69 ola|OlaOR67 1.19327
ola|OlaOR69 ola|OlaOR68 1.23849
ola|OlaOR69 ola|OlaOR70 0.97771
ola|OlaOR69 ola|OlaOR71 1.00094
ola|OlaOR14 ola|OlaOR15 1.02681
ola|OlaOR14 ola|OlaOR16 0.79559
ola|OlaOR14 ola|OlaOR17 0.79157
ola|OlaOR14 ola|OlaOR18 0.78936
ola|OlaOR14 ola|OlaOR19 0.80034
ola|OlaOR14 ola|OlaOR20 0.81751
ola|OlaOR24 ola|OlaOR22 0.90004
ola|OlaOR24 ola|OlaOR23 0.94878
ola|OlaOR24 ola|OlaOR25 0.86367
ola|OlaOR28 ola|OlaOR29 1.26089
ola|OlaOR64 ola|OlaOR54 0.91939
ola|OlaOR64 ola|OlaOR55 0.95977
ola|OlaOR64 ola|OlaOR56 0.89173
ola|OlaOR64 ola|OlaOR57 1.05984
ola|OlaOR64 ola|OlaOR58 0.90179
ola|OlaOR64 ola|OlaOR59 1.14324
ola|OlaOR64 ola|OlaOR60 1.09883
ola|OlaOR64 ola|OlaOR61 1.08878
ola|OlaOR64 ola|OlaOR62 1.08745
ola|OlaOR64 ola|OlaOR63 1.12437
ola|OlaOR64 ola|OlaOR65 1.09315
ola|OlaOR64 ola|OlaOR66 1.03741
ola|OlaOR18 ola|OlaOR12 0.90304
ola|OlaOR18 ola|OlaOR13 0.86318
ola|OlaOR18 ola|OlaOR14 0.78936
ola|OlaOR18 ola|OlaOR15 0.80608
ola|OlaOR18 ola|OlaOR16 1.15596
ola|OlaOR18 ola|OlaOR17 1.16029
ola|OlaOR18 ola|OlaOR19 1.17175
ola|OlaOR18 ola|OlaOR20 0.89433
ola|OlaOR55 ola|OlaOR54 1.06065
ola|OlaOR55 ola|OlaOR56 0.83465
ola|OlaOR55 ola|OlaOR57 1.05154
ola|OlaOR55 ola|OlaOR58 0.82983
ola|OlaOR55 ola|OlaOR59 0.95889
ola|OlaOR55 ola|OlaOR60 0.97728
ola|OlaOR55 ola|OlaOR61 0.96192
ola|OlaOR55 ola|OlaOR62 0.95665
ola|OlaOR55 ola|OlaOR63 1.01900
ola|OlaOR55 ola|OlaOR64 0.95977
ola|OlaOR55 ola|OlaOR65 0.96548
ola|OlaOR55 ola|OlaOR66 1.01945
ola|OlaOR45 ola|OlaOR44 1.11889
ola|OlaOR77 ola|OlaOR76 1.16999
ola|OlaOR54 ola|OlaOR55 1.06065
ola|OlaOR54 ola|OlaOR56 0.81707
ola|OlaOR54 ola|OlaOR57 1.04533
ola|OlaOR54 ola|OlaOR58 0.81225
ola|OlaOR54 ola|OlaOR59 0.95012
ola|OlaOR54 ola|OlaOR60 0.97730
ola|OlaOR54 ola|OlaOR61 0.94703
ola|OlaOR54 ola|OlaOR62 0.92503
ola|OlaOR54 ola|OlaOR63 0.95968
ola|OlaOR54 ola|OlaOR64 0.91939
ola|OlaOR54 ola|OlaOR65 0.95931
ola|OlaOR54 ola|OlaOR66 0.97959
ola|OlaOR19 ola|OlaOR12 0.91108
ola|OlaOR19 ola|OlaOR13 0.86495
ola|OlaOR19 ola|OlaOR14 0.80034
ola|OlaOR19 ola|OlaOR15 0.83373
ola|OlaOR19 ola|OlaOR16 1.13753
ola|OlaOR19 ola|OlaOR17 1.14795
ola|OlaOR19 ola|OlaOR18 1.17175
ola|OlaOR19 ola|OlaOR20 0.89520
ola|OlaOR61 ola|OlaOR54 0.94703
ola|OlaOR61 ola|OlaOR55 0.96192
ola|OlaOR61 ola|OlaOR56 0.92988
ola|OlaOR61 ola|OlaOR57 1.07163
ola|OlaOR61 ola|OlaOR58 0.92947
ola|OlaOR61 ola|OlaOR59 1.12171
ola|OlaOR61 ola|OlaOR60 1.13185
ola|OlaOR61 ola|OlaOR62 1.16166
ola|OlaOR61 ola|OlaOR63 1.12391
ola|OlaOR61 ola|OlaOR64 1.08878
ola|OlaOR61 ola|OlaOR65 1.10589
ola|OlaOR61 ola|OlaOR66 1.05717
ola|OlaOR48 ola|OlaOR47 0.93717
ola|OlaOR48 ola|OlaOR49 1.12903
ola|OlaOR44 ola|OlaOR45 1.11889
ola|OlaOR60 ola|OlaOR54 0.97730
ola|OlaOR60 ola|OlaOR55 0.97728
ola|OlaOR60 ola|OlaOR56 0.88639
ola|OlaOR60 ola|OlaOR57 1.17220
ola|OlaOR60 ola|OlaOR58 0.89125
ola|OlaOR60 ola|OlaOR59 1.17660
ola|OlaOR60 ola|OlaOR61 1.13185
ola|OlaOR60 ola|OlaOR62 1.09977
ola|OlaOR60 ola|OlaOR63 1.09276
ola|OlaOR60 ola|OlaOR64 1.09883
ola|OlaOR60 ola|OlaOR65 1.13713
ola|OlaOR60 ola|OlaOR66 1.05939
ola|OlaOR37 ola|OlaOR34 0.98999
ola|OlaOR37 ola|OlaOR35 1.10283
ola|OlaOR37 ola|OlaOR36 1.10416
ola|OlaOR40 ola|OlaOR41 1.22777
ola|OlaOR40 ola|OlaOR42 1.22777
ola|OlaOR68 ola|OlaOR67 1.22228
ola|OlaOR68 ola|OlaOR69 1.23849
ola|OlaOR68 ola|OlaOR70 0.96012
ola|OlaOR68 ola|OlaOR71 0.98518
ola|OlaOR42 ola|OlaOR40 1.22777
ola|OlaOR42 ola|OlaOR41 1.25592
ola|OlaOR15 ola|OlaOR12 0.81749
ola|OlaOR15 ola|OlaOR13 0.78898
ola|OlaOR15 ola|OlaOR14 1.02681
ola|OlaOR15 ola|OlaOR16 0.81574
ola|OlaOR15 ola|OlaOR17 0.82670
ola|OlaOR15 ola|OlaOR18 0.80608
ola|OlaOR15 ola|OlaOR19 0.83373
ola|OlaOR15 ola|OlaOR20 0.83070
ola|OlaOR66 ola|OlaOR54 0.97959
ola|OlaOR66 ola|OlaOR55 1.01945
ola|OlaOR66 ola|OlaOR56 0.88997
ola|OlaOR66 ola|OlaOR57 1.02076
ola|OlaOR66 ola|OlaOR58 0.87897
ola|OlaOR66 ola|OlaOR59 1.02645
ola|OlaOR66 ola|OlaOR60 1.05939
ola|OlaOR66 ola|OlaOR61 1.05717
ola|OlaOR66 ola|OlaOR62 1.04710
ola|OlaOR66 ola|OlaOR63 1.04972
ola|OlaOR66 ola|OlaOR64 1.03741
ola|OlaOR66 ola|OlaOR65 1.06591
ola|OlaOR57 ola|OlaOR54 1.04533
ola|OlaOR57 ola|OlaOR55 1.05154
ola|OlaOR57 ola|OlaOR56 0.91359
ola|OlaOR57 ola|OlaOR58 0.91144
ola|OlaOR57 ola|OlaOR59 1.11076
ola|OlaOR57 ola|OlaOR60 1.17220
ola|OlaOR57 ola|OlaOR61 1.07163
ola|OlaOR57 ola|OlaOR62 1.04448
ola|OlaOR57 ola|OlaOR63 1.04882
ola|OlaOR57 ola|OlaOR64 1.05984
ola|OlaOR57 ola|OlaOR65 1.07869
ola|OlaOR57 ola|OlaOR66 1.02076
ola|OlaOR29 ola|OlaOR28 1.26089
ola|OlaOR71 ola|OlaOR67 1.00407
ola|OlaOR71 ola|OlaOR68 0.98518
ola|OlaOR71 ola|OlaOR69 1.00094
ola|OlaOR71 ola|OlaOR70 1.24060
ola|OlaOR16 ola|OlaOR12 0.93381
ola|OlaOR16 ola|OlaOR13 0.88075
ola|OlaOR16 ola|OlaOR14 0.79559
ola|OlaOR16 ola|OlaOR15 0.81574
ola|OlaOR16 ola|OlaOR17 1.12870
ola|OlaOR16 ola|OlaOR18 1.15596
ola|OlaOR16 ola|OlaOR19 1.13753
ola|OlaOR16 ola|OlaOR20 0.89608
ola|OlaOR20 ola|OlaOR12 0.94259
ola|OlaOR20 ola|OlaOR13 0.91237
ola|OlaOR20 ola|OlaOR14 0.81751
ola|OlaOR20 ola|OlaOR15 0.83070
ola|OlaOR20 ola|OlaOR16 0.89608
ola|OlaOR20 ola|OlaOR17 0.91355
ola|OlaOR20 ola|OlaOR18 0.89433
ola|OlaOR20 ola|OlaOR19 0.89520
ola|OlaOR65 ola|OlaOR54 0.95931
ola|OlaOR65 ola|OlaOR55 0.96548
ola|OlaOR65 ola|OlaOR56 0.88069
ola|OlaOR65 ola|OlaOR57 1.07869
ola|OlaOR65 ola|OlaOR58 0.89347
ola|OlaOR65 ola|OlaOR59 1.10764
ola|OlaOR65 ola|OlaOR60 1.13713
ola|OlaOR65 ola|OlaOR61 1.10589
ola|OlaOR65 ola|OlaOR62 1.09223
ola|OlaOR65 ola|OlaOR63 1.06775
ola|OlaOR65 ola|OlaOR64 1.09315
ola|OlaOR65 ola|OlaOR66 1.06591
ola|OlaOR34 ola|OlaOR35 0.97334
ola|OlaOR34 ola|OlaOR36 0.96987
ola|OlaOR34 ola|OlaOR37 0.98999
ola|OlaOR22 ola|OlaOR23 0.89652
ola|OlaOR22 ola|OlaOR24 0.90004
ola|OlaOR22 ola|OlaOR25 0.86931
ola|OlaOR79 ola|OlaOR78 1.16296
ola|OlaOR12 ola|OlaOR13 0.88334
ola|OlaOR12 ola|OlaOR15 0.81749
ola|OlaOR12 ola|OlaOR16 0.93381
ola|OlaOR12 ola|OlaOR17 0.90746
ola|OlaOR12 ola|OlaOR18 0.90304
ola|OlaOR12 ola|OlaOR19 0.91108
ola|OlaOR12 ola|OlaOR20 0.94259
ola|OlaOR36 ola|OlaOR34 0.96987
ola|OlaOR36 ola|OlaOR35 1.16033
ola|OlaOR36 ola|OlaOR37 1.10416
ola|OlaOR25 ola|OlaOR22 0.86931
ola|OlaOR25 ola|OlaOR23 0.89084
ola|OlaOR25 ola|OlaOR24 0.86367
gmo|GmoOR89 gmo|GmoOR81 0.92829
gmo|GmoOR89 gmo|GmoOR82 0.96626
gmo|GmoOR89 gmo|GmoOR84 0.6848
gmo|GmoOR89 gmo|GmoOR88 0.91482
gmo|GmoOR94 gmo|GmoOR100 1.04640
gmo|GmoOR94 gmo|GmoOR101 1.06362
gmo|GmoOR94 gmo|GmoOR95 1.09224
gmo|GmoOR94 gmo|GmoOR96 1.06024
gmo|GmoOR94 gmo|GmoOR97 1.09183
gmo|GmoOR94 gmo|GmoOR99 1.03921
gmo|GmoOR35 gmo|GmoOR41 0.81538
gmo|GmoOR35 gmo|GmoOR42 0.95316
gmo|GmoOR35 gmo|GmoOR45 0.86557
gmo|GmoOR35 gmo|GmoOR46 0.88870
gmo|GmoOR35 gmo|GmoOR50 0.89044
gmo|GmoOR35 gmo|GmoOR51 0.86092
gmo|GmoOR35 gmo|GmoOR54 0.85757
gmo|GmoOR35 gmo|GmoOR55 0.84701
gmo|GmoOR35 gmo|GmoOR57 0.84283
gmo|GmoOR35 gmo|GmoOR58 0.85041
gmo|GmoOR35 gmo|GmoOR59 0.86852
gmo|GmoOR35 gmo|GmoOR62 0.84492
gmo|GmoOR35 gmo|GmoOR66 0.82801
gmo|GmoOR35 gmo|GmoOR67 0.82801
gmo|GmoOR35 gmo|GmoOR70 0.84367
gmo|GmoOR33 gmo|GmoOR28 0.98649
gmo|GmoOR33 gmo|GmoOR29 1.02309
gmo|GmoOR33 gmo|GmoOR32 1.11025
gmo|GmoOR33 gmo|GmoOR36 1.11407
gmo|GmoOR33 gmo|GmoOR38 1.07659
gmo|GmoOR33 gmo|GmoOR49 1.06744
gmo|GmoOR33 gmo|GmoOR53 1.02896
gmo|GmoOR51 gmo|GmoOR35 0.86092
gmo|GmoOR51 gmo|GmoOR42 0.83556
gmo|GmoOR51 gmo|GmoOR45 1.21011
gmo|GmoOR51 gmo|GmoOR46 1.11993
gmo|GmoOR51 gmo|GmoOR50 1.10397
gmo|GmoOR51 gmo|GmoOR54 1.18448
gmo|GmoOR51 gmo|GmoOR55 1.16377
gmo|GmoOR51 gmo|GmoOR57 1.18696
gmo|GmoOR51 gmo|GmoOR58 1.18148
gmo|GmoOR51 gmo|GmoOR59 1.18528
gmo|GmoOR51 gmo|GmoOR62 1.16001
gmo|GmoOR51 gmo|GmoOR66 1.16253
gmo|GmoOR51 gmo|GmoOR67 1.16253
gmo|GmoOR51 gmo|GmoOR70 0.81624
gmo|GmoOR26 gmo|GmoOR12 1.00848
gmo|GmoOR26 gmo|GmoOR13 0.99543
gmo|GmoOR26 gmo|GmoOR17 0.96256
gmo|GmoOR26 gmo|GmoOR25 1.10370
gmo|GmoOR26 gmo|GmoOR34 0.89723
gmo|GmoOR9 gmo|GmoOR4 0.99441
gmo|GmoOR15 gmo|GmoOR11 1.07627
gmo|GmoOR15 gmo|GmoOR16 1.14366
gmo|GmoOR15 gmo|GmoOR19 1.18491
gmo|GmoOR15 gmo|GmoOR21 1.05514
gmo|GmoOR2 gmo|GmoOR4 1.00034
gmo|GmoOR2 gmo|GmoOR8 1.04291
gmo|GmoOR56 gmo|GmoOR47 1.13429
gmo|GmoOR56 gmo|GmoOR60 1.22194
gmo|GmoOR99 gmo|GmoOR100 0.96044
gmo|GmoOR99 gmo|GmoOR101 0.97262
gmo|GmoOR99 gmo|GmoOR94 1.03921
gmo|GmoOR99 gmo|GmoOR95 1.10997
gmo|GmoOR99 gmo|GmoOR96 1.08217
gmo|GmoOR99 gmo|GmoOR97 1.04722
gmo|GmoOR45 gmo|GmoOR35 0.86557
gmo|GmoOR45 gmo|GmoOR41 0.75469
gmo|GmoOR45 gmo|GmoOR42 0.83766
gmo|GmoOR45 gmo|GmoOR46 1.10061
gmo|GmoOR45 gmo|GmoOR50 1.09469
gmo|GmoOR45 gmo|GmoOR51 1.21011
gmo|GmoOR45 gmo|GmoOR54 1.19126
gmo|GmoOR45 gmo|GmoOR55 1.16794
gmo|GmoOR45 gmo|GmoOR57 1.16504
gmo|GmoOR45 gmo|GmoOR58 1.18905
gmo|GmoOR45 gmo|GmoOR59 1.16676
gmo|GmoOR45 gmo|GmoOR62 1.14400
gmo|GmoOR45 gmo|GmoOR66 1.16335
gmo|GmoOR45 gmo|GmoOR67 1.16335
gmo|GmoOR45 gmo|GmoOR68 0.75426
gmo|GmoOR45 gmo|GmoOR70 0.82632
gmo|GmoOR67 gmo|GmoOR35 0.82801
gmo|GmoOR67 gmo|GmoOR41 0.72857
gmo|GmoOR67 gmo|GmoOR42 0.79770
gmo|GmoOR67 gmo|GmoOR45 1.16335
gmo|GmoOR67 gmo|GmoOR46 1.08165
gmo|GmoOR67 gmo|GmoOR50 1.06990
gmo|GmoOR67 gmo|GmoOR51 1.16253
gmo|GmoOR67 gmo|GmoOR54 1.17645
gmo|GmoOR67 gmo|GmoOR55 1.18105
gmo|GmoOR67 gmo|GmoOR57 1.17689
gmo|GmoOR67 gmo|GmoOR58 1.15156
gmo|GmoOR67 gmo|GmoOR59 1.18022
gmo|GmoOR67 gmo|GmoOR62 1.13767
gmo|GmoOR67 gmo|GmoOR66 1.28093
gmo|GmoOR67 gmo|GmoOR68 0.7168
gmo|GmoOR67 gmo|GmoOR70 0.79645
gmo|GmoOR88 gmo|GmoOR81 1.05726
gmo|GmoOR88 gmo|GmoOR82 0.99870
gmo|GmoOR88 gmo|GmoOR84 0.79391
gmo|GmoOR88 gmo|GmoOR89 0.91482
gmo|GmoOR31 gmo|GmoOR37 1.07499
gmo|GmoOR31 gmo|GmoOR52 0.95907
gmo|GmoOR57 gmo|GmoOR35 0.84283
gmo|GmoOR57 gmo|GmoOR41 0.74929
gmo|GmoOR57 gmo|GmoOR42 0.82254
gmo|GmoOR57 gmo|GmoOR45 1.16504
gmo|GmoOR57 gmo|GmoOR46 1.10229
gmo|GmoOR57 gmo|GmoOR50 1.08291
gmo|GmoOR57 gmo|GmoOR51 1.18696
gmo|GmoOR57 gmo|GmoOR54 1.20042
gmo|GmoOR57 gmo|GmoOR55 1.18779
gmo|GmoOR57 gmo|GmoOR58 1.15997
gmo|GmoOR57 gmo|GmoOR59 1.18658
gmo|GmoOR57 gmo|GmoOR62 1.19158
gmo|GmoOR57 gmo|GmoOR66 1.17689
gmo|GmoOR57 gmo|GmoOR67 1.17689
gmo|GmoOR57 gmo|GmoOR68 0.74284
gmo|GmoOR57 gmo|GmoOR70 0.81034
gmo|GmoOR28 gmo|GmoOR29 1.01763
gmo|GmoOR28 gmo|GmoOR32 0.99438
gmo|GmoOR28 gmo|GmoOR33 0.98649
gmo|GmoOR28 gmo|GmoOR36 0.97717
gmo|GmoOR28 gmo|GmoOR38 1.05050
gmo|GmoOR28 gmo|GmoOR49 0.95864
gmo|GmoOR28 gmo|GmoOR53 0.97255
gmo|GmoOR92 gmo|GmoOR91 1.03285
gmo|GmoOR92 gmo|GmoOR93 1.08165
gmo|GmoOR86 gmo|GmoOR83 0.82677
gmo|GmoOR105 gmo|GmoOR104 0.86975
gmo|GmoOR60 gmo|GmoOR47 1.12715
gmo|GmoOR60 gmo|GmoOR56 1.22194
gmo|GmoOR97 gmo|GmoOR100 1.05769
gmo|GmoOR97 gmo|GmoOR101 1.09943
gmo|GmoOR97 gmo|GmoOR94 1.09183
gmo|GmoOR97 gmo|GmoOR95 1.09095
gmo|GmoOR97 gmo|GmoOR96 1.08088
gmo|GmoOR97 gmo|GmoOR99 1.04722
gmo|GmoOR66 gmo|GmoOR35 0.82801
gmo|GmoOR66 gmo|GmoOR41 0.72857
gmo|GmoOR66 gmo|GmoOR42 0.79770
gmo|GmoOR66 gmo|GmoOR45 1.16335
gmo|GmoOR66 gmo|GmoOR46 1.08165
gmo|GmoOR66 gmo|GmoOR50 1.06990
gmo|GmoOR66 gmo|GmoOR51 1.16253
gmo|GmoOR66 gmo|GmoOR54 1.17645
gmo|GmoOR66 gmo|GmoOR55 1.18105
gmo|GmoOR66 gmo|GmoOR57 1.17689
gmo|GmoOR66 gmo|GmoOR58 1.15156
gmo|GmoOR66 gmo|GmoOR59 1.18022
gmo|GmoOR66 gmo|GmoOR62 1.13767
gmo|GmoOR66 gmo|GmoOR67 1.28093
gmo|GmoOR66 gmo|GmoOR68 0.7168
gmo|GmoOR66 gmo|GmoOR70 0.79645
gmo|GmoOR70 gmo|GmoOR35 0.84367
gmo|GmoOR70 gmo|GmoOR41 0.91904
gmo|GmoOR70 gmo|GmoOR42 1.01712
gmo|GmoOR70 gmo|GmoOR45 0.82632
gmo|GmoOR70 gmo|GmoOR46 0.84236
gmo|GmoOR70 gmo|GmoOR50 0.83893
gmo|GmoOR70 gmo|GmoOR51 0.81624
gmo|GmoOR70 gmo|GmoOR54 0.81580
gmo|GmoOR70 gmo|GmoOR55 0.80448
gmo|GmoOR70 gmo|GmoOR57 0.81034
gmo|GmoOR70 gmo|GmoOR58 0.81326
gmo|GmoOR70 gmo|GmoOR59 0.82593
gmo|GmoOR70 gmo|GmoOR61 0.84323
gmo|GmoOR70 gmo|GmoOR62 0.81202
gmo|GmoOR70 gmo|GmoOR66 0.79645
gmo|GmoOR70 gmo|GmoOR67 0.79645
gmo|GmoOR70 gmo|GmoOR68 0.97167
gmo|GmoOR8 gmo|GmoOR2 1.04291
gmo|GmoOR8 gmo|GmoOR4 0.93170
gmo|GmoOR20 gmo|GmoOR24 1.13477
gmo|GmoOR20 gmo|GmoOR27 1.13855
gmo|GmoOR91 gmo|GmoOR92 1.03285
gmo|GmoOR91 gmo|GmoOR93 1.09304
gmo|GmoOR27 gmo|GmoOR20 1.13855
gmo|GmoOR27 gmo|GmoOR24 1.16934
gmo|GmoOR52 gmo|GmoOR31 0.95907
gmo|GmoOR52 gmo|GmoOR37 1.01222
gmo|GmoOR38 gmo|GmoOR28 1.05050
gmo|GmoOR38 gmo|GmoOR29 1.03362
gmo|GmoOR38 gmo|GmoOR32 1.10649
gmo|GmoOR38 gmo|GmoOR33 1.07659
gmo|GmoOR38 gmo|GmoOR36 1.08332
gmo|GmoOR38 gmo|GmoOR49 1.07614
gmo|GmoOR38 gmo|GmoOR53 1.02394
gmo|GmoOR24 gmo|GmoOR20 1.13477
gmo|GmoOR24 gmo|GmoOR27 1.16934
gmo|GmoOR47 gmo|GmoOR56 1.13429
gmo|GmoOR47 gmo|GmoOR60 1.12715
gmo|GmoOR83 gmo|GmoOR86 0.82677
gmo|GmoOR101 gmo|GmoOR100 1.09944
gmo|GmoOR101 gmo|GmoOR94 1.06362
gmo|GmoOR101 gmo|GmoOR95 1.01728
gmo|GmoOR101 gmo|GmoOR96 1.02567
gmo|GmoOR101 gmo|GmoOR97 1.09943
gmo|GmoOR101 gmo|GmoOR99 0.97262
gmo|GmoOR82 gmo|GmoOR81 1.09937
gmo|GmoOR82 gmo|GmoOR84 0.75268
gmo|GmoOR82 gmo|GmoOR88 0.99870
gmo|GmoOR82 gmo|GmoOR89 0.96626
gmo|GmoOR29 gmo|GmoOR28 1.01763
gmo|GmoOR29 gmo|GmoOR32 1.02680
gmo|GmoOR29 gmo|GmoOR33 1.02309
gmo|GmoOR29 gmo|GmoOR36 0.99190
gmo|GmoOR29 gmo|GmoOR38 1.03362
gmo|GmoOR29 gmo|GmoOR49 0.97042
gmo|GmoOR29 gmo|GmoOR53 0.96108
gmo|GmoOR17 gmo|GmoOR12 1.01432
gmo|GmoOR17 gmo|GmoOR13 1.04548
gmo|GmoOR17 gmo|GmoOR25 0.96468
gmo|GmoOR17 gmo|GmoOR26 0.96256
gmo|GmoOR17 gmo|GmoOR34 0.93685
gmo|GmoOR65 gmo|GmoOR63 1.16895
gmo|GmoOR96 gmo|GmoOR100 1.00337
gmo|GmoOR96 gmo|GmoOR101 1.02567
gmo|GmoOR96 gmo|GmoOR94 1.06024
gmo|GmoOR96 gmo|GmoOR95 1.12175
gmo|GmoOR96 gmo|GmoOR97 1.08088
gmo|GmoOR96 gmo|GmoOR99 1.08217
gmo|GmoOR104 gmo|GmoOR105 0.86975
gmo|GmoOR41 gmo|GmoOR35 0.81538
gmo|GmoOR41 gmo|GmoOR42 0.98390
gmo|GmoOR41 gmo|GmoOR45 0.75469
gmo|GmoOR41 gmo|GmoOR46 0.75387
gmo|GmoOR41 gmo|GmoOR50 0.75641
gmo|GmoOR41 gmo|GmoOR54 0.74630
gmo|GmoOR41 gmo|GmoOR55 0.73957
gmo|GmoOR41 gmo|GmoOR57 0.74929
gmo|GmoOR41 gmo|GmoOR58 0.73107
gmo|GmoOR41 gmo|GmoOR59 0.76779
gmo|GmoOR41 gmo|GmoOR61 0.97592
gmo|GmoOR41 gmo|GmoOR62 0.74585
gmo|GmoOR41 gmo|GmoOR66 0.72857
gmo|GmoOR41 gmo|GmoOR67 0.72857
gmo|GmoOR41 gmo|GmoOR68 0.86510
gmo|GmoOR41 gmo|GmoOR70 0.91904
gmo|GmoOR62 gmo|GmoOR35 0.84492
gmo|GmoOR62 gmo|GmoOR41 0.74585
gmo|GmoOR62 gmo|GmoOR42 0.82550
gmo|GmoOR62 gmo|GmoOR45 1.14400
gmo|GmoOR62 gmo|GmoOR46 1.07746
gmo|GmoOR62 gmo|GmoOR50 1.06772
gmo|GmoOR62 gmo|GmoOR51 1.16001
gmo|GmoOR62 gmo|GmoOR54 1.17645
gmo|GmoOR62 gmo|GmoOR55 1.15329
gmo|GmoOR62 gmo|GmoOR57 1.19158
gmo|GmoOR62 gmo|GmoOR58 1.13815
gmo|GmoOR62 gmo|GmoOR59 1.16133
gmo|GmoOR62 gmo|GmoOR66 1.13767
gmo|GmoOR62 gmo|GmoOR67 1.13767
gmo|GmoOR62 gmo|GmoOR68 0.74335
gmo|GmoOR62 gmo|GmoOR70 0.81202
gmo|GmoOR61 gmo|GmoOR41 0.97592
gmo|GmoOR61 gmo|GmoOR42 0.90344
gmo|GmoOR61 gmo|GmoOR68 0.77873
gmo|GmoOR61 gmo|GmoOR70 0.84323
gmo|GmoOR50 gmo|GmoOR35 0.89044
gmo|GmoOR50 gmo|GmoOR41 0.75641
gmo|GmoOR50 gmo|GmoOR42 0.85497
gmo|GmoOR50 gmo|GmoOR45 1.09469
gmo|GmoOR50 gmo|GmoOR46 1.24639
gmo|GmoOR50 gmo|GmoOR51 1.10397
gmo|GmoOR50 gmo|GmoOR54 1.11278
gmo|GmoOR50 gmo|GmoOR55 1.05424
gmo|GmoOR50 gmo|GmoOR57 1.08291
gmo|GmoOR50 gmo|GmoOR58 1.08841
gmo|GmoOR50 gmo|GmoOR59 1.09260
gmo|GmoOR50 gmo|GmoOR62 1.06772
gmo|GmoOR50 gmo|GmoOR66 1.06990
gmo|GmoOR50 gmo|GmoOR67 1.06990
gmo|GmoOR50 gmo|GmoOR68 0.75807
gmo|GmoOR50 gmo|GmoOR70 0.83893
gmo|GmoOR34 gmo|GmoOR12 0.93936
gmo|GmoOR34 gmo|GmoOR13 1.00507
gmo|GmoOR34 gmo|GmoOR17 0.93685
gmo|GmoOR34 gmo|GmoOR25 0.89300
gmo|GmoOR34 gmo|GmoOR26 0.89723
gmo|GmoOR25 gmo|GmoOR12 1.02862
gmo|GmoOR25 gmo|GmoOR13 1.01099
gmo|GmoOR25 gmo|GmoOR17 0.96468
gmo|GmoOR25 gmo|GmoOR26 1.10370
gmo|GmoOR25 gmo|GmoOR34 0.89300
gmo|GmoOR21 gmo|GmoOR11 1.09895
gmo|GmoOR21 gmo|GmoOR15 1.05514
gmo|GmoOR21 gmo|GmoOR16 1.04924
gmo|GmoOR21 gmo|GmoOR19 1.06439
gmo|GmoOR4 gmo|GmoOR2 1.00034
gmo|GmoOR4 gmo|GmoOR8 0.93170
gmo|GmoOR4 gmo|GmoOR9 0.99441
gmo|GmoOR100 gmo|GmoOR101 1.09944
gmo|GmoOR100 gmo|GmoOR94 1.04640
gmo|GmoOR100 gmo|GmoOR95 0.99829
gmo|GmoOR100 gmo|GmoOR96 1.00337
gmo|GmoOR100 gmo|GmoOR97 1.05769
gmo|GmoOR100 gmo|GmoOR99 0.96044
gmo|GmoOR81 gmo|GmoOR82 1.09937
gmo|GmoOR81 gmo|GmoOR84 0.77493
gmo|GmoOR81 gmo|GmoOR88 1.05726
gmo|GmoOR81 gmo|GmoOR89 0.92829
gmo|GmoOR19 gmo|GmoOR11 1.05516
gmo|GmoOR19 gmo|GmoOR15 1.18491
gmo|GmoOR19 gmo|GmoOR16 1.12342
gmo|GmoOR19 gmo|GmoOR21 1.06439
gmo|GmoOR63 gmo|GmoOR65 1.16895
gmo|GmoOR32 gmo|GmoOR28 0.99438
gmo|GmoOR32 gmo|GmoOR29 1.02680
gmo|GmoOR32 gmo|GmoOR33 1.11025
gmo|GmoOR32 gmo|GmoOR36 1.11614
gmo|GmoOR32 gmo|GmoOR38 1.10649
gmo|GmoOR32 gmo|GmoOR49 1.08962
gmo|GmoOR32 gmo|GmoOR53 1.00364
gmo|GmoOR53 gmo|GmoOR28 0.97255
gmo|GmoOR53 gmo|GmoOR29 0.96108
gmo|GmoOR53 gmo|GmoOR32 1.00364
gmo|GmoOR53 gmo|GmoOR33 1.02896
gmo|GmoOR53 gmo|GmoOR36 1.04964
gmo|GmoOR53 gmo|GmoOR38 1.02394
gmo|GmoOR53 gmo|GmoOR49 1.02729
gmo|GmoOR93 gmo|GmoOR91 1.09304
gmo|GmoOR93 gmo|GmoOR92 1.08165
gmo|GmoOR95 gmo|GmoOR100 0.99829
gmo|GmoOR95 gmo|GmoOR101 1.01728
gmo|GmoOR95 gmo|GmoOR94 1.09224
gmo|GmoOR95 gmo|GmoOR96 1.12175
gmo|GmoOR95 gmo|GmoOR97 1.09095
gmo|GmoOR95 gmo|GmoOR99 1.10997
gmo|GmoOR58 gmo|GmoOR35 0.85041
gmo|GmoOR58 gmo|GmoOR41 0.73107
gmo|GmoOR58 gmo|GmoOR42 0.82588
gmo|GmoOR58 gmo|GmoOR45 1.18905
gmo|GmoOR58 gmo|GmoOR46 1.09003
gmo|GmoOR58 gmo|GmoOR50 1.08841
gmo|GmoOR58 gmo|GmoOR51 1.18148
gmo|GmoOR58 gmo|GmoOR54 1.16840
gmo|GmoOR58 gmo|GmoOR55 1.14524
gmo|GmoOR58 gmo|GmoOR57 1.15997
gmo|GmoOR58 gmo|GmoOR59 1.15156
gmo|GmoOR58 gmo|GmoOR62 1.13815
gmo|GmoOR58 gmo|GmoOR66 1.15156
gmo|GmoOR58 gmo|GmoOR67 1.15156
gmo|GmoOR58 gmo|GmoOR68 0.72980
gmo|GmoOR58 gmo|GmoOR70 0.81326
gmo|GmoOR37 gmo|GmoOR31 1.07499
gmo|GmoOR37 gmo|GmoOR52 1.01222
gmo|GmoOR54 gmo|GmoOR35 0.85757
gmo|GmoOR54 gmo|GmoOR41 0.74630
gmo|GmoOR54 gmo|GmoOR42 0.82378
gmo|GmoOR54 gmo|GmoOR45 1.19126
gmo|GmoOR54 gmo|GmoOR46 1.12211
gmo|GmoOR54 gmo|GmoOR50 1.11278
gmo|GmoOR54 gmo|GmoOR51 1.18448
gmo|GmoOR54 gmo|GmoOR55 1.20718
gmo|GmoOR54 gmo|GmoOR57 1.20042
gmo|GmoOR54 gmo|GmoOR58 1.16840
gmo|GmoOR54 gmo|GmoOR59 1.17859
gmo|GmoOR54 gmo|GmoOR62 1.17645
gmo|GmoOR54 gmo|GmoOR66 1.17645
gmo|GmoOR54 gmo|GmoOR67 1.17645
gmo|GmoOR54 gmo|GmoOR68 0.74291
gmo|GmoOR54 gmo|GmoOR70 0.81580
gmo|GmoOR16 gmo|GmoOR11 1.05347
gmo|GmoOR16 gmo|GmoOR15 1.14366
gmo|GmoOR16 gmo|GmoOR19 1.12342
gmo|GmoOR16 gmo|GmoOR21 1.04924
gmo|GmoOR59 gmo|GmoOR35 0.86852
gmo|GmoOR59 gmo|GmoOR41 0.76779
gmo|GmoOR59 gmo|GmoOR42 0.84830
gmo|GmoOR59 gmo|GmoOR45 1.16676
gmo|GmoOR59 gmo|GmoOR46 1.10187
gmo|GmoOR59 gmo|GmoOR50 1.09260
gmo|GmoOR59 gmo|GmoOR51 1.18528
gmo|GmoOR59 gmo|GmoOR54 1.17859
gmo|GmoOR59 gmo|GmoOR55 1.16169
gmo|GmoOR59 gmo|GmoOR57 1.18658
gmo|GmoOR59 gmo|GmoOR58 1.15156
gmo|GmoOR59 gmo|GmoOR62 1.16133
gmo|GmoOR59 gmo|GmoOR66 1.18022
gmo|GmoOR59 gmo|GmoOR67 1.18022
gmo|GmoOR59 gmo|GmoOR68 0.74837
gmo|GmoOR59 gmo|GmoOR70 0.82593
gmo|GmoOR84 gmo|GmoOR81 0.77493
gmo|GmoOR84 gmo|GmoOR82 0.75268
gmo|GmoOR84 gmo|GmoOR88 0.79391
gmo|GmoOR84 gmo|GmoOR89 0.6848
gmo|GmoOR46 gmo|GmoOR35 0.88870
gmo|GmoOR46 gmo|GmoOR41 0.75387
gmo|GmoOR46 gmo|GmoOR42 0.85161
gmo|GmoOR46 gmo|GmoOR45 1.10061
gmo|GmoOR46 gmo|GmoOR50 1.24639
gmo|GmoOR46 gmo|GmoOR51 1.11993
gmo|GmoOR46 gmo|GmoOR54 1.12211
gmo|GmoOR46 gmo|GmoOR55 1.06271
gmo|GmoOR46 gmo|GmoOR57 1.10229
gmo|GmoOR46 gmo|GmoOR58 1.09003
gmo|GmoOR46 gmo|GmoOR59 1.10187
gmo|GmoOR46 gmo|GmoOR62 1.07746
gmo|GmoOR46 gmo|GmoOR66 1.08165
gmo|GmoOR46 gmo|GmoOR67 1.08165
gmo|GmoOR46 gmo|GmoOR68 0.76062
gmo|GmoOR46 gmo|GmoOR70 0.84236
gmo|GmoOR68 gmo|GmoOR41 0.86510
gmo|GmoOR68 gmo|GmoOR42 0.92576
gmo|GmoOR68 gmo|GmoOR45 0.75426
gmo|GmoOR68 gmo|GmoOR46 0.76062
gmo|GmoOR68 gmo|GmoOR50 0.75807
gmo|GmoOR68 gmo|GmoOR54 0.74291
gmo|GmoOR68 gmo|GmoOR55 0.73578
gmo|GmoOR68 gmo|GmoOR57 0.74284
gmo|GmoOR68 gmo|GmoOR58 0.72980
gmo|GmoOR68 gmo|GmoOR59 0.74837
gmo|GmoOR68 gmo|GmoOR61 0.77873
gmo|GmoOR68 gmo|GmoOR62 0.74335
gmo|GmoOR68 gmo|GmoOR66 0.7168
gmo|GmoOR68 gmo|GmoOR67 0.7168
gmo|GmoOR68 gmo|GmoOR70 0.97167
gmo|GmoOR13 gmo|GmoOR12 1.08299
gmo|GmoOR13 gmo|GmoOR17 1.04548
gmo|GmoOR13 gmo|GmoOR25 1.01099
gmo|GmoOR13 gmo|GmoOR26 0.99543
gmo|GmoOR13 gmo|GmoOR34 1.00507
gmo|GmoOR11 gmo|GmoOR15 1.07627
gmo|GmoOR11 gmo|GmoOR16 1.05347
gmo|GmoOR11 gmo|GmoOR19 1.05516
gmo|GmoOR11 gmo|GmoOR21 1.09895
gmo|GmoOR42 gmo|GmoOR35 0.95316
gmo|GmoOR42 gmo|GmoOR41 0.98390
gmo|GmoOR42 gmo|GmoOR45 0.83766
gmo|GmoOR42 gmo|GmoOR46 0.85161
gmo|GmoOR42 gmo|GmoOR50 0.85497
gmo|GmoOR42 gmo|GmoOR51 0.83556
gmo|GmoOR42 gmo|GmoOR54 0.82378
gmo|GmoOR42 gmo|GmoOR55 0.82167
gmo|GmoOR42 gmo|GmoOR57 0.82254
gmo|GmoOR42 gmo|GmoOR58 0.82588
gmo|GmoOR42 gmo|GmoOR59 0.84830
gmo|GmoOR42 gmo|GmoOR61 0.90344
gmo|GmoOR42 gmo|GmoOR62 0.82550
gmo|GmoOR42 gmo|GmoOR66 0.79770
gmo|GmoOR42 gmo|GmoOR67 0.79770
gmo|GmoOR42 gmo|GmoOR68 0.92576
gmo|GmoOR42 gmo|GmoOR70 1.01712
gmo|GmoOR36 gmo|GmoOR28 0.97717
gmo|GmoOR36 gmo|GmoOR29 0.99190
gmo|GmoOR36 gmo|GmoOR32 1.11614
gmo|GmoOR36 gmo|GmoOR33 1.11407
gmo|GmoOR36 gmo|GmoOR38 1.08332
gmo|GmoOR36 gmo|GmoOR49 1.13181
gmo|GmoOR36 gmo|GmoOR53 1.04964
gmo|GmoOR12 gmo|GmoOR13 1.08299
gmo|GmoOR12 gmo|GmoOR17 1.01432
gmo|GmoOR12 gmo|GmoOR25 1.02862
gmo|GmoOR12 gmo|GmoOR26 1.00848
gmo|GmoOR12 gmo|GmoOR34 0.93936
gmo|GmoOR55 gmo|GmoOR35 0.84701
gmo|GmoOR55 gmo|GmoOR41 0.73957
gmo|GmoOR55 gmo|GmoOR42 0.82167
gmo|GmoOR55 gmo|GmoOR45 1.16794
gmo|GmoOR55 gmo|GmoOR46 1.06271
gmo|GmoOR55 gmo|GmoOR50 1.05424
gmo|GmoOR55 gmo|GmoOR51 1.16377
gmo|GmoOR55 gmo|GmoOR54 1.20718
gmo|GmoOR55 gmo|GmoOR57 1.18779
gmo|GmoOR55 gmo|GmoOR58 1.14524
gmo|GmoOR55 gmo|GmoOR59 1.16169
gmo|GmoOR55 gmo|GmoOR62 1.15329
gmo|GmoOR55 gmo|GmoOR66 1.18105
gmo|GmoOR55 gmo|GmoOR67 1.18105
gmo|GmoOR55 gmo|GmoOR68 0.73578
gmo|GmoOR55 gmo|GmoOR70 0.80448
gmo|GmoOR49 gmo|GmoOR28 0.95864
gmo|GmoOR49 gmo|GmoOR29 0.97042
gmo|GmoOR49 gmo|GmoOR32 1.08962
gmo|GmoOR49 gmo|GmoOR33 1.06744
gmo|GmoOR49 gmo|GmoOR36 1.13181
gmo|GmoOR49 gmo|GmoOR38 1.07614
gmo|GmoOR49 gmo|GmoOR53 1.02729
gac|GacOR53 gac|GacOR119 1.03194
gac|GacOR53 gac|GacOR120 1.01014
gac|GacOR53 gac|GacOR50 0.95802
gac|GacOR53 gac|GacOR51 1.11811
gac|GacOR53 gac|GacOR52 0.98632
gac|GacOR53 gac|GacOR54 1.02164
gac|GacOR53 gac|GacOR55 1.03149
gac|GacOR53 gac|GacOR56 1.00929
gac|GacOR81 gac|GacOR115 0.90423
gac|GacOR81 gac|GacOR117 0.98343
gac|GacOR81 gac|GacOR118 0.91324
gac|GacOR81 gac|GacOR49 0.96994
gac|GacOR81 gac|GacOR73 0.96453
gac|GacOR81 gac|GacOR74 0.94981
gac|GacOR81 gac|GacOR75 0.93418
gac|GacOR81 gac|GacOR76 0.93827
gac|GacOR81 gac|GacOR77 0.86848
gac|GacOR81 gac|GacOR78 0.84671
gac|GacOR81 gac|GacOR79 0.91823
gac|GacOR81 gac|GacOR80 1.07253
gac|GacOR81 gac|GacOR82 0.96990
gac|GacOR81 gac|GacOR84 0.94858
gac|GacOR81 gac|GacOR85 0.93251
gac|GacOR81 gac|GacOR86 0.89847
gac|GacOR81 gac|GacOR89 0.96291
gac|GacOR81 gac|GacOR90 0.97120
gac|GacOR81 gac|GacOR91 0.99536
gac|GacOR81 gac|GacOR92 1.01424
gac|GacOR110 gac|GacOR108 1.04491
gac|GacOR74 gac|GacOR115 0.92595
gac|GacOR74 gac|GacOR117 0.98915
gac|GacOR74 gac|GacOR118 0.96124
gac|GacOR74 gac|GacOR49 0.99570
gac|GacOR74 gac|GacOR73 0.96043
gac|GacOR74 gac|GacOR75 0.98139
gac|GacOR74 gac|GacOR76 0.97773
gac|GacOR74 gac|GacOR77 0.88281
gac|GacOR74 gac|GacOR78 1.02777
gac|GacOR74 gac|GacOR79 0.95962
gac|GacOR74 gac|GacOR80 0.96088
gac|GacOR74 gac|GacOR81 0.94981
gac|GacOR74 gac|GacOR82 1.00195
gac|GacOR74 gac|GacOR84 0.96249
gac|GacOR74 gac|GacOR85 0.99287
gac|GacOR74 gac|GacOR86 0.92061
gac|GacOR74 gac|GacOR89 0.99945
gac|GacOR74 gac|GacOR90 0.96865
gac|GacOR74 gac|GacOR91 0.98836
gac|GacOR74 gac|GacOR92 1.01673
gac|GacOR16 gac|GacOR12 1.06218
gac|GacOR16 gac|GacOR13 1.03064
gac|GacOR16 gac|GacOR14 1.07653
gac|GacOR16 gac|GacOR15 1.19317
gac|GacOR15 gac|GacOR12 1.05934
gac|GacOR15 gac|GacOR13 1.04007
gac|GacOR15 gac|GacOR14 1.08031
gac|GacOR15 gac|GacOR16 1.19317
gac|GacOR14 gac|GacOR12 1.02485
gac|GacOR14 gac|GacOR13 1.06797
gac|GacOR14 gac|GacOR15 1.08031
gac|GacOR14 gac|GacOR16 1.07653
gac|GacOR115 gac|GacOR117 0.94197
gac|GacOR115 gac|GacOR118 0.88281
gac|GacOR115 gac|GacOR49 0.94566
gac|GacOR115 gac|GacOR73 0.93577
gac|GacOR115 gac|GacOR74 0.92595
gac|GacOR115 gac|GacOR75 0.89771
gac|GacOR115 gac|GacOR76 0.89560
gac|GacOR115 gac|GacOR77 0.82947
gac|GacOR115 gac|GacOR78 0.83152
gac|GacOR115 gac|GacOR79 0.93252
gac|GacOR115 gac|GacOR80 0.91447
gac|GacOR115 gac|GacOR81 0.90423
gac|GacOR115 gac|GacOR82 0.96171
gac|GacOR115 gac|GacOR84 0.96915
gac|GacOR115 gac|GacOR85 0.89679
gac|GacOR115 gac|GacOR86 1.08979
gac|GacOR115 gac|GacOR89 0.93949
gac|GacOR115 gac|GacOR90 0.94729
gac|GacOR115 gac|GacOR91 0.94729
gac|GacOR115 gac|GacOR92 0.94280
gac|GacOR75 gac|GacOR115 0.89771
gac|GacOR75 gac|GacOR117 0.95596
gac|GacOR75 gac|GacOR118 0.90746
gac|GacOR75 gac|GacOR49 0.97563
gac|GacOR75 gac|GacOR73 0.96209
gac|GacOR75 gac|GacOR74 0.98139
gac|GacOR75 gac|GacOR76 1.00846
gac|GacOR75 gac|GacOR77 0.83398
gac|GacOR75 gac|GacOR78 0.87878
gac|GacOR75 gac|GacOR79 0.90503
gac|GacOR75 gac|GacOR80 0.95347
gac|GacOR75 gac|GacOR81 0.93418
gac|GacOR75 gac|GacOR82 0.98344
gac|GacOR75 gac|GacOR84 0.96002
gac|GacOR75 gac|GacOR85 0.99369
gac|GacOR75 gac|GacOR86 0.90050
gac|GacOR75 gac|GacOR89 0.97439
gac|GacOR75 gac|GacOR90 0.94524
gac|GacOR75 gac|GacOR91 0.96579
gac|GacOR75 gac|GacOR92 0.96784
gac|GacOR7 gac|GacOR8 1.05361
gac|GacOR95 gac|GacOR94 1.20137
gac|GacOR95 gac|GacOR96 1.07861
gac|GacOR95 gac|GacOR99 0.97396
gac|GacOR23 gac|GacOR22 1.14959
gac|GacOR23 gac|GacOR24 1.13443
gac|GacOR12 gac|GacOR13 0.98380
gac|GacOR12 gac|GacOR14 1.02485
gac|GacOR12 gac|GacOR15 1.05934
gac|GacOR12 gac|GacOR16 1.06218
gac|GacOR107 gac|GacOR101 0.97685
gac|GacOR40 gac|GacOR35 1.02808
gac|GacOR40 gac|GacOR38 1.08628
gac|GacOR40 gac|GacOR39 1.08100
gac|GacOR40 gac|GacOR41 1.12942
gac|GacOR40 gac|GacOR42 1.06865
gac|GacOR40 gac|GacOR44 1.08467
gac|GacOR40 gac|GacOR45 1.06051
gac|GacOR40 gac|GacOR46 1.04370
gac|GacOR40 gac|GacOR47 1.10079
gac|GacOR40 gac|GacOR48 1.04902
gac|GacOR93 gac|GacOR102 1.15905
gac|GacOR93 gac|GacOR97 1.15949
gac|GacOR50 gac|GacOR119 0.98753
gac|GacOR50 gac|GacOR120 1.01590
gac|GacOR50 gac|GacOR51 0.98345
gac|GacOR50 gac|GacOR52 1.07298
gac|GacOR50 gac|GacOR53 0.95802
gac|GacOR50 gac|GacOR54 0.96867
gac|GacOR50 gac|GacOR55 0.97685
gac|GacOR50 gac|GacOR56 1.02035
gac|GacOR86 gac|GacOR115 1.08979
gac|GacOR86 gac|GacOR117 0.94857
gac|GacOR86 gac|GacOR118 0.89310
gac|GacOR86 gac|GacOR49 0.92880
gac|GacOR86 gac|GacOR73 0.93457
gac|GacOR86 gac|GacOR74 0.92061
gac|GacOR86 gac|GacOR75 0.90050
gac|GacOR86 gac|GacOR76 0.89273
gac|GacOR86 gac|GacOR77 0.83157
gac|GacOR86 gac|GacOR78 0.81805
gac|GacOR86 gac|GacOR79 0.92801
gac|GacOR86 gac|GacOR80 0.91118
gac|GacOR86 gac|GacOR81 0.89847
gac|GacOR86 gac|GacOR82 0.96372
gac|GacOR86 gac|GacOR84 0.96705
gac|GacOR86 gac|GacOR85 0.90911
gac|GacOR86 gac|GacOR89 0.93010
gac|GacOR86 gac|GacOR90 0.94363
gac|GacOR86 gac|GacOR91 0.95514
gac|GacOR86 gac|GacOR92 0.94649
gac|GacOR71 gac|GacOR66 1.11974
gac|GacOR71 gac|GacOR69 1.12176
gac|GacOR78 gac|GacOR115 0.83152
gac|GacOR78 gac|GacOR117 0.86728
gac|GacOR78 gac|GacOR118 0.84797
gac|GacOR78 gac|GacOR49 0.89236
gac|GacOR78 gac|GacOR73 0.86965
gac|GacOR78 gac|GacOR74 1.02777
gac|GacOR78 gac|GacOR75 0.87878
gac|GacOR78 gac|GacOR76 0.88323
gac|GacOR78 gac|GacOR77 0.89771
gac|GacOR78 gac|GacOR79 0.86190
gac|GacOR78 gac|GacOR80 0.86362
gac|GacOR78 gac|GacOR81 0.84671
gac|GacOR78 gac|GacOR82 0.87053
gac|GacOR78 gac|GacOR84 0.86804
gac|GacOR78 gac|GacOR85 0.88286
gac|GacOR78 gac|GacOR86 0.81805
gac|GacOR78 gac|GacOR89 0.90589
gac|GacOR78 gac|GacOR90 0.88076
gac|GacOR78 gac|GacOR91 0.89065
gac|GacOR78 gac|GacOR92 0.90999
gac|GacOR119 gac|GacOR120 1.03762
gac|GacOR119 gac|GacOR50 0.98753
gac|GacOR119 gac|GacOR51 1.02699
gac|GacOR119 gac|GacOR52 1.04627
gac|GacOR119 gac|GacOR53 1.03194
gac|GacOR119 gac|GacOR54 1.00851
gac|GacOR119 gac|GacOR55 1.01586
gac|GacOR119 gac|GacOR56 1.04955
gac|GacOR32 gac|GacOR30 1.18030
gac|GacOR32 gac|GacOR31 1.17915
gac|GacOR45 gac|GacOR35 1.03183
gac|GacOR45 gac|GacOR38 1.05020
gac|GacOR45 gac|GacOR39 1.08260
gac|GacOR45 gac|GacOR40 1.06051
gac|GacOR45 gac|GacOR41 1.06776
gac|GacOR45 gac|GacOR42 1.09249
gac|GacOR45 gac|GacOR44 1.10109
gac|GacOR45 gac|GacOR46 1.14463
gac|GacOR45 gac|GacOR47 1.06662
gac|GacOR45 gac|GacOR48 1.07772
gac|GacOR39 gac|GacOR35 1.06210
gac|GacOR39 gac|GacOR38 1.07277
gac|GacOR39 gac|GacOR40 1.08100
gac|GacOR39 gac|GacOR41 1.08423
gac|GacOR39 gac|GacOR42 1.11877
gac|GacOR39 gac|GacOR44 1.11342
gac|GacOR39 gac|GacOR45 1.08260
gac|GacOR39 gac|GacOR46 1.05271
gac|GacOR39 gac|GacOR47 1.07607
gac|GacOR39 gac|GacOR48 1.06947
gac|GacOR68 gac|GacOR58 1.04007
gac|GacOR68 gac|GacOR60 1.04660
gac|GacOR68 gac|GacOR62 1.07041
gac|GacOR68 gac|GacOR64 1.09134
gac|GacOR68 gac|GacOR65 1.06264
gac|GacOR68 gac|GacOR67 1.06429
gac|GacOR4 gac|GacOR3 1.17355
gac|GacOR41 gac|GacOR35 1.06954
gac|GacOR41 gac|GacOR38 1.10561
gac|GacOR41 gac|GacOR39 1.08423
gac|GacOR41 gac|GacOR40 1.12942
gac|GacOR41 gac|GacOR42 1.09083
gac|GacOR41 gac|GacOR44 1.11095
gac|GacOR41 gac|GacOR45 1.06776
gac|GacOR41 gac|GacOR46 1.02958
gac|GacOR41 gac|GacOR47 1.11794
gac|GacOR41 gac|GacOR48 1.04571
gac|GacOR98 gac|GacOR103 0.99776
gac|GacOR90 gac|GacOR115 0.94729
gac|GacOR90 gac|GacOR117 0.99323
gac|GacOR90 gac|GacOR118 0.92100
gac|GacOR90 gac|GacOR49 1.02290
gac|GacOR90 gac|GacOR73 0.96821
gac|GacOR90 gac|GacOR74 0.96865
gac|GacOR90 gac|GacOR75 0.94524
gac|GacOR90 gac|GacOR76 0.94734
gac|GacOR90 gac|GacOR77 0.92887
gac|GacOR90 gac|GacOR78 0.88076
gac|GacOR90 gac|GacOR79 0.98675
gac|GacOR90 gac|GacOR80 0.96170
gac|GacOR90 gac|GacOR81 0.97120
gac|GacOR90 gac|GacOR82 1.02324
gac|GacOR90 gac|GacOR84 0.95840
gac|GacOR90 gac|GacOR85 0.95839
gac|GacOR90 gac|GacOR86 0.94363
gac|GacOR90 gac|GacOR89 1.03314
gac|GacOR90 gac|GacOR91 1.01626
gac|GacOR90 gac|GacOR92 1.00604
gac|GacOR67 gac|GacOR58 1.05642
gac|GacOR67 gac|GacOR60 1.03884
gac|GacOR67 gac|GacOR62 1.11852
gac|GacOR67 gac|GacOR64 1.11152
gac|GacOR67 gac|GacOR65 1.09507
gac|GacOR67 gac|GacOR68 1.06429
gac|GacOR80 gac|GacOR115 0.91447
gac|GacOR80 gac|GacOR117 0.99612
gac|GacOR80 gac|GacOR118 0.91611
gac|GacOR80 gac|GacOR49 1.00154
gac|GacOR80 gac|GacOR73 0.96662
gac|GacOR80 gac|GacOR74 0.96088
gac|GacOR80 gac|GacOR75 0.95347
gac|GacOR80 gac|GacOR76 0.96577
gac|GacOR80 gac|GacOR77 0.88533
gac|GacOR80 gac|GacOR78 0.86362
gac|GacOR80 gac|GacOR79 0.92353
gac|GacOR80 gac|GacOR81 1.07253
gac|GacOR80 gac|GacOR82 0.97606
gac|GacOR80 gac|GacOR84 0.96131
gac|GacOR80 gac|GacOR85 0.92718
gac|GacOR80 gac|GacOR86 0.91118
gac|GacOR80 gac|GacOR89 0.98631
gac|GacOR80 gac|GacOR90 0.96170
gac|GacOR80 gac|GacOR91 0.99411
gac|GacOR80 gac|GacOR92 1.01793
gac|GacOR64 gac|GacOR58 1.10085
gac|GacOR64 gac|GacOR60 1.08523
gac|GacOR64 gac|GacOR62 1.22111
gac|GacOR64 gac|GacOR65 1.21410
gac|GacOR64 gac|GacOR67 1.11152
gac|GacOR64 gac|GacOR68 1.09134
gac|GacOR8 gac|GacOR7 1.05361
gac|GacOR73 gac|GacOR115 0.93577
gac|GacOR73 gac|GacOR117 0.99408
gac|GacOR73 gac|GacOR118 0.95833
gac|GacOR73 gac|GacOR49 1.02608
gac|GacOR73 gac|GacOR74 0.96043
gac|GacOR73 gac|GacOR75 0.96209
gac|GacOR73 gac|GacOR76 0.95139
gac|GacOR73 gac|GacOR77 0.85125
gac|GacOR73 gac|GacOR78 0.86965
gac|GacOR73 gac|GacOR79 0.89922
gac|GacOR73 gac|GacOR80 0.96662
gac|GacOR73 gac|GacOR81 0.96453
gac|GacOR73 gac|GacOR82 0.97357
gac|GacOR73 gac|GacOR84 0.97071
gac|GacOR73 gac|GacOR85 0.93861
gac|GacOR73 gac|GacOR86 0.93457
gac|GacOR73 gac|GacOR89 1.00230
gac|GacOR73 gac|GacOR90 0.96821
gac|GacOR73 gac|GacOR91 1.01345
gac|GacOR73 gac|GacOR92 0.99164
gac|GacOR20 gac|GacOR21 1.17219
gac|GacOR48 gac|GacOR35 1.01040
gac|GacOR48 gac|GacOR38 1.01242
gac|GacOR48 gac|GacOR39 1.06947
gac|GacOR48 gac|GacOR40 1.04902
gac|GacOR48 gac|GacOR41 1.04571
gac|GacOR48 gac|GacOR42 1.06536
gac|GacOR48 gac|GacOR44 1.10603
gac|GacOR48 gac|GacOR45 1.07772
gac|GacOR48 gac|GacOR46 1.06744
gac|GacOR48 gac|GacOR47 1.04653
gac|GacOR120 gac|GacOR119 1.03762
gac|GacOR120 gac|GacOR50 1.01590
gac|GacOR120 gac|GacOR51 1.04708
gac|GacOR120 gac|GacOR52 1.05443
gac|GacOR120 gac|GacOR53 1.01014
gac|GacOR120 gac|GacOR54 1.03885
gac|GacOR120 gac|GacOR55 1.04948
gac|GacOR120 gac|GacOR56 1.15875
gac|GacOR35 gac|GacOR38 1.06373
gac|GacOR35 gac|GacOR39 1.06210
gac|GacOR35 gac|GacOR40 1.02808
gac|GacOR35 gac|GacOR41 1.06954
gac|GacOR35 gac|GacOR42 1.06378
gac|GacOR35 gac|GacOR44 1.05925
gac|GacOR35 gac|GacOR45 1.03183
gac|GacOR35 gac|GacOR46 1.01531
gac|GacOR35 gac|GacOR47 1.06419
gac|GacOR35 gac|GacOR48 1.01040
gac|GacOR94 gac|GacOR95 1.20137
gac|GacOR94 gac|GacOR96 1.06541
gac|GacOR118 gac|GacOR115 0.88281
gac|GacOR118 gac|GacOR117 0.94359
gac|GacOR118 gac|GacOR49 0.95548
gac|GacOR118 gac|GacOR73 0.95833
gac|GacOR118 gac|GacOR74 0.96124
gac|GacOR118 gac|GacOR75 0.90746
gac|GacOR118 gac|GacOR76 0.91857
gac|GacOR118 gac|GacOR77 0.81545
gac|GacOR118 gac|GacOR78 0.84797
gac|GacOR118 gac|GacOR79 0.87504
gac|GacOR118 gac|GacOR80 0.91611
gac|GacOR118 gac|GacOR81 0.91324
gac|GacOR118 gac|GacOR82 0.94117
gac|GacOR118 gac|GacOR84 0.92880
gac|GacOR118 gac|GacOR85 0.93290
gac|GacOR118 gac|GacOR86 0.89310
gac|GacOR118 gac|GacOR89 0.96157
gac|GacOR118 gac|GacOR90 0.92100
gac|GacOR118 gac|GacOR91 0.94197
gac|GacOR118 gac|GacOR92 0.95017
gac|GacOR30 gac|GacOR31 1.17259
gac|GacOR30 gac|GacOR32 1.18030
gac|GacOR104 gac|GacOR103 1.01460
gac|GacOR24 gac|GacOR22 1.12087
gac|GacOR24 gac|GacOR23 1.13443
gac|GacOR96 gac|GacOR94 1.06541
gac|GacOR96 gac|GacOR95 1.07861
gac|GacOR96 gac|GacOR99 0.99529
gac|GacOR84 gac|GacOR115 0.96915
gac|GacOR84 gac|GacOR117 0.97646
gac|GacOR84 gac|GacOR118 0.92880
gac|GacOR84 gac|GacOR49 0.97564
gac|GacOR84 gac|GacOR73 0.97071
gac|GacOR84 gac|GacOR74 0.96249
gac|GacOR84 gac|GacOR75 0.96002
gac|GacOR84 gac|GacOR76 0.98058
gac|GacOR84 gac|GacOR77 0.86684
gac|GacOR84 gac|GacOR78 0.86804
gac|GacOR84 gac|GacOR79 0.94524
gac|GacOR84 gac|GacOR80 0.96131
gac|GacOR84 gac|GacOR81 0.94858
gac|GacOR84 gac|GacOR82 0.99082
gac|GacOR84 gac|GacOR85 0.95883
gac|GacOR84 gac|GacOR86 0.96705
gac|GacOR84 gac|GacOR89 0.97685
gac|GacOR84 gac|GacOR90 0.95840
gac|GacOR84 gac|GacOR91 0.99083
gac|GacOR84 gac|GacOR92 0.98589
gac|GacOR69 gac|GacOR66 1.19813
gac|GacOR69 gac|GacOR71 1.12176
gac|GacOR108 gac|GacOR110 1.04491
gac|GacOR92 gac|GacOR115 0.94280
gac|GacOR92 gac|GacOR117 1.01667
gac|GacOR92 gac|GacOR118 0.95017
gac|GacOR92 gac|GacOR49 1.02739
gac|GacOR92 gac|GacOR73 0.99164
gac|GacOR92 gac|GacOR74 1.01673
gac|GacOR92 gac|GacOR75 0.96784
gac|GacOR92 gac|GacOR76 0.98221
gac|GacOR92 gac|GacOR77 0.89796
gac|GacOR92 gac|GacOR78 0.90999
gac|GacOR92 gac|GacOR79 0.94770
gac|GacOR92 gac|GacOR80 1.01793
gac|GacOR92 gac|GacOR81 1.01424
gac|GacOR92 gac|GacOR82 0.99820
gac|GacOR92 gac|GacOR84 0.98589
gac|GacOR92 gac|GacOR85 0.98262
gac|GacOR92 gac|GacOR86 0.94649
gac|GacOR92 gac|GacOR89 1.03194
gac|GacOR92 gac|GacOR90 1.00604
gac|GacOR92 gac|GacOR91 1.02987
gac|GacOR117 gac|GacOR115 0.94197
gac|GacOR117 gac|GacOR118 0.94359
gac|GacOR117 gac|GacOR49 1.02580
gac|GacOR117 gac|GacOR73 0.99408
gac|GacOR117 gac|GacOR74 0.98915
gac|GacOR117 gac|GacOR75 0.95596
gac|GacOR117 gac|GacOR76 0.98672
gac|GacOR117 gac|GacOR77 0.90713
gac|GacOR117 gac|GacOR78 0.86728
gac|GacOR117 gac|GacOR79 0.94119
gac|GacOR117 gac|GacOR80 0.99612
gac|GacOR117 gac|GacOR81 0.98343
gac|GacOR117 gac|GacOR82 0.98304
gac|GacOR117 gac|GacOR84 0.97646
gac|GacOR117 gac|GacOR85 0.95638
gac|GacOR117 gac|GacOR86 0.94857
gac|GacOR117 gac|GacOR89 1.01386
gac|GacOR117 gac|GacOR90 0.99323
gac|GacOR117 gac|GacOR91 1.02490
gac|GacOR117 gac|GacOR92 1.01667
gac|GacOR99 gac|GacOR103 0.99895
gac|GacOR99 gac|GacOR95 0.97396
gac|GacOR99 gac|GacOR96 0.99529
gac|GacOR56 gac|GacOR119 1.04955
gac|GacOR56 gac|GacOR120 1.15875
gac|GacOR56 gac|GacOR50 1.02035
gac|GacOR56 gac|GacOR51 1.04298
gac|GacOR56 gac|GacOR52 1.05318
gac|GacOR56 gac|GacOR53 1.00929
gac|GacOR56 gac|GacOR54 1.04257
gac|GacOR56 gac|GacOR55 1.05318
gac|GacOR101 gac|GacOR107 0.97685
gac|GacOR91 gac|GacOR115 0.94729
gac|GacOR91 gac|GacOR117 1.02490
gac|GacOR91 gac|GacOR118 0.94197
gac|GacOR91 gac|GacOR49 1.01136
gac|GacOR91 gac|GacOR73 1.01345
gac|GacOR91 gac|GacOR74 0.98836
gac|GacOR91 gac|GacOR75 0.96579
gac|GacOR91 gac|GacOR76 0.95802
gac|GacOR91 gac|GacOR77 0.90421
gac|GacOR91 gac|GacOR78 0.89065
gac|GacOR91 gac|GacOR79 0.94982
gac|GacOR91 gac|GacOR80 0.99411
gac|GacOR91 gac|GacOR81 0.99536
gac|GacOR91 gac|GacOR82 1.03884
gac|GacOR91 gac|GacOR84 0.99083
gac|GacOR91 gac|GacOR85 0.94642
gac|GacOR91 gac|GacOR86 0.95514
gac|GacOR91 gac|GacOR89 1.01261
gac|GacOR91 gac|GacOR90 1.01626
gac|GacOR91 gac|GacOR92 1.02987
gac|GacOR66 gac|GacOR69 1.19813
gac|GacOR66 gac|GacOR71 1.11974
gac|GacOR51 gac|GacOR119 1.02699
gac|GacOR51 gac|GacOR120 1.04708
gac|GacOR51 gac|GacOR50 0.98345
gac|GacOR51 gac|GacOR52 1.04627
gac|GacOR51 gac|GacOR53 1.11811
gac|GacOR51 gac|GacOR54 1.06675
gac|GacOR51 gac|GacOR55 1.07667
gac|GacOR51 gac|GacOR56 1.04298
gac|GacOR49 gac|GacOR115 0.94566
gac|GacOR49 gac|GacOR117 1.02580
gac|GacOR49 gac|GacOR118 0.95548
gac|GacOR49 gac|GacOR73 1.02608
gac|GacOR49 gac|GacOR74 0.99570
gac|GacOR49 gac|GacOR75 0.97563
gac|GacOR49 gac|GacOR76 0.98509
gac|GacOR49 gac|GacOR77 0.88611
gac|GacOR49 gac|GacOR78 0.89236
gac|GacOR49 gac|GacOR79 0.92761
gac|GacOR49 gac|GacOR80 1.00154
gac|GacOR49 gac|GacOR81 0.96994
gac|GacOR49 gac|GacOR82 1.00605
gac|GacOR49 gac|GacOR84 0.97564
gac|GacOR49 gac|GacOR85 0.96084
gac|GacOR49 gac|GacOR86 0.92880
gac|GacOR49 gac|GacOR89 1.12834
gac|GacOR49 gac|GacOR90 1.02290
gac|GacOR49 gac|GacOR91 1.01136
gac|GacOR49 gac|GacOR92 1.02739
gac|GacOR38 gac|GacOR35 1.06373
gac|GacOR38 gac|GacOR39 1.07277
gac|GacOR38 gac|GacOR40 1.08628
gac|GacOR38 gac|GacOR41 1.10561
gac|GacOR38 gac|GacOR42 1.10560
gac|GacOR38 gac|GacOR44 1.08791
gac|GacOR38 gac|GacOR45 1.05020
gac|GacOR38 gac|GacOR46 1.04576
gac|GacOR38 gac|GacOR47 1.11548
gac|GacOR38 gac|GacOR48 1.01242
gac|GacOR52 gac|GacOR119 1.04627
gac|GacOR52 gac|GacOR120 1.05443
gac|GacOR52 gac|GacOR50 1.07298
gac|GacOR52 gac|GacOR51 1.04627
gac|GacOR52 gac|GacOR53 0.98632
gac|GacOR52 gac|GacOR54 1.05160
gac|GacOR52 gac|GacOR55 1.06156
gac|GacOR52 gac|GacOR56 1.05318
gac|GacOR22 gac|GacOR23 1.14959
gac|GacOR22 gac|GacOR24 1.12087
gac|GacOR3 gac|GacOR4 1.17355
gac|GacOR97 gac|GacOR102 1.14596
gac|GacOR97 gac|GacOR93 1.15949
gac|GacOR36 gac|GacOR34 1.20873
gac|GacOR55 gac|GacOR119 1.01586
gac|GacOR55 gac|GacOR120 1.04948
gac|GacOR55 gac|GacOR50 0.97685
gac|GacOR55 gac|GacOR51 1.07667
gac|GacOR55 gac|GacOR52 1.06156
gac|GacOR55 gac|GacOR53 1.03149
gac|GacOR55 gac|GacOR54 1.17886
gac|GacOR55 gac|GacOR56 1.05318
gac|GacOR13 gac|GacOR12 0.98380
gac|GacOR13 gac|GacOR14 1.06797
gac|GacOR13 gac|GacOR15 1.04007
gac|GacOR13 gac|GacOR16 1.03064
gac|GacOR31 gac|GacOR30 1.17259
gac|GacOR31 gac|GacOR32 1.17915
gac|GacOR58 gac|GacOR60 1.04501
gac|GacOR58 gac|GacOR62 1.08150
gac|GacOR58 gac|GacOR64 1.10085
gac|GacOR58 gac|GacOR65 1.08359
gac|GacOR58 gac|GacOR67 1.05642
gac|GacOR58 gac|GacOR68 1.04007
gac|GacOR60 gac|GacOR58 1.04501
gac|GacOR60 gac|GacOR62 1.06472
gac|GacOR60 gac|GacOR64 1.08523
gac|GacOR60 gac|GacOR65 1.05612
gac|GacOR60 gac|GacOR67 1.03884
gac|GacOR60 gac|GacOR68 1.04660
gac|GacOR21 gac|GacOR20 1.17219
gac|GacOR82 gac|GacOR115 0.96171
gac|GacOR82 gac|GacOR117 0.98304
gac|GacOR82 gac|GacOR118 0.94117
gac|GacOR82 gac|GacOR49 1.00605
gac|GacOR82 gac|GacOR73 0.97357
gac|GacOR82 gac|GacOR74 1.00195
gac|GacOR82 gac|GacOR75 0.98344
gac|GacOR82 gac|GacOR76 0.95102
gac|GacOR82 gac|GacOR77 0.89395
gac|GacOR82 gac|GacOR78 0.87053
gac|GacOR82 gac|GacOR79 0.95019
gac|GacOR82 gac|GacOR80 0.97606
gac|GacOR82 gac|GacOR81 0.96990
gac|GacOR82 gac|GacOR84 0.99082
gac|GacOR82 gac|GacOR85 0.96370
gac|GacOR82 gac|GacOR86 0.96372
gac|GacOR82 gac|GacOR89 1.03183
gac|GacOR82 gac|GacOR90 1.02324
gac|GacOR82 gac|GacOR91 1.03884
gac|GacOR82 gac|GacOR92 0.99820
gac|GacOR89 gac|GacOR115 0.93949
gac|GacOR89 gac|GacOR117 1.01386
gac|GacOR89 gac|GacOR118 0.96157
gac|GacOR89 gac|GacOR49 1.12834
gac|GacOR89 gac|GacOR73 1.00230
gac|GacOR89 gac|GacOR74 0.99945
gac|GacOR89 gac|GacOR75 0.97439
gac|GacOR89 gac|GacOR76 0.96497
gac|GacOR89 gac|GacOR77 0.89066
gac|GacOR89 gac|GacOR78 0.90589
gac|GacOR89 gac|GacOR79 0.93536
gac|GacOR89 gac|GacOR80 0.98631
gac|GacOR89 gac|GacOR81 0.96291
gac|GacOR89 gac|GacOR82 1.03183
gac|GacOR89 gac|GacOR84 0.97685
gac|GacOR89 gac|GacOR85 0.94649
gac|GacOR89 gac|GacOR86 0.93010
gac|GacOR89 gac|GacOR90 1.03314
gac|GacOR89 gac|GacOR91 1.01261
gac|GacOR89 gac|GacOR92 1.03194
gac|GacOR85 gac|GacOR115 0.89679
gac|GacOR85 gac|GacOR117 0.95638
gac|GacOR85 gac|GacOR118 0.93290
gac|GacOR85 gac|GacOR49 0.96084
gac|GacOR85 gac|GacOR73 0.93861
gac|GacOR85 gac|GacOR74 0.99287
gac|GacOR85 gac|GacOR75 0.99369
gac|GacOR85 gac|GacOR76 0.97888
gac|GacOR85 gac|GacOR77 0.82172
gac|GacOR85 gac|GacOR78 0.88286
gac|GacOR85 gac|GacOR79 0.92637
gac|GacOR85 gac|GacOR80 0.92718
gac|GacOR85 gac|GacOR81 0.93251
gac|GacOR85 gac|GacOR82 0.96370
gac|GacOR85 gac|GacOR84 0.95883
gac|GacOR85 gac|GacOR86 0.90911
gac|GacOR85 gac|GacOR89 0.94649
gac|GacOR85 gac|GacOR90 0.95839
gac|GacOR85 gac|GacOR91 0.94642
gac|GacOR85 gac|GacOR92 0.98262
gac|GacOR102 gac|GacOR93 1.15905
gac|GacOR102 gac|GacOR97 1.14596
gac|GacOR46 gac|GacOR35 1.01531
gac|GacOR46 gac|GacOR38 1.04576
gac|GacOR46 gac|GacOR39 1.05271
gac|GacOR46 gac|GacOR40 1.04370
gac|GacOR46 gac|GacOR41 1.02958
gac|GacOR46 gac|GacOR42 1.06826
gac|GacOR46 gac|GacOR44 1.06867
gac|GacOR46 gac|GacOR45 1.14463
gac|GacOR46 gac|GacOR47 1.04365
gac|GacOR46 gac|GacOR48 1.06744
gac|GacOR44 gac|GacOR35 1.05925
gac|GacOR44 gac|GacOR38 1.08791
gac|GacOR44 gac|GacOR39 1.11342
gac|GacOR44 gac|GacOR40 1.08467
gac|GacOR44 gac|GacOR41 1.11095
gac|GacOR44 gac|GacOR42 1.12820
gac|GacOR44 gac|GacOR45 1.10109
gac|GacOR44 gac|GacOR46 1.06867
gac|GacOR44 gac|GacOR47 1.09409
gac|GacOR44 gac|GacOR48 1.10603
gac|GacOR54 gac|GacOR119 1.00851
gac|GacOR54 gac|GacOR120 1.03885
gac|GacOR54 gac|GacOR50 0.96867
gac|GacOR54 gac|GacOR51 1.06675
gac|GacOR54 gac|GacOR52 1.05160
gac|GacOR54 gac|GacOR53 1.02164
gac|GacOR54 gac|GacOR55 1.17886
gac|GacOR54 gac|GacOR56 1.04257
gac|GacOR34 gac|GacOR36 1.20873
gac|GacOR47 gac|GacOR35 1.06419
gac|GacOR47 gac|GacOR38 1.11548
gac|GacOR47 gac|GacOR39 1.07607
gac|GacOR47 gac|GacOR40 1.10079
gac|GacOR47 gac|GacOR41 1.11794
gac|GacOR47 gac|GacOR42 1.08594
gac|GacOR47 gac|GacOR44 1.09409
gac|GacOR47 gac|GacOR45 1.06662
gac|GacOR47 gac|GacOR46 1.04365
gac|GacOR47 gac|GacOR48 1.04653
gac|GacOR79 gac|GacOR115 0.93252
gac|GacOR79 gac|GacOR117 0.94119
gac|GacOR79 gac|GacOR118 0.87504
gac|GacOR79 gac|GacOR49 0.92761
gac|GacOR79 gac|GacOR73 0.89922
gac|GacOR79 gac|GacOR74 0.95962
gac|GacOR79 gac|GacOR75 0.90503
gac|GacOR79 gac|GacOR76 0.93421
gac|GacOR79 gac|GacOR77 0.90584
gac|GacOR79 gac|GacOR78 0.86190
gac|GacOR79 gac|GacOR80 0.92353
gac|GacOR79 gac|GacOR81 0.91823
gac|GacOR79 gac|GacOR82 0.95019
gac|GacOR79 gac|GacOR84 0.94524
gac|GacOR79 gac|GacOR85 0.92637
gac|GacOR79 gac|GacOR86 0.92801
gac|GacOR79 gac|GacOR89 0.93536
gac|GacOR79 gac|GacOR90 0.98675
gac|GacOR79 gac|GacOR91 0.94982
gac|GacOR79 gac|GacOR92 0.94770
gac|GacOR42 gac|GacOR35 1.06378
gac|GacOR42 gac|GacOR38 1.10560
gac|GacOR42 gac|GacOR39 1.11877
gac|GacOR42 gac|GacOR40 1.06865
gac|GacOR42 gac|GacOR41 1.09083
gac|GacOR42 gac|GacOR44 1.12820
gac|GacOR42 gac|GacOR45 1.09249
gac|GacOR42 gac|GacOR46 1.06826
gac|GacOR42 gac|GacOR47 1.08594
gac|GacOR42 gac|GacOR48 1.06536
gac|GacOR62 gac|GacOR58 1.08150
gac|GacOR62 gac|GacOR60 1.06472
gac|GacOR62 gac|GacOR64 1.22111
gac|GacOR62 gac|GacOR65 1.20305
gac|GacOR62 gac|GacOR67 1.11852
gac|GacOR62 gac|GacOR68 1.07041
gac|GacOR77 gac|GacOR115 0.82947
gac|GacOR77 gac|GacOR117 0.90713
gac|GacOR77 gac|GacOR118 0.81545
gac|GacOR77 gac|GacOR49 0.88611
gac|GacOR77 gac|GacOR73 0.85125
gac|GacOR77 gac|GacOR74 0.88281
gac|GacOR77 gac|GacOR75 0.83398
gac|GacOR77 gac|GacOR76 0.85988
gac|GacOR77 gac|GacOR78 0.89771
gac|GacOR77 gac|GacOR79 0.90584
gac|GacOR77 gac|GacOR80 0.88533
gac|GacOR77 gac|GacOR81 0.86848
gac|GacOR77 gac|GacOR82 0.89395
gac|GacOR77 gac|GacOR84 0.86684
gac|GacOR77 gac|GacOR85 0.82172
gac|GacOR77 gac|GacOR86 0.83157
gac|GacOR77 gac|GacOR89 0.89066
gac|GacOR77 gac|GacOR90 0.92887
gac|GacOR77 gac|GacOR91 0.90421
gac|GacOR77 gac|GacOR92 0.89796
gac|GacOR76 gac|GacOR115 0.89560
gac|GacOR76 gac|GacOR117 0.98672
gac|GacOR76 gac|GacOR118 0.91857
gac|GacOR76 gac|GacOR49 0.98509
gac|GacOR76 gac|GacOR73 0.95139
gac|GacOR76 gac|GacOR74 0.97773
gac|GacOR76 gac|GacOR75 1.00846
gac|GacOR76 gac|GacOR77 0.85988
gac|GacOR76 gac|GacOR78 0.88323
gac|GacOR76 gac|GacOR79 0.93421
gac|GacOR76 gac|GacOR80 0.96577
gac|GacOR76 gac|GacOR81 0.93827
gac|GacOR76 gac|GacOR82 0.95102
gac|GacOR76 gac|GacOR84 0.98058
gac|GacOR76 gac|GacOR85 0.97888
gac|GacOR76 gac|GacOR86 0.89273
gac|GacOR76 gac|GacOR89 0.96497
gac|GacOR76 gac|GacOR90 0.94734
gac|GacOR76 gac|GacOR91 0.95802
gac|GacOR76 gac|GacOR92 0.98221
gac|GacOR65 gac|GacOR58 1.08359
gac|GacOR65 gac|GacOR60 1.05612
gac|GacOR65 gac|GacOR62 1.20305
gac|GacOR65 gac|GacOR64 1.21410
gac|GacOR65 gac|GacOR67 1.09507
gac|GacOR65 gac|GacOR68 1.06264
gac|GacOR103 gac|GacOR104 1.01460
gac|GacOR103 gac|GacOR98 0.99776
gac|GacOR103 gac|GacOR99 0.99895
xma|XmaOR104 xma|XmaOR103 0.86295
xma|XmaOR32 xma|XmaOR30 1.23146
xma|XmaOR5 xma|XmaOR10 1.16642
xma|XmaOR48 xma|XmaOR47 1.15616
xma|XmaOR37 xma|XmaOR34 0.89762
xma|XmaOR37 xma|XmaOR35 0.92787
xma|XmaOR37 xma|XmaOR36 0.89685
xma|XmaOR37 xma|XmaOR38 1.22393
xma|XmaOR4 xma|XmaOR1 0.81386
xma|XmaOR4 xma|XmaOR24 0.79816
xma|XmaOR4 xma|XmaOR2 0.85959
xma|XmaOR4 xma|XmaOR3 0.79772
xma|XmaOR18 xma|XmaOR15 1.02007
xma|XmaOR18 xma|XmaOR17 0.96280
xma|XmaOR8 xma|XmaOR13 0.79492
xma|XmaOR8 xma|XmaOR6 0.99720
xma|XmaOR8 xma|XmaOR7 1.02332
xma|XmaOR8 xma|XmaOR9 0.99471
xma|XmaOR50 xma|XmaOR49 0.99063
xma|XmaOR117 xma|XmaOR116 1.14282
xma|XmaOR117 xma|XmaOR118 1.07939
xma|XmaOR117 xma|XmaOR119 0.85127
xma|XmaOR117 xma|XmaOR120 1.07608
xma|XmaOR117 xma|XmaOR121 1.08014
xma|XmaOR117 xma|XmaOR122 0.84589
xma|XmaOR24 xma|XmaOR1 0.6803
xma|XmaOR24 xma|XmaOR2 0.7135
xma|XmaOR24 xma|XmaOR3 0.6360
xma|XmaOR24 xma|XmaOR4 0.79816
xma|XmaOR1 xma|XmaOR24 0.6803
xma|XmaOR1 xma|XmaOR2 0.75291
xma|XmaOR1 xma|XmaOR3 0.7065
xma|XmaOR1 xma|XmaOR4 0.81386
xma|XmaOR44 xma|XmaOR43 1.07859
xma|XmaOR44 xma|XmaOR45 1.11499
xma|XmaOR44 xma|XmaOR46 1.10630
xma|XmaOR64 xma|XmaOR65 1.04376
xma|XmaOR64 xma|XmaOR66 1.09019
xma|XmaOR35 xma|XmaOR34 1.17917
xma|XmaOR35 xma|XmaOR36 1.21155
xma|XmaOR35 xma|XmaOR37 0.92787
xma|XmaOR35 xma|XmaOR38 0.88522
xma|XmaOR100 xma|XmaOR101 1.01800
xma|XmaOR100 xma|XmaOR99 0.86335
xma|XmaOR10 xma|XmaOR5 1.16642
xma|XmaOR106 xma|XmaOR105 1.06647
xma|XmaOR106 xma|XmaOR107 1.14578
xma|XmaOR106 xma|XmaOR108 1.14279
xma|XmaOR106 xma|XmaOR109 0.95665
xma|XmaOR6 xma|XmaOR13 0.78497
xma|XmaOR6 xma|XmaOR7 0.96607
xma|XmaOR6 xma|XmaOR8 0.99720
xma|XmaOR6 xma|XmaOR9 0.95534
xma|XmaOR41 xma|XmaOR39 1.06600
xma|XmaOR41 xma|XmaOR40 1.05190
xma|XmaOR16 xma|XmaOR15 1.00346
xma|XmaOR110 xma|XmaOR111 0.87289
xma|XmaOR65 xma|XmaOR64 1.04376
xma|XmaOR65 xma|XmaOR66 1.11005
xma|XmaOR99 xma|XmaOR100 0.86335
xma|XmaOR99 xma|XmaOR101 0.87658
xma|XmaOR57 xma|XmaOR59 1.03584
xma|XmaOR30 xma|XmaOR32 1.23146
xma|XmaOR62 xma|XmaOR61 1.05035
xma|XmaOR62 xma|XmaOR63 1.08480
xma|XmaOR103 xma|XmaOR104 0.86295
xma|XmaOR69 xma|XmaOR67 0.94791
xma|XmaOR69 xma|XmaOR68 1.16436
xma|XmaOR11 xma|XmaOR12 1.17973
xma|XmaOR111 xma|XmaOR110 0.87289
xma|XmaOR22 xma|XmaOR23 1.21864
xma|XmaOR56 xma|XmaOR55 1.19847
xma|XmaOR109 xma|XmaOR105 0.92550
xma|XmaOR109 xma|XmaOR106 0.95665
xma|XmaOR109 xma|XmaOR107 0.91932
xma|XmaOR109 xma|XmaOR108 0.92181
xma|XmaOR118 xma|XmaOR116 1.07237
xma|XmaOR118 xma|XmaOR117 1.07939
xma|XmaOR118 xma|XmaOR119 0.85881
xma|XmaOR118 xma|XmaOR120 1.14907
xma|XmaOR118 xma|XmaOR121 1.16236
xma|XmaOR118 xma|XmaOR122 0.85840
xma|XmaOR17 xma|XmaOR15 0.94582
xma|XmaOR17 xma|XmaOR18 0.96280
xma|XmaOR119 xma|XmaOR116 0.86174
xma|XmaOR119 xma|XmaOR117 0.85127
xma|XmaOR119 xma|XmaOR118 0.85881
xma|XmaOR119 xma|XmaOR120 0.85301
xma|XmaOR119 xma|XmaOR121 0.86711
xma|XmaOR119 xma|XmaOR122 1.18513
xma|XmaOR3 xma|XmaOR1 0.7065
xma|XmaOR3 xma|XmaOR24 0.6360
xma|XmaOR3 xma|XmaOR2 1.07058
xma|XmaOR3 xma|XmaOR4 0.79772
xma|XmaOR108 xma|XmaOR105 1.03129
xma|XmaOR108 xma|XmaOR106 1.14279
xma|XmaOR108 xma|XmaOR107 1.16645
xma|XmaOR108 xma|XmaOR109 0.92181
xma|XmaOR74 xma|XmaOR75 1.05819
xma|XmaOR67 xma|XmaOR68 0.96569
xma|XmaOR67 xma|XmaOR69 0.94791
xma|XmaOR61 xma|XmaOR62 1.05035
xma|XmaOR61 xma|XmaOR63 1.05907
xma|XmaOR7 xma|XmaOR13 0.77380
xma|XmaOR7 xma|XmaOR6 0.96607
xma|XmaOR7 xma|XmaOR8 1.02332
xma|XmaOR7 xma|XmaOR9 0.99639
xma|XmaOR93 xma|XmaOR94 1.22783
xma|XmaOR116 xma|XmaOR117 1.14282
xma|XmaOR116 xma|XmaOR118 1.07237
xma|XmaOR116 xma|XmaOR119 0.86174
xma|XmaOR116 xma|XmaOR120 1.06068
xma|XmaOR116 xma|XmaOR121 1.06579
xma|XmaOR116 xma|XmaOR122 0.85632
xma|XmaOR63 xma|XmaOR61 1.05907
xma|XmaOR63 xma|XmaOR62 1.08480
xma|XmaOR112 xma|XmaOR113 1.08308
xma|XmaOR112 xma|XmaOR114 0.87120
xma|XmaOR45 xma|XmaOR43 1.07936
xma|XmaOR45 xma|XmaOR44 1.11499
xma|XmaOR45 xma|XmaOR46 1.10799
xma|XmaOR43 xma|XmaOR44 1.07859
xma|XmaOR43 xma|XmaOR45 1.07936
xma|XmaOR43 xma|XmaOR46 1.13989
xma|XmaOR49 xma|XmaOR50 0.99063
xma|XmaOR39 xma|XmaOR40 1.18622
xma|XmaOR39 xma|XmaOR41 1.06600
xma|XmaOR122 xma|XmaOR116 0.85632
xma|XmaOR122 xma|XmaOR117 0.84589
xma|XmaOR122 xma|XmaOR118 0.85840
xma|XmaOR122 xma|XmaOR119 1.18513
xma|XmaOR122 xma|XmaOR120 0.85259
xma|XmaOR122 xma|XmaOR121 0.86669
xma|XmaOR96 xma|XmaOR95 1.22074
xma|XmaOR96 xma|XmaOR97 1.11918
xma|XmaOR59 xma|XmaOR57 1.03584
xma|XmaOR2 xma|XmaOR1 0.75291
xma|XmaOR2 xma|XmaOR24 0.7135
xma|XmaOR2 xma|XmaOR3 1.07058
xma|XmaOR2 xma|XmaOR4 0.85959
xma|XmaOR12 xma|XmaOR11 1.17973
xma|XmaOR120 xma|XmaOR116 1.06068
xma|XmaOR120 xma|XmaOR117 1.07608
xma|XmaOR120 xma|XmaOR118 1.14907
xma|XmaOR120 xma|XmaOR119 0.85301
xma|XmaOR120 xma|XmaOR121 1.14493
xma|XmaOR120 xma|XmaOR122 0.85259
xma|XmaOR66 xma|XmaOR64 1.09019
xma|XmaOR66 xma|XmaOR65 1.11005
xma|XmaOR105 xma|XmaOR106 1.06647
xma|XmaOR105 xma|XmaOR107 1.03413
xma|XmaOR105 xma|XmaOR108 1.03129
xma|XmaOR105 xma|XmaOR109 0.92550
xma|XmaOR38 xma|XmaOR35 0.88522
xma|XmaOR38 xma|XmaOR36 0.85410
xma|XmaOR38 xma|XmaOR37 1.22393
xma|XmaOR36 xma|XmaOR34 1.19949
xma|XmaOR36 xma|XmaOR35 1.21155
xma|XmaOR36 xma|XmaOR37 0.89685
xma|XmaOR36 xma|XmaOR38 0.85410
xma|XmaOR121 xma|XmaOR116 1.06579
xma|XmaOR121 xma|XmaOR117 1.08014
xma|XmaOR121 xma|XmaOR118 1.16236
xma|XmaOR121 xma|XmaOR119 0.86711
xma|XmaOR121 xma|XmaOR120 1.14493
xma|XmaOR121 xma|XmaOR122 0.86669
xma|XmaOR68 xma|XmaOR67 0.96569
xma|XmaOR68 xma|XmaOR69 1.16436
xma|XmaOR94 xma|XmaOR93 1.22783
xma|XmaOR107 xma|XmaOR105 1.03413
xma|XmaOR107 xma|XmaOR106 1.14578
xma|XmaOR107 xma|XmaOR108 1.16645
xma|XmaOR107 xma|XmaOR109 0.91932
xma|XmaOR97 xma|XmaOR95 1.14279
xma|XmaOR97 xma|XmaOR96 1.11918
xma|XmaOR95 xma|XmaOR96 1.22074
xma|XmaOR95 xma|XmaOR97 1.14279
xma|XmaOR23 xma|XmaOR22 1.21864
xma|XmaOR55 xma|XmaOR56 1.19847
xma|XmaOR13 xma|XmaOR6 0.78497
xma|XmaOR13 xma|XmaOR7 0.77380
xma|XmaOR13 xma|XmaOR8 0.79492
xma|XmaOR13 xma|XmaOR9 0.82479
xma|XmaOR9 xma|XmaOR13 0.82479
xma|XmaOR9 xma|XmaOR6 0.95534
xma|XmaOR9 xma|XmaOR7 0.99639
xma|XmaOR9 xma|XmaOR8 0.99471
xma|XmaOR101 xma|XmaOR100 1.01800
xma|XmaOR101 xma|XmaOR99 0.87658
xma|XmaOR113 xma|XmaOR112 1.08308
xma|XmaOR113 xma|XmaOR114 0.90897
xma|XmaOR40 xma|XmaOR39 1.18622
xma|XmaOR40 xma|XmaOR41 1.05190
xma|XmaOR46 xma|XmaOR43 1.13989
[truncated: 1,054 more rows]

## Sheet: OR co_ortholog pairs
psw|PswOR41 lta|LtaOR57 1.05084
psw|PswOR41 lta|LtaOR56 1.02896
psw|PswOR41 gac|GacOR39 1.02884
psw|PswOR41 gac|GacOR48 1.00415
psw|PswOR41 gac|GacOR47 0.99803
psw|PswOR41 gac|GacOR46 0.96585
psw|PswOR41 gac|GacOR45 0.97113
psw|PswOR41 gac|GacOR44 1.04113
psw|PswOR41 gac|GacOR42 1.01559
psw|PswOR41 gac|GacOR41 1.00548
psw|PswOR41 gac|GacOR40 0.98299
psw|PswOR41 gac|GacOR38 1.00765
psw|PswOR41 gac|GacOR35 0.96635
psw|PswOR41 dar|DarOR110-2 0.9629
psw|PswOR41 dar|DarOROR110-1 0.9293
psw|PswOR41 gmo|GmoOR29 1.0480
psw|PswOR41 gmo|GmoOR32 1.0198
psw|PswOR41 gmo|GmoOR33 1.0278
psw|PswOR41 gmo|GmoOR36 1.0431
psw|PswOR41 gmo|GmoOR38 0.9984
psw|PswOR41 gmo|GmoOR49 1.0016
psw|PswOR41 gmo|GmoOR53 0.9689
psw|PswOR10 lta|LtaOR49 1.05719
psw|PswOR6 ola|OlaOR53 1.08797
psw|PswOR6 dar|DarOR126-2 1.1977
psw|PswOR6 dar|DarOR126-6 1.1281
psw|PswOR6 dar|DarOR126-5 1.1258
psw|PswOR6 dar|DarOR126-4 1.0462
psw|PswOR6 dar|DarOR126-3 1.0974
psw|PswOR6 dar|DarOR126-1 1.1589
psw|PswOR20 sma|SmaOR60 1.08643
psw|PswOR20 gmo|GmoOR4 1.29656
psw|PswOR20 gmo|GmoOR8 1.27281
psw|PswOR20 gac|GacOR108 1.03064
psw|PswOR20 xma|XmaOR15 1.07256
psw|PswOR47 dar|DarOR116-1 1.39421
psw|PswOR44 gmo|GmoOR94 0.7531
psw|PswOR44 gmo|GmoOR99 0.7170
psw|PswOR44 gmo|GmoOR97 0.7152
psw|PswOR44 gmo|GmoOR96 0.6980
psw|PswOR44 gmo|GmoOR95 0.7463
psw|PswOR44 gmo|GmoOR101 0.7281
psw|PswOR44 gmo|GmoOR100 0.7102
psw|PswOR44 gac|GacOR121 0.81638
psw|PswOR44 tru|TruOR28 0.8850
psw|PswOR44 tru|TruOR30 0.9017
psw|PswOR44 sma|SmaOR19 0.7947
psw|PswOR44 lta|LtaOR19 1.08899
psw|PswOR44 ola|OlaOR68 0.95367
psw|PswOR44 ola|OlaOR69 0.94175
psw|PswOR44 ola|OlaOR70 0.91462
psw|PswOR44 ola|OlaOR71 0.94530
psw|PswOR12 gac|GacOR104 1.02580
psw|PswOR12 gac|GacOR103 1.01611
psw|PswOR12 lta|LtaOR50 1.05722
psw|PswOR12 gac|GacOR95 0.96639
psw|PswOR12 gac|GacOR96 0.96195
psw|PswOR29 tru|TruOR34 0.8870
psw|PswOR29 sma|SmaOR15 0.85446
psw|PswOR29 lta|LtaOR15 1.07595
psw|PswOR29 gmo|GmoOR40 1.0463
psw|PswOR29 xma|XmaOR92 1.04080
psw|PswOR29 ola|OlaOR53 1.05737
psw|PswOR29 dar|DarOR126-2 1.1702
psw|PswOR29 dar|DarOR126-6 1.0992
psw|PswOR29 dar|DarOR126-5 1.1053
psw|PswOR29 dar|DarOR126-4 1.0236
psw|PswOR29 dar|DarOR126-3 1.0659
psw|PswOR29 dar|DarOR126-1 1.1279
psw|PswOR34 tru|TruOR4 1.13129
psw|PswOR34 lta|LtaOR9 1.09990
psw|PswOR34 gmo|GmoOR11 1.19567
psw|PswOR34 gmo|GmoOR21 1.16502
psw|PswOR34 gmo|GmoOR19 1.09348
psw|PswOR34 gmo|GmoOR16 1.11851
psw|PswOR34 gmo|GmoOR15 1.14795
psw|PswOR34 gac|GacOR69 1.13681
psw|PswOR34 gac|GacOR71 1.12052
psw|PswOR34 gac|GacOR66 1.12489
psw|PswOR34 xma|XmaOR98 1.16454
psw|PswOR43 lta|LtaOR53 1.08447
psw|PswOR43 gmo|GmoOR28 1.0473
psw|PswOR43 gmo|GmoOR32 1.06933
psw|PswOR43 gmo|GmoOR33 1.05587
psw|PswOR43 gmo|GmoOR36 1.06822
psw|PswOR43 gmo|GmoOR38 1.0449
psw|PswOR43 gmo|GmoOR49 0.9948
psw|PswOR43 gmo|GmoOR53 0.9874
psw|PswOR43 gac|GacOR35 1.00549
psw|PswOR43 gac|GacOR38 1.05959
psw|PswOR43 gac|GacOR39 1.03850
psw|PswOR43 gac|GacOR40 1.02874
psw|PswOR43 gac|GacOR41 1.04286
psw|PswOR43 gac|GacOR42 1.03322
psw|PswOR43 gac|GacOR45 1.01030
psw|PswOR43 gac|GacOR46 1.01824
psw|PswOR43 gac|GacOR47 1.02176
psw|PswOR43 gac|GacOR48 1.00812
psw|PswOR43 xma|XmaOR32 1.12999
psw|PswOR43 dar|DarOR109-2 0.9009
psw|PswOR43 dar|DarOR109-3 0.8995
psw|PswOR43 dar|DarOR109-4 0.9417
psw|PswOR43 dar|DarOR109-5 0.9157
psw|PswOR43 dar|DarOR109-6 0.9064
psw|PswOR43 dar|DarOR109-7 0.8649
psw|PswOR43 dar|DarOR109-8 0.9277
psw|PswOR7 tru|TruOR34 0.9160
psw|PswOR7 sma|SmaOR15 0.85552
psw|PswOR7 lta|LtaOR15 1.06548
psw|PswOR7 gmo|GmoOR40 1.05736
psw|PswOR7 xma|XmaOR92 1.03051
psw|PswOR7 ola|OlaOR53 1.04804
psw|PswOR7 dar|DarOR126-2 1.1737
psw|PswOR7 dar|DarOR126-6 1.0963
psw|PswOR7 dar|DarOR126-5 1.1032
psw|PswOR7 dar|DarOR126-4 1.0187
psw|PswOR7 dar|DarOR126-3 1.0504
psw|PswOR7 dar|DarOR126-1 1.1336
psw|PswOR42 gmo|GmoOR28 1.0455
psw|PswOR42 gmo|GmoOR53 0.9751
psw|PswOR42 gmo|GmoOR49 0.9886
psw|PswOR42 gmo|GmoOR38 0.9860
psw|PswOR42 gmo|GmoOR36 1.0320
psw|PswOR42 gmo|GmoOR33 1.0137
psw|PswOR42 gmo|GmoOR32 1.0063
psw|PswOR42 gmo|GmoOR29 1.0492
psw|PswOR42 lta|LtaOR56 1.04072
psw|PswOR42 gac|GacOR35 0.98658
psw|PswOR42 gac|GacOR38 0.99882
psw|PswOR42 gac|GacOR40 0.98299
psw|PswOR42 gac|GacOR41 0.99754
psw|PswOR42 gac|GacOR42 1.02264
psw|PswOR42 gac|GacOR44 1.04374
psw|PswOR42 gac|GacOR45 0.97997
psw|PswOR42 gac|GacOR46 0.97647
psw|PswOR42 gac|GacOR47 0.99975
psw|PswOR42 gac|GacOR48 1.01830
psw|PswOR42 dar|DarOROR110-1 0.9532
psw|PswOR27 tru|TruOR34 0.9112
psw|PswOR27 sma|SmaOR15 0.85310
psw|PswOR27 lta|LtaOR15 1.08890
psw|PswOR27 gmo|GmoOR40 1.08487
psw|PswOR27 xma|XmaOR92 1.03817
psw|PswOR27 ola|OlaOR53 1.06206
psw|PswOR27 dar|DarOR126-2 1.1709
psw|PswOR27 dar|DarOR126-6 1.0998
psw|PswOR27 dar|DarOR126-5 1.1017
psw|PswOR27 dar|DarOR126-4 1.0123
psw|PswOR27 dar|DarOR126-3 1.0624
psw|PswOR27 dar|DarOR126-1 1.1329
psw|PswOR17 gac|GacOR99 1.02710
psw|PswOR17 gac|GacOR96 0.94737
psw|PswOR17 gac|GacOR95 0.93691
psw|PswOR17 gac|GacOR103 1.02272
psw|PswOR17 lta|LtaOR50 1.07405
psw|PswOR45 tru|TruOR41 0.98637
psw|PswOR45 tru|TruOR30 0.9039
psw|PswOR45 tru|TruOR28 0.8876
psw|PswOR45 sma|SmaOR18 0.88523
psw|PswOR45 sma|SmaOR19 0.7855
psw|PswOR45 lta|LtaOR20 1.09720
psw|PswOR45 lta|LtaOR19 1.07995
psw|PswOR45 ola|OlaOR67 0.96869
psw|PswOR45 ola|OlaOR71 0.93547
psw|PswOR45 ola|OlaOR70 0.90480
psw|PswOR45 ola|OlaOR69 0.92249
psw|PswOR45 ola|OlaOR68 0.93549
psw|PswOR45 xma|XmaOR115 0.98948
psw|PswOR45 gmo|GmoOR100 0.7219
psw|PswOR45 gmo|GmoOR101 0.7372
psw|PswOR45 gmo|GmoOR95 0.7543
psw|PswOR45 gmo|GmoOR96 0.7060
psw|PswOR45 gmo|GmoOR97 0.7182
psw|PswOR45 gmo|GmoOR99 0.7262
psw|PswOR18 tru|TruOR21 1.03684
psw|PswOR18 sma|SmaOR53 1.01736
psw|PswOR18 sma|SmaOR56 1.01598
psw|PswOR18 sma|SmaOR55 0.99019
psw|PswOR18 sma|SmaOR54 1.01834
psw|PswOR18 ola|OlaOR30 1.03346
psw|PswOR18 gmo|GmoOR37 1.17053
psw|PswOR18 gmo|GmoOR52 1.13621
psw|PswOR18 gmo|GmoOR31 1.13440
psw|PswOR18 gac|GacOR27 0.90609
psw|PswOR18 xma|XmaOR19 0.98946
psw|PswOR39 tru|TruOR47 1.17254
psw|PswOR39 tru|TruOR63 1.16342
psw|PswOR39 sma|SmaOR48 1.14481
psw|PswOR39 sma|SmaOR50 1.15690
psw|PswOR39 ola|OlaOR41 1.09879
psw|PswOR39 ola|OlaOR42 1.09879
psw|PswOR39 gac|GacOR31 1.00590
psw|PswOR39 gac|GacOR32 1.00721
psw|PswOR39 xma|XmaOR39 1.14387
psw|PswOR39 xma|XmaOR40 1.12545
psw|PswOR39 dar|DarOR108-2 0.9354
psw|PswOR39 dar|DarOR108-3 0.9297
psw|PswOR23 tru|TruOR34 0.8989
psw|PswOR23 sma|SmaOR15 0.86517
psw|PswOR23 lta|LtaOR15 1.08305
psw|PswOR23 gmo|GmoOR40 1.05729
psw|PswOR23 xma|XmaOR92 1.04585
psw|PswOR23 ola|OlaOR53 1.06466
psw|PswOR23 dar|DarOR126-2 1.1850
psw|PswOR23 dar|DarOR126-6 1.1174
psw|PswOR23 dar|DarOR126-5 1.1145
psw|PswOR23 dar|DarOR126-4 1.0335
psw|PswOR23 dar|DarOR126-3 1.0708
psw|PswOR23 dar|DarOR126-1 1.1349
psw|PswOR32 tru|TruOR34 0.9219
psw|PswOR32 sma|SmaOR15 0.89677
psw|PswOR32 gmo|GmoOR40 1.07503
psw|PswOR32 xma|XmaOR92 1.07309
psw|PswOR32 dar|DarOR126-2 1.1652
psw|PswOR32 dar|DarOR126-6 1.1005
psw|PswOR32 dar|DarOR126-5 1.1060
psw|PswOR32 dar|DarOR126-4 1.0180
psw|PswOR32 dar|DarOR126-3 1.0539
psw|PswOR32 dar|DarOR126-1 1.1293
psw|PswOR52 lta|LtaOR29 0.93991
psw|PswOR52 lta|LtaOR31 0.93759
psw|PswOR52 ola|OlaOR22 0.8202
psw|PswOR52 ola|OlaOR24 0.7667
psw|PswOR52 ola|OlaOR25 0.7584
psw|PswOR52 gmo|GmoOR86 0.7200
psw|PswOR52 gac|GacOR13 0.6988
psw|PswOR52 gac|GacOR14 0.6997
psw|PswOR52 gac|GacOR15 0.7001
psw|PswOR52 gac|GacOR16 0.7071
psw|PswOR52 xma|XmaOR64 0.8242
psw|PswOR52 xma|XmaOR66 0.8165
psw|PswOR52 dar|DarOR131-2 0.5023
psw|PswOR52 dar|DarOR131-3 0.5115
psw|PswOR3 lta|LtaOR64 0.2582
psw|PswOR3 lta|LtaOR65 0.2382
psw|PswOR3 lta|LtaOR66 0.2550
psw|PswOR3 gmo|GmoOR104 0.4745
psw|PswOR3 dar|DarOR133-10 0.6066
psw|PswOR3 dar|DarOR133-2 0.6060
psw|PswOR3 dar|DarOR133-3 0.5840
psw|PswOR3 dar|DarOR133-4 0.6115
psw|PswOR3 dar|DarOR133-6 0.6144
psw|PswOR3 dar|DarOR133-7 0.5989
psw|PswOR3 dar|DarOR133-8 0.6566
psw|PswOR3 dar|DarOR133-9 0.5939
psw|PswOR13 gac|GacOR99 1.02543
psw|PswOR13 gac|GacOR96 0.94529
psw|PswOR13 gac|GacOR95 0.93515
psw|PswOR13 gac|GacOR103 1.02098
psw|PswOR13 gac|GacOR104 1.04036
psw|PswOR51 lta|LtaOR32 0.94700
psw|PswOR51 gmo|GmoOR24 0.9575
psw|PswOR51 gmo|GmoOR27 0.9655
psw|PswOR51 xma|XmaOR61 0.8493
psw|PswOR51 xma|XmaOR63 0.8637
psw|PswOR24 tru|TruOR34 0.9070
psw|PswOR24 sma|SmaOR15 0.88556
psw|PswOR24 lta|LtaOR15 1.07361
psw|PswOR24 gmo|GmoOR40 1.06773
psw|PswOR24 xma|XmaOR92 1.05865
psw|PswOR24 ola|OlaOR53 1.07352
psw|PswOR24 dar|DarOR126-1 1.1547
psw|PswOR24 dar|DarOR126-3 1.0758
psw|PswOR24 dar|DarOR126-4 1.0419
psw|PswOR24 dar|DarOR126-5 1.1328
psw|PswOR24 dar|DarOR126-6 1.1252
psw|PswOR49 gac|GacOR23 1.12877
psw|PswOR49 gac|GacOR24 1.15519
psw|PswOR16 sma|SmaOR6 1.15357
psw|PswOR16 gmo|GmoOR63 0.9715
psw|PswOR16 xma|XmaOR95 0.8596
psw|PswOR16 xma|XmaOR96 0.8580
psw|PswOR26 tru|TruOR34 0.8898
psw|PswOR26 sma|SmaOR15 0.86082
psw|PswOR26 lta|LtaOR15 1.08070
psw|PswOR26 gmo|GmoOR40 1.0493
psw|PswOR26 xma|XmaOR92 1.03867
psw|PswOR26 ola|OlaOR53 1.05531
psw|PswOR26 dar|DarOR126-2 1.1723
psw|PswOR26 dar|DarOR126-6 1.1083
psw|PswOR26 dar|DarOR126-5 1.1073
psw|PswOR26 dar|DarOR126-4 1.0222
psw|PswOR26 dar|DarOR126-3 1.0680
psw|PswOR26 dar|DarOR126-1 1.1293
psw|PswOR4 tru|TruOR17 1.12798
psw|PswOR4 tru|TruOR63 1.09632
psw|PswOR4 tru|TruOR47 1.10757
psw|PswOR4 sma|SmaOR49 1.11362
psw|PswOR4 sma|SmaOR50 1.09614
psw|PswOR4 sma|SmaOR48 1.07237
psw|PswOR4 lta|LtaOR62 0.97893
psw|PswOR4 ola|OlaOR40 1.09414
psw|PswOR4 ola|OlaOR42 1.01836
psw|PswOR4 ola|OlaOR41 1.01836
psw|PswOR4 gmo|GmoOR5 1.10670
psw|PswOR4 gac|GacOR30 1.00328
psw|PswOR4 gac|GacOR32 1.00151
psw|PswOR4 gac|GacOR31 0.98701
psw|PswOR4 xma|XmaOR41 1.08582
psw|PswOR4 xma|XmaOR40 1.06741
psw|PswOR4 xma|XmaOR39 1.08582
psw|PswOR4 dar|DarOR108-1 0.8812
psw|PswOR4 dar|DarOR108-3 0.8698
psw|PswOR4 dar|DarOR108-2 0.8671
psw|PswOR35 lta|LtaOR11 1.10851
psw|PswOR35 gmo|GmoOR15 1.17113
psw|PswOR35 gmo|GmoOR16 1.13924
psw|PswOR35 gmo|GmoOR19 1.11605
psw|PswOR35 gmo|GmoOR21 1.18825
psw|PswOR35 gac|GacOR66 1.15920
psw|PswOR35 gac|GacOR71 1.15486
psw|PswOR28 tru|TruOR34 0.9215
psw|PswOR28 sma|SmaOR15 0.87589
psw|PswOR28 lta|LtaOR15 1.09003
psw|PswOR28 gmo|GmoOR40 1.08063
psw|PswOR28 xma|XmaOR92 1.03973
psw|PswOR28 ola|OlaOR53 1.06883
psw|PswOR28 dar|DarOR126-2 1.1624
psw|PswOR28 dar|DarOR126-6 1.0936
psw|PswOR28 dar|DarOR126-5 1.0976
psw|PswOR28 dar|DarOR126-4 1.0138
psw|PswOR28 dar|DarOR126-3 1.0581
psw|PswOR28 dar|DarOR126-1 1.1222
psw|PswOR8 sma|SmaOR3 1.08205
psw|PswOR8 sma|SmaOR4 1.03593
psw|PswOR8 sma|SmaOR5 1.01695
psw|PswOR8 ola|OlaOR79 1.08757
psw|PswOR8 xma|XmaOR100 1.02690
psw|PswOR8 xma|XmaOR99 1.00073
psw|PswOR14 tru|TruOR6 1.14260
psw|PswOR14 lta|LtaOR51 1.12880
psw|PswOR14 gmo|GmoOR65 0.9721
psw|PswOR14 gmo|GmoOR63 0.9673
psw|PswOR14 xma|XmaOR97 0.8693
psw|PswOR14 xma|XmaOR96 0.8538
psw|PswOR14 xma|XmaOR95 0.8554
psw|PswOR19 lta|LtaOR68 0.99315
psw|PswOR19 sma|SmaOR54 1.02529
psw|PswOR19 sma|SmaOR55 1.01155
psw|PswOR19 sma|SmaOR56 1.01593
psw|PswOR19 gmo|GmoOR31 1.16253
psw|PswOR19 gmo|GmoOR52 1.16075
psw|PswOR50 dar|DarOR102-1 1.0686
psw|PswOR31 tru|TruOR34 0.8940
psw|PswOR31 sma|SmaOR15 0.87830
psw|PswOR31 lta|LtaOR15 1.07874
psw|PswOR31 gmo|GmoOR40 1.07138
psw|PswOR31 xma|XmaOR92 1.04487
psw|PswOR31 ola|OlaOR53 1.06206
psw|PswOR31 dar|DarOR126-2 1.1786
psw|PswOR31 dar|DarOR126-6 1.1133
psw|PswOR31 dar|DarOR126-5 1.1124
psw|PswOR31 dar|DarOR126-4 1.0314
psw|PswOR31 dar|DarOR126-3 1.0651
psw|PswOR31 dar|DarOR126-1 1.1399
psw|PswOR40 gac|GacOR36 1.03496
psw|PswOR15 sma|SmaOR10 1.15504
psw|PswOR15 sma|SmaOR7 1.17943
psw|PswOR15 sma|SmaOR8 1.18665
psw|PswOR15 gac|GacOR93 1.12049
psw|PswOR15 gac|GacOR97 1.11034
psw|PswOR15 xma|XmaOR93 0.94785
psw|PswOR15 dar|DarOR128-1 0.8644
psw|PswOR15 dar|DarOR128-2 0.8906
psw|PswOR15 dar|DarOR128-3 0.8616
psw|PswOR15 dar|DarOR128-4 0.8207
psw|PswOR15 dar|DarOR128-5 0.8378
psw|PswOR15 dar|DarOR128-6 0.8997
psw|PswOR15 dar|DarOR128-7 0.8694
psw|PswOR15 dar|DarOR128-8 0.8820
psw|PswOR15 dar|DarOR128-9 0.8546
psw|PswOR2 sma|SmaOR31 0.93576
psw|PswOR2 sma|SmaOR34 0.96252
psw|PswOR2 sma|SmaOR39 0.93046
psw|PswOR2 sma|SmaOR40 0.95819
psw|PswOR2 gmo|GmoOR12 1.15654
psw|PswOR2 gmo|GmoOR17 1.08670
psw|PswOR2 gmo|GmoOR25 1.07320
psw|PswOR2 gmo|GmoOR26 1.06588
psw|PswOR2 gmo|GmoOR34 1.06897
psw|PswOR2 gac|GacOR4 0.92241
psw|PswOR2 dar|DarOR121-1 1.0125
psw|PswOR2 dar|DarOR121-3 1.0047
tru|TruOR21 psw|PswOR18 1.03684
tru|TruOR21 sma|SmaOR54 1.11289
tru|TruOR21 sma|SmaOR55 1.12509
tru|TruOR21 sma|SmaOR56 1.02713
tru|TruOR21 dar|DarOR115-10 1.1555
tru|TruOR21 dar|DarOR115-11 1.2149
tru|TruOR21 dar|DarOR115-12 1.2381
tru|TruOR21 dar|DarOR115-1 1.1941
tru|TruOR21 dar|DarOR115-2 1.2366
tru|TruOR21 dar|DarOR115-3 1.2083
tru|TruOR21 dar|DarOR115-4 1.2635
tru|TruOR21 dar|DarOR115-5 1.0677
tru|TruOR21 dar|DarOR115-6 1.1889
tru|TruOR21 dar|DarOR115-7 1.2826
tru|TruOR21 dar|DarOR115-9 1.2327
tru|TruOR28 psw|PswOR45 0.8876
tru|TruOR28 psw|PswOR44 0.8850
tru|TruOR28 sma|SmaOR18 0.8422
tru|TruOR28 sma|SmaOR19 0.7586
tru|TruOR28 lta|LtaOR20 0.9692
tru|TruOR28 lta|LtaOR19 0.9390
tru|TruOR28 ola|OlaOR67 1.0451
tru|TruOR28 ola|OlaOR71 0.9606
tru|TruOR28 ola|OlaOR70 0.9503
tru|TruOR28 ola|OlaOR69 0.9968
tru|TruOR28 ola|OlaOR68 1.0194
tru|TruOR28 gmo|GmoOR95 0.8336
tru|TruOR28 gmo|GmoOR99 0.8008
tru|TruOR28 gmo|GmoOR97 0.7858
tru|TruOR28 gmo|GmoOR96 0.7856
tru|TruOR28 gmo|GmoOR94 0.8308
tru|TruOR28 gmo|GmoOR101 0.8187
tru|TruOR28 gmo|GmoOR100 0.7636
tru|TruOR28 gac|GacOR121 0.8564
tru|TruOR28 xma|XmaOR118 0.9795
tru|TruOR28 xma|XmaOR122 0.9051
tru|TruOR28 xma|XmaOR121 0.9699
tru|TruOR28 xma|XmaOR120 0.9699
tru|TruOR28 xma|XmaOR119 0.9057
tru|TruOR28 xma|XmaOR117 0.9273
tru|TruOR28 xma|XmaOR116 0.9256
tru|TruOR9 ola|OlaOR23 0.8323
tru|TruOR9 ola|OlaOR25 0.6981
tru|TruOR9 ola|OlaOR24 0.7884
tru|TruOR9 ola|OlaOR22 0.8355
tru|TruOR9 xma|XmaOR64 0.7790
tru|TruOR9 xma|XmaOR66 0.7490
tru|TruOR9 xma|XmaOR65 0.7718
tru|TruOR11 gmo|GmoOR86 0.8472
tru|TruOR11 xma|XmaOR67 0.8637
tru|TruOR11 xma|XmaOR69 0.9091
tru|TruOR11 dar|DarOR131-2 0.5447
tru|TruOR11 dar|DarOR131-3 0.5463
tru|TruOR13 gmo|GmoOR35 1.1293
tru|TruOR13 gmo|GmoOR41 0.9729
tru|TruOR13 gmo|GmoOR42 1.0772
tru|TruOR13 gmo|GmoOR45 1.0980
tru|TruOR13 gmo|GmoOR46 1.1372
tru|TruOR13 gmo|GmoOR51 1.1143
tru|TruOR13 gmo|GmoOR54 1.1000
tru|TruOR13 gmo|GmoOR55 1.0879
tru|TruOR13 gmo|GmoOR57 1.0801
tru|TruOR13 gmo|GmoOR58 1.1036
tru|TruOR13 gmo|GmoOR59 1.1150
tru|TruOR13 gmo|GmoOR62 1.0787
tru|TruOR13 gmo|GmoOR66 1.0615
tru|TruOR13 gmo|GmoOR67 1.0615
tru|TruOR13 gmo|GmoOR68 0.9256
tru|TruOR13 gmo|GmoOR70 1.0165
tru|TruOR13 dar|DarOR118-1 0.8669
tru|TruOR13 dar|DarOR118-3 0.9360
tru|TruOR25 lta|LtaOR64 1.04044
tru|TruOR25 lta|LtaOR66 1.0061
tru|TruOR25 lta|LtaOR65 0.9570
tru|TruOR25 lta|LtaOR63 0.9331
tru|TruOR25 xma|XmaOR10 0.9309
tru|TruOR25 xma|XmaOR5 0.9200
tru|TruOR25 gmo|GmoOR82 0.8279
tru|TruOR25 gmo|GmoOR84 0.8643
tru|TruOR25 gmo|GmoOR88 0.8765
tru|TruOR25 gmo|GmoOR89 0.8374
tru|TruOR35 lta|LtaOR18 1.20567
tru|TruOR35 lta|LtaOR17 1.17879
tru|TruOR35 gac|GacOR52 1.02551
tru|TruOR35 gac|GacOR56 0.99985
tru|TruOR35 gac|GacOR55 0.95795
tru|TruOR35 gac|GacOR54 0.94826
tru|TruOR35 gac|GacOR53 0.93811
tru|TruOR35 gac|GacOR51 0.93912
tru|TruOR35 gac|GacOR120 1.00351
tru|TruOR35 gac|GacOR119 0.99922
tru|TruOR16 dar|DarOR102-1 1.0781
tru|TruOR64 sma|SmaOR60 1.18161
tru|TruOR64 gmo|GmoOR4 1.53951
tru|TruOR64 gmo|GmoOR8 1.51811
tru|TruOR64 gac|GacOR110 1.15379
tru|TruOR64 xma|XmaOR15 1.32465
tru|TruOR36 lta|LtaOR32 0.2307
tru|TruOR12 dar|DarOR116-1 1.44950
tru|TruOR61 ola|OlaOR23 0.8821
tru|TruOR61 ola|OlaOR25 0.7342
tru|TruOR61 ola|OlaOR24 0.8516
tru|TruOR61 ola|OlaOR22 0.8645
tru|TruOR61 xma|XmaOR64 0.8240
tru|TruOR61 xma|XmaOR66 0.7917
tru|TruOR61 xma|XmaOR65 0.8180
tru|TruOR30 psw|PswOR45 0.9039
tru|TruOR30 psw|PswOR44 0.9017
tru|TruOR30 sma|SmaOR18 0.8650
tru|TruOR30 sma|SmaOR19 0.7661
tru|TruOR30 lta|LtaOR20 0.9647
tru|TruOR30 lta|LtaOR19 0.9333
tru|TruOR30 ola|OlaOR67 1.0821
tru|TruOR30 ola|OlaOR71 1.0162
tru|TruOR30 ola|OlaOR70 1.0176
tru|TruOR30 ola|OlaOR69 1.0297
tru|TruOR30 ola|OlaOR68 1.0486
tru|TruOR30 gmo|GmoOR95 0.7931
tru|TruOR30 gmo|GmoOR99 0.7666
tru|TruOR30 gmo|GmoOR97 0.7473
tru|TruOR30 gmo|GmoOR96 0.7494
tru|TruOR30 gmo|GmoOR94 0.7809
tru|TruOR30 gmo|GmoOR101 0.7795
tru|TruOR30 gmo|GmoOR100 0.7529
tru|TruOR30 gac|GacOR121 0.8844
tru|TruOR30 xma|XmaOR118 0.9809
tru|TruOR30 xma|XmaOR122 0.9070
tru|TruOR30 xma|XmaOR121 0.9688
tru|TruOR30 xma|XmaOR120 0.9815
tru|TruOR30 xma|XmaOR119 0.9094
tru|TruOR30 xma|XmaOR117 0.9333
tru|TruOR30 xma|XmaOR116 0.9460
tru|TruOR1 sma|SmaOR16 0.6692
tru|TruOR1 gac|GacOR50 0.99392
tru|TruOR1 gac|GacOR56 0.96602
tru|TruOR1 gac|GacOR55 0.94986
tru|TruOR1 gac|GacOR54 0.95428
tru|TruOR1 gac|GacOR53 0.92794
tru|TruOR1 gac|GacOR52 0.98641
tru|TruOR1 gac|GacOR51 0.95154
tru|TruOR1 gac|GacOR120 0.97832
tru|TruOR1 gac|GacOR119 0.97472
tru|TruOR1 lta|LtaOR17 1.19224
tru|TruOR50 gmo|GmoOR28 1.1958
tru|TruOR50 gmo|GmoOR29 1.2115
tru|TruOR50 gmo|GmoOR32 1.2257
tru|TruOR50 gmo|GmoOR36 1.24075
tru|TruOR50 gmo|GmoOR38 1.1900
tru|TruOR50 gmo|GmoOR49 1.1701
tru|TruOR50 gmo|GmoOR53 1.1564
tru|TruOR50 gac|GacOR36 1.24379
tru|TruOR50 dar|DarOROR110-1 0.9896
tru|TruOR4 psw|PswOR34 1.13129
tru|TruOR4 sma|SmaOR3 0.94360
tru|TruOR4 sma|SmaOR4 0.8903
tru|TruOR4 sma|SmaOR5 0.8812
tru|TruOR4 ola|OlaOR79 1.0703
tru|TruOR4 gmo|GmoOR15 1.25448
tru|TruOR4 gmo|GmoOR16 1.24955
tru|TruOR4 gmo|GmoOR19 1.2302
tru|TruOR4 gmo|GmoOR21 1.25233
tru|TruOR4 gac|GacOR69 1.12693
tru|TruOR4 gac|GacOR71 1.09580
tru|TruOR41 psw|PswOR45 0.98637
tru|TruOR41 sma|SmaOR19 0.8601
tru|TruOR41 lta|LtaOR19 1.02599
tru|TruOR41 ola|OlaOR68 1.15551
tru|TruOR41 ola|OlaOR69 1.13303
tru|TruOR41 ola|OlaOR70 1.1045
tru|TruOR41 ola|OlaOR71 1.1077
tru|TruOR41 gmo|GmoOR100 0.8522
tru|TruOR41 gmo|GmoOR101 0.8580
tru|TruOR41 gmo|GmoOR94 0.8751
tru|TruOR41 gmo|GmoOR96 0.8545
tru|TruOR41 gmo|GmoOR97 0.8487
tru|TruOR41 gmo|GmoOR99 0.8844
tru|TruOR41 xma|XmaOR116 1.04673
tru|TruOR41 xma|XmaOR117 1.03769
tru|TruOR41 xma|XmaOR119 1.0228
tru|TruOR41 xma|XmaOR120 1.05519
tru|TruOR41 xma|XmaOR121 1.06181
tru|TruOR41 xma|XmaOR122 1.0210
tru|TruOR6 psw|PswOR14 1.14260
tru|TruOR8 ola|OlaOR22 0.9199
tru|TruOR8 ola|OlaOR24 0.9548
tru|TruOR8 ola|OlaOR25 0.8232
tru|TruOR8 xma|XmaOR65 0.8870
tru|TruOR8 xma|XmaOR66 0.8559
tru|TruOR33 sma|SmaOR16 0.6845
tru|TruOR33 gac|GacOR50 1.03079
tru|TruOR33 gac|GacOR56 1.00513
tru|TruOR33 gac|GacOR55 0.95909
tru|TruOR33 gac|GacOR54 0.94936
tru|TruOR33 gac|GacOR53 0.94771
tru|TruOR33 gac|GacOR51 0.94454
tru|TruOR33 gac|GacOR120 1.00892
tru|TruOR33 gac|GacOR119 1.00464
tru|TruOR33 lta|LtaOR18 1.21260
tru|TruOR33 lta|LtaOR17 1.18814
tru|TruOR10 ola|OlaOR12 0.9878
tru|TruOR10 ola|OlaOR13 1.0013
tru|TruOR10 ola|OlaOR14 0.8593
tru|TruOR10 ola|OlaOR15 0.8723
tru|TruOR10 ola|OlaOR16 0.9786
tru|TruOR10 ola|OlaOR17 0.9735
tru|TruOR10 ola|OlaOR18 0.9439
tru|TruOR10 ola|OlaOR19 0.9142
tru|TruOR10 gac|GacOR12 0.9005
tru|TruOR10 gac|GacOR13 0.8645
tru|TruOR10 gac|GacOR15 0.9150
tru|TruOR10 gac|GacOR16 0.9155
tru|TruOR26 sma|SmaOR43 0.8616
tru|TruOR26 ola|OlaOR38 0.9857
tru|TruOR26 gmo|GmoOR81 0.8922
tru|TruOR26 gmo|GmoOR89 0.8236
tru|TruOR26 gmo|GmoOR88 0.8700
tru|TruOR26 gmo|GmoOR84 0.8779
tru|TruOR26 gmo|GmoOR82 0.8400
tru|TruOR26 gac|GacOR111 0.8039
tru|TruOR26 lta|LtaOR63 0.9145
tru|TruOR26 lta|LtaOR65 0.9745
tru|TruOR26 lta|LtaOR66 1.01768
tru|TruOR26 xma|XmaOR5 0.9465
tru|TruOR3 xma|XmaOR95 1.10014
tru|TruOR3 xma|XmaOR96 1.10854
tru|TruOR44 xma|XmaOR94 1.17336
tru|TruOR31 sma|SmaOR32 0.8327
tru|TruOR31 sma|SmaOR39 0.8026
tru|TruOR31 sma|SmaOR40 0.8327
tru|TruOR31 lta|LtaOR41 1.12919
tru|TruOR31 gmo|GmoOR13 1.23884
tru|TruOR31 gmo|GmoOR17 1.1739
tru|TruOR31 gmo|GmoOR25 1.1981
tru|TruOR31 gmo|GmoOR26 1.1889
tru|TruOR31 gmo|GmoOR34 1.1617
tru|TruOR31 gac|GacOR8 1.02130
tru|TruOR31 xma|XmaOR55 0.9646
tru|TruOR31 dar|DarOR121-1 0.9599
tru|TruOR31 dar|DarOR121-3 0.9972
tru|TruOR34 psw|PswOR23 0.8989
tru|TruOR34 psw|PswOR24 0.9070
tru|TruOR34 psw|PswOR26 0.8898
tru|TruOR34 psw|PswOR27 0.9112
tru|TruOR34 psw|PswOR28 0.9215
tru|TruOR34 psw|PswOR29 0.8870
tru|TruOR34 psw|PswOR31 0.8940
tru|TruOR34 psw|PswOR32 0.9219
tru|TruOR34 psw|PswOR7 0.9160
tru|TruOR34 dar|DarOR126-2 1.1824
tru|TruOR34 dar|DarOR126-3 1.1631
tru|TruOR34 dar|DarOR126-4 1.1161
tru|TruOR34 dar|DarOR126-5 1.1808
tru|TruOR34 dar|DarOR126-6 1.1536
tru|TruOR56 sma|SmaOR43 0.8374
tru|TruOR56 ola|OlaOR38 0.9394
tru|TruOR56 gmo|GmoOR81 0.8430
tru|TruOR56 gmo|GmoOR89 0.7544
tru|TruOR56 gmo|GmoOR88 0.8201
tru|TruOR56 gmo|GmoOR84 0.8344
tru|TruOR56 gmo|GmoOR82 0.7722
tru|TruOR56 gac|GacOR111 0.7814
tru|TruOR56 lta|LtaOR64 0.9670
tru|TruOR56 lta|LtaOR66 0.9407
tru|TruOR56 lta|LtaOR65 0.8871
tru|TruOR56 lta|LtaOR63 0.8440
tru|TruOR56 xma|XmaOR10 0.8494
tru|TruOR56 xma|XmaOR5 0.8385
tru|TruOR22 dar|DarOR115-15 1.2187
tru|TruOR22 dar|DarOR115-16 1.2492
tru|TruOR22 dar|DarOR115-17 1.2292
tru|TruOR22 dar|DarOR115-18 1.2209
tru|TruOR5 sma|SmaOR10 1.20543
tru|TruOR5 sma|SmaOR7 1.22765
tru|TruOR5 sma|SmaOR8 1.23503
tru|TruOR5 gac|GacOR93 1.23370
tru|TruOR5 gac|GacOR97 1.23528
tru|TruOR17 psw|PswOR4 1.12798
tru|TruOR17 dar|DarOR108-2 0.9687
tru|TruOR17 dar|DarOR108-3 0.9240
tru|TruOR17 dar|DarOR108-1 0.9656
tru|TruOR17 sma|SmaOR48 1.17466
tru|TruOR17 sma|SmaOR50 1.19048
tru|TruOR17 ola|OlaOR41 1.20561
tru|TruOR17 ola|OlaOR42 1.20561
tru|TruOR17 gac|GacOR31 1.14077
tru|TruOR17 gac|GacOR32 1.12305
tru|TruOR17 xma|XmaOR40 1.24046
tru|TruOR17 xma|XmaOR41 1.25609
tru|TruOR57 ola|OlaOR23 0.8845
tru|TruOR57 ola|OlaOR25 0.7567
tru|TruOR57 ola|OlaOR24 0.8446
tru|TruOR57 ola|OlaOR22 0.8774
tru|TruOR57 xma|XmaOR64 0.8120
tru|TruOR57 xma|XmaOR66 0.7761
tru|TruOR57 xma|XmaOR65 0.8061
tru|TruOR46 sma|SmaOR13 1.06218
tru|TruOR46 xma|XmaOR93 1.16800
tru|TruOR46 xma|XmaOR94 1.16380
tru|TruOR47 psw|PswOR4 1.10757
tru|TruOR47 psw|PswOR39 1.17254
tru|TruOR47 sma|SmaOR49 1.20436
tru|TruOR47 sma|SmaOR50 1.17987
tru|TruOR47 sma|SmaOR48 1.17464
tru|TruOR47 lta|LtaOR62 1.20842
tru|TruOR47 ola|OlaOR40 1.28679
tru|TruOR47 ola|OlaOR42 1.18885
tru|TruOR47 ola|OlaOR41 1.18885
tru|TruOR47 gmo|GmoOR5 1.37432
tru|TruOR47 gac|GacOR30 1.15955
tru|TruOR47 gac|GacOR32 1.09408
tru|TruOR47 gac|GacOR31 1.09893
tru|TruOR47 xma|XmaOR39 1.26634
tru|TruOR47 xma|XmaOR41 1.26210
tru|TruOR47 xma|XmaOR40 1.23799
tru|TruOR47 dar|DarOR108-1 0.9666
tru|TruOR47 dar|DarOR108-3 0.9114
tru|TruOR63 psw|PswOR4 1.09632
tru|TruOR63 psw|PswOR39 1.16342
tru|TruOR63 sma|SmaOR49 1.18148
tru|TruOR63 sma|SmaOR50 1.17412
tru|TruOR63 sma|SmaOR48 1.14559
tru|TruOR63 lta|LtaOR62 1.19263
tru|TruOR63 ola|OlaOR40 1.29398
tru|TruOR63 ola|OlaOR42 1.18950
tru|TruOR63 ola|OlaOR41 1.18950
tru|TruOR63 gmo|GmoOR5 1.34506
tru|TruOR63 gac|GacOR30 1.14396
tru|TruOR63 gac|GacOR32 1.08393
tru|TruOR63 gac|GacOR31 1.08761
tru|TruOR63 xma|XmaOR39 1.24288
tru|TruOR63 xma|XmaOR41 1.25540
tru|TruOR63 xma|XmaOR40 1.21947
tru|TruOR63 dar|DarOR108-2 0.9641
tru|TruOR63 dar|DarOR108-3 0.9046
tru|TruOR63 dar|DarOR108-1 0.9612
tru|TruOR65 sma|SmaOR43 0.8484
tru|TruOR65 ola|OlaOR38 0.9715
tru|TruOR65 gmo|GmoOR81 0.8843
tru|TruOR65 gmo|GmoOR89 0.8015
tru|TruOR65 gmo|GmoOR88 0.8536
tru|TruOR65 gmo|GmoOR84 0.8636
tru|TruOR65 gmo|GmoOR82 0.8228
tru|TruOR65 gac|GacOR111 0.7952
tru|TruOR65 lta|LtaOR64 1.00778
tru|TruOR65 lta|LtaOR66 0.9745
tru|TruOR65 lta|LtaOR65 0.9267
tru|TruOR65 lta|LtaOR63 0.8847
tru|TruOR65 xma|XmaOR10 0.9254
tru|TruOR65 xma|XmaOR5 0.9188
tru|TruOR18 dar|DarOR133-10 0.5940
tru|TruOR18 dar|DarOR133-2 0.5829
tru|TruOR18 dar|DarOR133-3 0.5552
tru|TruOR18 dar|DarOR133-4 0.5939
tru|TruOR18 dar|DarOR133-6 0.6028
tru|TruOR18 dar|DarOR133-7 0.5448
tru|TruOR18 dar|DarOR133-8 0.6171
tru|TruOR18 dar|DarOR133-9 0.5880
sma|SmaOR43 tru|TruOR26 0.8616
sma|SmaOR43 tru|TruOR56 0.8374
sma|SmaOR43 tru|TruOR65 0.8484
sma|SmaOR43 lta|LtaOR63 0.7196
sma|SmaOR43 lta|LtaOR65 0.7809
sma|SmaOR43 lta|LtaOR66 0.8063
sma|SmaOR43 gmo|GmoOR81 0.6464
sma|SmaOR43 gmo|GmoOR82 0.6104
sma|SmaOR43 gmo|GmoOR84 0.6678
sma|SmaOR43 gmo|GmoOR89 0.5952
sma|SmaOR43 xma|XmaOR5 0.7562
sma|SmaOR50 psw|PswOR4 1.09614
sma|SmaOR50 tru|TruOR63 1.17412
sma|SmaOR50 tru|TruOR47 1.17987
sma|SmaOR50 psw|PswOR39 1.15690
sma|SmaOR50 tru|TruOR17 1.19048
sma|SmaOR50 lta|LtaOR62 1.14870
sma|SmaOR50 ola|OlaOR40 1.21334
sma|SmaOR50 ola|OlaOR42 1.12205
sma|SmaOR50 ola|OlaOR41 1.12205
sma|SmaOR50 gac|GacOR30 1.16013
sma|SmaOR50 gac|GacOR32 1.11219
sma|SmaOR50 gac|GacOR31 1.11358
sma|SmaOR50 xma|XmaOR41 1.09156
sma|SmaOR50 xma|XmaOR40 1.07451
sma|SmaOR50 xma|XmaOR39 1.08761
sma|SmaOR50 dar|DarOR108-1 0.8949
sma|SmaOR50 dar|DarOR108-3 0.8403
sma|SmaOR50 dar|DarOR108-2 0.8689
sma|SmaOR34 lta|LtaOR36 0.89814
sma|SmaOR34 gac|GacOR2 0.93016
sma|SmaOR34 dar|DarOR121-2 0.9249
sma|SmaOR34 dar|DarOR121-3 0.8849
sma|SmaOR34 dar|DarOR121-1 0.8913
sma|SmaOR34 psw|PswOR2 0.96252
sma|SmaOR34 lta|LtaOR39 0.96316
sma|SmaOR34 lta|LtaOR38 0.96620
sma|SmaOR34 ola|OlaOR3 0.97557
sma|SmaOR34 gmo|GmoOR13 1.08759
sma|SmaOR34 gmo|GmoOR34 1.0161
sma|SmaOR34 gmo|GmoOR26 0.9709
sma|SmaOR34 gmo|GmoOR25 1.0130
sma|SmaOR34 gmo|GmoOR17 0.9965
sma|SmaOR34 gmo|GmoOR12 1.05520
sma|SmaOR34 gac|GacOR3 0.90853
sma|SmaOR34 gac|GacOR4 0.90814
sma|SmaOR34 xma|XmaOR57 1.05264
sma|SmaOR53 psw|PswOR18 1.01736
sma|SmaOR53 lta|LtaOR68 1.04884
sma|SmaOR53 dar|DarOR115-4 1.20419
sma|SmaOR53 dar|DarOR115-9 1.14064
sma|SmaOR53 dar|DarOR115-8 1.18836
sma|SmaOR53 dar|DarOR115-7 1.15382
sma|SmaOR53 dar|DarOR115-6 1.0948
sma|SmaOR53 dar|DarOR115-5 0.9993
sma|SmaOR53 dar|DarOR115-3 1.15730
sma|SmaOR53 dar|DarOR115-2 1.18003
sma|SmaOR53 dar|DarOR115-16 1.14812
sma|SmaOR53 dar|DarOR115-1 1.12141
sma|SmaOR53 dar|DarOR115-12 1.12025
sma|SmaOR53 dar|DarOR115-11 1.11511
sma|SmaOR53 dar|DarOR115-10 1.0680
sma|SmaOR11 gac|GacOR93 1.15441
sma|SmaOR11 gac|GacOR97 1.14558
sma|SmaOR59 lta|LtaOR71 1.10772
sma|SmaOR59 ola|OlaOR32 1.16020
sma|SmaOR59 gmo|GmoOR4 1.34220
sma|SmaOR59 gmo|GmoOR8 1.31292
sma|SmaOR59 gac|GacOR110 1.10006
sma|SmaOR59 xma|XmaOR15 1.08111
sma|SmaOR19 psw|PswOR45 0.7855
sma|SmaOR19 tru|TruOR30 0.7661
sma|SmaOR19 tru|TruOR28 0.7586
sma|SmaOR19 psw|PswOR44 0.7947
sma|SmaOR19 tru|TruOR41 0.8601
sma|SmaOR19 lta|LtaOR20 0.8221
sma|SmaOR19 lta|LtaOR19 0.8130
sma|SmaOR19 ola|OlaOR63 0.95217
sma|SmaOR19 ola|OlaOR66 0.8892
sma|SmaOR19 ola|OlaOR65 0.9017
sma|SmaOR19 ola|OlaOR64 0.95115
sma|SmaOR19 ola|OlaOR62 0.9294
sma|SmaOR19 ola|OlaOR61 0.9240
sma|SmaOR19 ola|OlaOR60 0.8956
sma|SmaOR19 ola|OlaOR59 0.9060
sma|SmaOR19 ola|OlaOR58 0.8261
sma|SmaOR19 ola|OlaOR57 0.8973
sma|SmaOR19 ola|OlaOR56 0.8240
sma|SmaOR19 ola|OlaOR55 0.8534
sma|SmaOR19 ola|OlaOR54 0.7728
sma|SmaOR19 gmo|GmoOR95 0.6251
sma|SmaOR19 gmo|GmoOR99 0.6019
sma|SmaOR19 gmo|GmoOR97 0.5640
sma|SmaOR19 gmo|GmoOR96 0.6001
sma|SmaOR19 gmo|GmoOR94 0.6019
sma|SmaOR19 gmo|GmoOR101 0.5573
sma|SmaOR19 gmo|GmoOR100 0.5506
sma|SmaOR19 gac|GacOR121 0.88948
sma|SmaOR19 xma|XmaOR121 0.91872
sma|SmaOR19 xma|XmaOR122 0.87965
sma|SmaOR19 xma|XmaOR120 0.90208
sma|SmaOR19 xma|XmaOR119 0.88061
sma|SmaOR19 xma|XmaOR118 0.90972
sma|SmaOR19 xma|XmaOR117 0.89661
sma|SmaOR19 xma|XmaOR116 0.91420
sma|SmaOR46 gac|GacOR36 1.19692
sma|SmaOR60 psw|PswOR20 1.08643
sma|SmaOR60 tru|TruOR64 1.18161
sma|SmaOR60 gmo|GmoOR2 1.34221
sma|SmaOR60 gmo|GmoOR8 1.26411
sma|SmaOR60 gmo|GmoOR4 1.32695
sma|SmaOR60 gac|GacOR108 1.08337
sma|SmaOR60 gac|GacOR110 1.05601
sma|SmaOR60 xma|XmaOR16 1.08461
sma|SmaOR60 xma|XmaOR15 1.05608
sma|SmaOR60 dar|DarOR115-19 1.23720
sma|SmaOR24 lta|LtaOR32 0.8475
sma|SmaOR24 gmo|GmoOR24 1.0063
sma|SmaOR24 gmo|GmoOR27 1.0112
sma|SmaOR24 xma|XmaOR61 0.95939
sma|SmaOR24 xma|XmaOR63 0.96541
sma|SmaOR16 tru|TruOR1 0.6692
sma|SmaOR16 tru|TruOR33 0.6845
sma|SmaOR16 gac|GacOR119 0.6347
sma|SmaOR16 gac|GacOR120 0.6205
sma|SmaOR16 gac|GacOR51 0.6273
sma|SmaOR16 gac|GacOR52 0.6258
sma|SmaOR16 gac|GacOR53 0.6160
sma|SmaOR16 gac|GacOR54 0.6185
sma|SmaOR16 gac|GacOR55 0.6136
sma|SmaOR16 gac|GacOR56 0.6268
sma|SmaOR18 psw|PswOR45 0.88523
sma|SmaOR18 tru|TruOR28 0.8422
sma|SmaOR18 tru|TruOR30 0.8650
sma|SmaOR18 lta|LtaOR19 0.93380
sma|SmaOR18 ola|OlaOR54 0.8452
sma|SmaOR18 ola|OlaOR55 0.8941
sma|SmaOR18 ola|OlaOR56 0.8843
sma|SmaOR18 ola|OlaOR57 0.98695
sma|SmaOR18 ola|OlaOR58 0.8854
sma|SmaOR18 ola|OlaOR59 0.95763
sma|SmaOR18 ola|OlaOR60 0.97656
sma|SmaOR18 ola|OlaOR61 0.98371
sma|SmaOR18 ola|OlaOR62 0.97557
sma|SmaOR18 ola|OlaOR64 0.98155
sma|SmaOR18 ola|OlaOR65 0.95167
sma|SmaOR18 ola|OlaOR66 0.9261
sma|SmaOR18 gmo|GmoOR100 0.6502
sma|SmaOR18 gmo|GmoOR101 0.6691
sma|SmaOR18 gmo|GmoOR94 0.7259
sma|SmaOR18 gmo|GmoOR96 0.7132
sma|SmaOR18 gmo|GmoOR97 0.6843
sma|SmaOR18 gmo|GmoOR99 0.7309
sma|SmaOR18 xma|XmaOR116 0.99392
sma|SmaOR18 xma|XmaOR117 0.97430
sma|SmaOR18 xma|XmaOR118 0.99341
sma|SmaOR18 xma|XmaOR119 0.95431
sma|SmaOR18 xma|XmaOR120 0.98487
sma|SmaOR18 xma|XmaOR122 0.95328
sma|SmaOR47 ola|OlaOR44 1.14003
sma|SmaOR47 xma|XmaOR34 1.00780
sma|SmaOR47 xma|XmaOR36 1.00581
sma|SmaOR47 xma|XmaOR37 0.97622
sma|SmaOR47 xma|XmaOR38 0.93964
sma|SmaOR47 dar|DarOR109-1 1.0285
sma|SmaOR47 dar|DarOR109-2 1.0030
sma|SmaOR47 dar|DarOR109-3 1.0107
sma|SmaOR47 dar|DarOR109-4 1.0411
sma|SmaOR47 dar|DarOR109-5 1.0774
sma|SmaOR47 dar|DarOR109-6 1.0393
sma|SmaOR47 dar|DarOR109-7 1.0158
sma|SmaOR39 tru|TruOR31 0.8026
sma|SmaOR39 psw|PswOR2 0.93046
sma|SmaOR39 lta|LtaOR39 0.99972
sma|SmaOR39 lta|LtaOR38 0.98296
sma|SmaOR39 ola|OlaOR3 0.8919
sma|SmaOR39 gmo|GmoOR13 1.0155
sma|SmaOR39 gmo|GmoOR34 0.9373
sma|SmaOR39 gmo|GmoOR26 0.9801
sma|SmaOR39 gmo|GmoOR25 0.9599
sma|SmaOR39 gmo|GmoOR17 0.9832
sma|SmaOR39 gmo|GmoOR12 1.0333
sma|SmaOR39 gac|GacOR3 0.94830
sma|SmaOR39 gac|GacOR4 0.93015
sma|SmaOR1 gmo|GmoOR11 1.17305
sma|SmaOR1 gmo|GmoOR21 1.16573
sma|SmaOR1 gmo|GmoOR19 1.13151
sma|SmaOR1 gmo|GmoOR16 1.14924
sma|SmaOR1 gmo|GmoOR15 1.13699
sma|SmaOR1 xma|XmaOR99 1.01297
sma|SmaOR1 xma|XmaOR101 1.01244
sma|SmaOR1 ola|OlaOR79 1.14880
sma|SmaOR1 gac|GacOR103 1.09965
sma|SmaOR8 psw|PswOR15 1.18665
sma|SmaOR8 tru|TruOR5 1.23503
sma|SmaOR8 lta|LtaOR52 1.25529
sma|SmaOR8 gmo|GmoOR23 1.14129
sma|SmaOR8 gac|GacOR102 1.16269
sma|SmaOR8 gac|GacOR97 1.13139
sma|SmaOR8 gac|GacOR93 1.13473
sma|SmaOR33 lta|LtaOR36 0.94597
sma|SmaOR33 gac|GacOR2 0.89689
sma|SmaOR33 dar|DarOR121-2 0.8399
sma|SmaOR33 dar|DarOR121-3 0.8308
sma|SmaOR33 dar|DarOR121-1 0.8213
sma|SmaOR40 xma|XmaOR59 0.94528
sma|SmaOR40 xma|XmaOR57 0.95381
sma|SmaOR40 tru|TruOR31 0.8327
sma|SmaOR40 psw|PswOR2 0.95819
sma|SmaOR40 lta|LtaOR39 0.95200
sma|SmaOR40 lta|LtaOR38 0.95555
sma|SmaOR40 ola|OlaOR3 0.95929
sma|SmaOR40 gmo|GmoOR13 1.08811
sma|SmaOR40 gmo|GmoOR34 1.0412
sma|SmaOR40 gmo|GmoOR26 1.0113
sma|SmaOR40 gmo|GmoOR25 1.0076
sma|SmaOR40 gmo|GmoOR17 1.0083
sma|SmaOR40 gmo|GmoOR12 1.0534
sma|SmaOR40 gac|GacOR3 0.91593
sma|SmaOR40 gac|GacOR4 0.91252
sma|SmaOR40 dar|DarOR121-1 0.9383
sma|SmaOR40 dar|DarOR121-3 0.9244
sma|SmaOR3 psw|PswOR8 1.08205
sma|SmaOR3 tru|TruOR4 0.94360
sma|SmaOR3 lta|LtaOR50 1.15390
sma|SmaOR3 ola|OlaOR78 1.18252
sma|SmaOR3 ola|OlaOR79 1.13196
sma|SmaOR3 gac|GacOR98 1.10000
sma|SmaOR3 gac|GacOR103 1.09268
sma|SmaOR3 xma|XmaOR100 1.00684
sma|SmaOR3 xma|XmaOR101 1.00580
sma|SmaOR3 gmo|GmoOR15 1.13883
sma|SmaOR3 gmo|GmoOR16 1.14920
sma|SmaOR3 gmo|GmoOR19 1.13214
sma|SmaOR3 gmo|GmoOR21 1.15772
sma|SmaOR23 ola|OlaOR12 0.97556
sma|SmaOR23 ola|OlaOR13 0.95656
sma|SmaOR23 ola|OlaOR14 0.8088
sma|SmaOR23 ola|OlaOR15 0.8316
sma|SmaOR23 ola|OlaOR16 0.9267
sma|SmaOR23 ola|OlaOR17 0.9288
sma|SmaOR23 ola|OlaOR18 0.9137
sma|SmaOR23 ola|OlaOR19 0.93974
sma|SmaOR23 gmo|GmoOR86 0.8163
sma|SmaOR23 gac|GacOR12 0.92334
sma|SmaOR23 gac|GacOR13 0.91156
sma|SmaOR23 gac|GacOR14 0.93751
sma|SmaOR23 gac|GacOR15 0.94290
sma|SmaOR23 xma|XmaOR64 0.8175
sma|SmaOR23 xma|XmaOR66 0.8065
sma|SmaOR23 dar|DarOR131-2 0.4428
sma|SmaOR23 dar|DarOR131-3 0.4568
sma|SmaOR27 gmo|GmoOR41 0.8950
sma|SmaOR27 gmo|GmoOR42 1.05693
sma|SmaOR27 gmo|GmoOR45 1.05945
sma|SmaOR27 gmo|GmoOR46 1.07460
sma|SmaOR27 gmo|GmoOR50 1.07339
sma|SmaOR27 gmo|GmoOR51 1.0360
sma|SmaOR27 gmo|GmoOR54 1.06238
sma|SmaOR27 gmo|GmoOR55 1.0514
sma|SmaOR27 gmo|GmoOR57 1.0398
sma|SmaOR27 gmo|GmoOR58 1.0324
sma|SmaOR27 gmo|GmoOR59 1.0527
sma|SmaOR27 gmo|GmoOR62 1.0184
sma|SmaOR27 gmo|GmoOR66 1.0294
sma|SmaOR27 gmo|GmoOR67 1.0294
sma|SmaOR27 gmo|GmoOR70 0.9464
sma|SmaOR27 dar|DarOR118-1 0.9041
sma|SmaOR27 dar|DarOR118-2 0.9410
sma|SmaOR6 psw|PswOR16 1.15357
sma|SmaOR6 gmo|GmoOR65 0.9733
sma|SmaOR36 lta|LtaOR41 0.98747
sma|SmaOR36 gac|GacOR7 0.85756
sma|SmaOR49 psw|PswOR4 1.11362
sma|SmaOR49 tru|TruOR47 1.20436
sma|SmaOR49 tru|TruOR63 1.18148
sma|SmaOR49 gmo|GmoOR5 1.23951
sma|SmaOR49 xma|XmaOR39 1.08503
sma|SmaOR49 xma|XmaOR40 1.07752
sma|SmaOR49 ola|OlaOR41 1.12471
sma|SmaOR49 ola|OlaOR42 1.12471
sma|SmaOR49 gac|GacOR31 1.12891
sma|SmaOR49 gac|GacOR32 1.12738
sma|SmaOR49 dar|DarOR108-2 0.9208
sma|SmaOR49 dar|DarOR108-3 0.8809
sma|SmaOR15 psw|PswOR23 0.86517
sma|SmaOR15 psw|PswOR24 0.88556
sma|SmaOR15 psw|PswOR26 0.86082
sma|SmaOR15 psw|PswOR27 0.85310
sma|SmaOR15 psw|PswOR28 0.87589
sma|SmaOR15 psw|PswOR29 0.85446
sma|SmaOR15 psw|PswOR31 0.87830
sma|SmaOR15 psw|PswOR32 0.89677
sma|SmaOR15 psw|PswOR7 0.85552
sma|SmaOR15 dar|DarOR126-2 1.0452
sma|SmaOR15 dar|DarOR126-3 1.0115
sma|SmaOR15 dar|DarOR126-4 0.9561
sma|SmaOR15 dar|DarOR126-5 1.0496
sma|SmaOR15 dar|DarOR126-6 1.0256
sma|SmaOR48 psw|PswOR4 1.07237
sma|SmaOR48 tru|TruOR63 1.14559
sma|SmaOR48 tru|TruOR47 1.17464
sma|SmaOR48 gmo|GmoOR5 1.22671
sma|SmaOR48 psw|PswOR39 1.14481
sma|SmaOR48 tru|TruOR17 1.17466
sma|SmaOR48 lta|LtaOR62 1.13961
sma|SmaOR48 ola|OlaOR40 1.18727
sma|SmaOR48 ola|OlaOR42 1.10365
sma|SmaOR48 ola|OlaOR41 1.10365
sma|SmaOR48 gac|GacOR30 1.14844
sma|SmaOR48 gac|GacOR32 1.09063
sma|SmaOR48 gac|GacOR31 1.08822
sma|SmaOR48 xma|XmaOR41 1.07649
sma|SmaOR48 xma|XmaOR40 1.05945
sma|SmaOR48 dar|DarOR108-1 0.8878
sma|SmaOR48 dar|DarOR108-3 0.8363
sma|SmaOR48 dar|DarOR108-2 0.8740
sma|SmaOR56 psw|PswOR18 1.01598
sma|SmaOR56 psw|PswOR19 1.01593
sma|SmaOR56 tru|TruOR21 1.02713
sma|SmaOR56 ola|OlaOR30 1.04120
sma|SmaOR56 gmo|GmoOR1 1.21526
sma|SmaOR56 gac|GacOR27 0.95559
sma|SmaOR56 xma|XmaOR19 0.97931
sma|SmaOR56 dar|DarOR115-4 1.12847
sma|SmaOR56 dar|DarOR115-9 1.10237
sma|SmaOR56 dar|DarOR115-8 1.13365
sma|SmaOR56 dar|DarOR115-7 1.15653
sma|SmaOR56 dar|DarOR115-6 1.0680
sma|SmaOR56 dar|DarOR115-5 0.9415
sma|SmaOR56 dar|DarOR115-3 1.0960
sma|SmaOR56 dar|DarOR115-2 1.11058
sma|SmaOR56 dar|DarOR115-16 1.0617
sma|SmaOR56 dar|DarOR115-1 1.09860
sma|SmaOR56 dar|DarOR115-12 1.0865
sma|SmaOR56 dar|DarOR115-11 1.0661
sma|SmaOR56 dar|DarOR115-10 0.9923
sma|SmaOR63 gmo|GmoOR105 0.4944
sma|SmaOR63 dar|DarOR133-10 0.5846
sma|SmaOR63 dar|DarOR133-1 0.6329
sma|SmaOR63 dar|DarOR133-2 0.5777
sma|SmaOR63 dar|DarOR133-3 0.6146
sma|SmaOR63 dar|DarOR133-4 0.6380
sma|SmaOR63 dar|DarOR133-7 0.6151
sma|SmaOR63 dar|DarOR133-8 0.6368
sma|SmaOR63 dar|DarOR133-9 0.6208
sma|SmaOR32 tru|TruOR31 0.8327
sma|SmaOR54 psw|PswOR18 1.01834
sma|SmaOR54 psw|PswOR19 1.02529
sma|SmaOR54 tru|TruOR21 1.11289
sma|SmaOR54 ola|OlaOR30 1.13567
sma|SmaOR54 gmo|GmoOR1 1.26710
sma|SmaOR54 gac|GacOR27 1.00945
sma|SmaOR54 xma|XmaOR19 1.05004
sma|SmaOR54 lta|LtaOR68 1.04734
sma|SmaOR54 dar|DarOR115-10 1.0865
sma|SmaOR54 dar|DarOR115-11 1.12534
sma|SmaOR54 dar|DarOR115-12 1.14252
sma|SmaOR54 dar|DarOR115-16 1.15005
sma|SmaOR54 dar|DarOR115-1 1.14876
sma|SmaOR54 dar|DarOR115-2 1.20484
sma|SmaOR54 dar|DarOR115-3 1.17307
sma|SmaOR54 dar|DarOR115-5 1.0070
sma|SmaOR54 dar|DarOR115-6 1.10303
sma|SmaOR54 dar|DarOR115-7 1.18315
sma|SmaOR54 dar|DarOR115-8 1.20544
sma|SmaOR54 dar|DarOR115-9 1.15715
sma|SmaOR7 psw|PswOR15 1.17943
sma|SmaOR7 tru|TruOR5 1.22765
sma|SmaOR7 lta|LtaOR52 1.25482
sma|SmaOR7 gmo|GmoOR23 1.11505
sma|SmaOR7 gac|GacOR102 1.13918
sma|SmaOR7 gac|GacOR97 1.10395
sma|SmaOR7 gac|GacOR93 1.12500
sma|SmaOR13 tru|TruOR46 1.06218
sma|SmaOR13 xma|XmaOR93 1.10068
sma|SmaOR12 xma|XmaOR96 1.08862
sma|SmaOR12 xma|XmaOR97 1.10372
sma|SmaOR26 dar|DarOR116-1 1.25259
sma|SmaOR28 gac|GacOR21 1.14220
sma|SmaOR28 xma|XmaOR74 1.15533
sma|SmaOR28 dar|DarOR119-1 1.21684
sma|SmaOR45 gmo|GmoOR28 1.06248
sma|SmaOR45 gmo|GmoOR32 1.0360
sma|SmaOR45 gmo|GmoOR33 1.05877
sma|SmaOR45 gmo|GmoOR36 1.0447
sma|SmaOR45 gmo|GmoOR38 1.0282
sma|SmaOR45 gmo|GmoOR49 1.0129
sma|SmaOR45 gmo|GmoOR53 0.9848
sma|SmaOR45 gac|GacOR35 1.00841
sma|SmaOR45 gac|GacOR38 1.06711
sma|SmaOR45 gac|GacOR39 1.10192
sma|SmaOR45 gac|GacOR40 1.03674
sma|SmaOR45 gac|GacOR41 1.06270
sma|SmaOR45 gac|GacOR42 1.09652
sma|SmaOR45 gac|GacOR45 1.04460
sma|SmaOR45 gac|GacOR46 1.03431
sma|SmaOR45 gac|GacOR47 1.06168
sma|SmaOR45 gac|GacOR48 1.06121
sma|SmaOR30 dar|DarOR102-1 0.8097
sma|SmaOR38 xma|XmaOR59 1.00136
sma|SmaOR38 xma|XmaOR57 0.98742
sma|SmaOR38 lta|LtaOR36 0.92618
sma|SmaOR38 gac|GacOR2 0.95520
sma|SmaOR38 dar|DarOR121-2 0.8964
sma|SmaOR38 dar|DarOR121-3 0.8906
sma|SmaOR38 dar|DarOR121-1 0.8938
sma|SmaOR38 lta|LtaOR38 1.02608
sma|SmaOR38 gmo|GmoOR12 1.08647
sma|SmaOR38 gmo|GmoOR17 1.0051
sma|SmaOR38 gmo|GmoOR25 1.0210
sma|SmaOR38 gmo|GmoOR26 1.0076
sma|SmaOR38 gmo|GmoOR34 0.9959
sma|SmaOR38 gac|GacOR4 1.01092
sma|SmaOR4 psw|PswOR8 1.03593
sma|SmaOR4 tru|TruOR4 0.8903
sma|SmaOR4 lta|LtaOR50 1.07725
sma|SmaOR4 ola|OlaOR78 1.10372
sma|SmaOR4 ola|OlaOR79 1.07718
sma|SmaOR4 gac|GacOR98 1.03540
sma|SmaOR4 gac|GacOR103 1.02025
sma|SmaOR4 xma|XmaOR100 0.97230
sma|SmaOR4 xma|XmaOR99 0.97484
sma|SmaOR4 xma|XmaOR101 0.95626
sma|SmaOR4 gmo|GmoOR11 1.12604
sma|SmaOR4 gmo|GmoOR21 1.12173
sma|SmaOR4 gmo|GmoOR19 1.08871
sma|SmaOR4 gmo|GmoOR16 1.10951
sma|SmaOR4 gmo|GmoOR15 1.08751
sma|SmaOR31 xma|XmaOR59 0.88160
sma|SmaOR31 xma|XmaOR57 0.91076
sma|SmaOR31 lta|LtaOR36 0.8743
sma|SmaOR31 gac|GacOR2 0.88850
sma|SmaOR31 dar|DarOR121-2 0.8582
sma|SmaOR31 dar|DarOR121-3 0.8423
sma|SmaOR31 dar|DarOR121-1 0.8333
sma|SmaOR31 psw|PswOR2 0.93576
sma|SmaOR31 lta|LtaOR39 0.97065
sma|SmaOR31 lta|LtaOR38 0.97286
sma|SmaOR31 ola|OlaOR3 0.95050
sma|SmaOR31 gmo|GmoOR13 1.05518
sma|SmaOR31 gmo|GmoOR34 0.9563
sma|SmaOR31 gmo|GmoOR26 0.9526
sma|SmaOR31 gmo|GmoOR25 0.9782
sma|SmaOR31 gmo|GmoOR17 0.9794
sma|SmaOR31 gmo|GmoOR12 1.0369
sma|SmaOR31 gac|GacOR3 0.92379
sma|SmaOR31 gac|GacOR4 0.91690
sma|SmaOR5 psw|PswOR8 1.01695
sma|SmaOR5 tru|TruOR4 0.8812
sma|SmaOR5 lta|LtaOR50 1.07225
sma|SmaOR5 ola|OlaOR78 1.09885
sma|SmaOR5 ola|OlaOR79 1.06074
sma|SmaOR5 gac|GacOR98 1.03300
sma|SmaOR5 gac|GacOR103 1.01727
sma|SmaOR5 xma|XmaOR100 0.95221
sma|SmaOR5 xma|XmaOR99 0.94870
sma|SmaOR5 xma|XmaOR101 0.94927
sma|SmaOR5 gmo|GmoOR11 1.09848
sma|SmaOR5 gmo|GmoOR21 1.09491
sma|SmaOR5 gmo|GmoOR19 1.06249
sma|SmaOR5 gmo|GmoOR16 1.08203
sma|SmaOR5 gmo|GmoOR15 1.06247
sma|SmaOR55 psw|PswOR18 0.99019
sma|SmaOR55 psw|PswOR19 1.01155
sma|SmaOR55 tru|TruOR21 1.12509
sma|SmaOR55 ola|OlaOR30 1.13463
sma|SmaOR55 gmo|GmoOR1 1.27020
sma|SmaOR55 gac|GacOR27 0.98400
sma|SmaOR55 xma|XmaOR19 1.05300
sma|SmaOR55 lta|LtaOR68 1.02702
sma|SmaOR55 dar|DarOR115-4 1.21175
sma|SmaOR55 dar|DarOR115-9 1.14696
sma|SmaOR55 dar|DarOR115-8 1.18702
sma|SmaOR55 dar|DarOR115-7 1.14887
sma|SmaOR55 dar|DarOR115-6 1.09737
sma|SmaOR55 dar|DarOR115-5 0.9885
sma|SmaOR55 dar|DarOR115-3 1.16098
sma|SmaOR55 dar|DarOR115-2 1.17358
sma|SmaOR55 dar|DarOR115-16 1.16600
sma|SmaOR55 dar|DarOR115-1 1.12910
sma|SmaOR55 dar|DarOR115-12 1.10934
sma|SmaOR55 dar|DarOR115-11 1.12272
sma|SmaOR55 dar|DarOR115-10 1.0597
sma|SmaOR10 psw|PswOR15 1.15504
sma|SmaOR10 tru|TruOR5 1.20543
sma|SmaOR10 lta|LtaOR52 1.22943
sma|SmaOR10 gmo|GmoOR23 1.10408
sma|SmaOR10 gac|GacOR102 1.12450
sma|SmaOR10 gac|GacOR97 1.09026
sma|SmaOR10 gac|GacOR93 1.11516
lta|LtaOR9 psw|PswOR34 1.09990
lta|LtaOR9 gmo|GmoOR15 1.36723
lta|LtaOR9 gmo|GmoOR16 1.34982
lta|LtaOR9 gmo|GmoOR19 1.30851
lta|LtaOR9 gmo|GmoOR21 1.39323
lta|LtaOR9 gac|GacOR66 1.15469
lta|LtaOR9 gac|GacOR71 1.14762
lta|LtaOR53 psw|PswOR43 1.08447
lta|LtaOR53 gmo|GmoOR28 1.2416
lta|LtaOR53 gmo|GmoOR32 1.26547
lta|LtaOR53 gmo|GmoOR33 1.25478
lta|LtaOR53 gmo|GmoOR36 1.26775
lta|LtaOR53 gmo|GmoOR38 1.2366
lta|LtaOR53 gmo|GmoOR49 1.2009
lta|LtaOR53 gmo|GmoOR53 1.1829
lta|LtaOR53 dar|DarOR109-2 1.2641
lta|LtaOR53 dar|DarOR109-3 1.2632
lta|LtaOR53 dar|DarOR109-4 1.3180
lta|LtaOR53 dar|DarOR109-5 1.2791
lta|LtaOR53 dar|DarOR109-6 1.2710
lta|LtaOR53 dar|DarOR109-7 1.2102
lta|LtaOR53 dar|DarOR109-8 1.3080
lta|LtaOR71 sma|SmaOR59 1.10772
lta|LtaOR71 gac|GacOR110 0.94042
lta|LtaOR38 sma|SmaOR40 0.95555
lta|LtaOR38 sma|SmaOR39 0.98296
lta|LtaOR38 sma|SmaOR34 0.96620
lta|LtaOR38 sma|SmaOR31 0.97286
lta|LtaOR38 sma|SmaOR38 1.02608
lta|LtaOR38 xma|XmaOR49 1.12729
lta|LtaOR38 gac|GacOR4 1.06203
lta|LtaOR6 xma|XmaOR115 1.07923
lta|LtaOR6 gmo|GmoOR101 0.8032
lta|LtaOR6 gmo|GmoOR99 0.7858
lta|LtaOR6 gmo|GmoOR97 0.8024
lta|LtaOR6 gmo|GmoOR96 0.7806
lta|LtaOR6 gmo|GmoOR95 0.8176
lta|LtaOR6 gmo|GmoOR94 0.8067
lta|LtaOR6 gmo|GmoOR100 0.7792
lta|LtaOR30 ola|OlaOR22 0.9747
lta|LtaOR30 ola|OlaOR25 0.8737
lta|LtaOR30 ola|OlaOR24 0.9081
lta|LtaOR30 ola|OlaOR23 0.9737
lta|LtaOR30 xma|XmaOR64 0.9764
lta|LtaOR30 xma|XmaOR66 0.9667
lta|LtaOR30 xma|XmaOR65 0.9816
lta|LtaOR30 dar|DarOR131-1 0.9228
lta|LtaOR30 dar|DarOR131-3 0.7651
lta|LtaOR30 dar|DarOR131-2 0.7572
lta|LtaOR55 ola|OlaOR50 1.25558
lta|LtaOR55 gac|GacOR44 1.04896
lta|LtaOR55 gac|GacOR48 1.04720
lta|LtaOR55 gac|GacOR47 1.00640
lta|LtaOR55 gac|GacOR46 1.00150
lta|LtaOR55 gac|GacOR45 1.01398
lta|LtaOR55 gac|GacOR42 1.04626
lta|LtaOR55 gac|GacOR41 1.00955
lta|LtaOR55 gac|GacOR40 1.00020
lta|LtaOR55 gac|GacOR39 1.05786
lta|LtaOR55 gac|GacOR38 1.01705
lta|LtaOR55 gac|GacOR35 0.99400
lta|LtaOR55 dar|DarOR110-2 1.2771
lta|LtaOR55 dar|DarOROR110-1 1.2546
lta|LtaOR62 psw|PswOR4 0.97893
lta|LtaOR62 tru|TruOR47 1.20842
lta|LtaOR62 tru|TruOR63 1.19263
lta|LtaOR62 sma|SmaOR48 1.13961
lta|LtaOR62 sma|SmaOR50 1.14870
lta|LtaOR62 ola|OlaOR41 1.23788
lta|LtaOR62 ola|OlaOR42 1.23788
lta|LtaOR62 gac|GacOR31 0.98425
lta|LtaOR62 gac|GacOR32 0.98560
lta|LtaOR62 xma|XmaOR40 1.20085
lta|LtaOR62 xma|XmaOR41 1.21796
lta|LtaOR62 dar|DarOR108-2 1.2372
lta|LtaOR62 dar|DarOR108-3 1.2281
lta|LtaOR37 xma|XmaOR48 1.10330
lta|LtaOR57 psw|PswOR41 1.05084
lta|LtaOR29 psw|PswOR52 0.93991
lta|LtaOR29 xma|XmaOR65 0.99297
lta|LtaOR29 xma|XmaOR66 0.9781
lta|LtaOR29 dar|DarOR131-1 0.9298
lta|LtaOR29 dar|DarOR131-3 0.7801
lta|LtaOR29 dar|DarOR131-2 0.7750
lta|LtaOR29 ola|OlaOR23 0.9587
lta|LtaOR29 ola|OlaOR24 0.8990
lta|LtaOR29 ola|OlaOR25 0.8679
lta|LtaOR54 gmo|GmoOR29 1.28085
lta|LtaOR54 gmo|GmoOR53 1.1801
lta|LtaOR54 gmo|GmoOR49 1.1852
lta|LtaOR54 gmo|GmoOR38 1.2221
lta|LtaOR54 gmo|GmoOR36 1.25757
lta|LtaOR54 gmo|GmoOR33 1.2445
lta|LtaOR54 gmo|GmoOR32 1.2503
lta|LtaOR54 gmo|GmoOR28 1.2286
lta|LtaOR54 dar|DarOR109-1 1.3082
lta|LtaOR54 dar|DarOR109-8 1.3082
lta|LtaOR54 dar|DarOR109-7 1.2193
lta|LtaOR54 dar|DarOR109-6 1.2652
lta|LtaOR54 dar|DarOR109-5 1.2832
lta|LtaOR54 dar|DarOR109-4 1.3099
lta|LtaOR54 dar|DarOR109-3 1.2580
lta|LtaOR54 dar|DarOR109-2 1.2552
lta|LtaOR33 gmo|GmoOR24 1.1431
lta|LtaOR33 gmo|GmoOR27 1.1497
lta|LtaOR33 xma|XmaOR61 0.9793
lta|LtaOR33 xma|XmaOR63 0.99928
lta|LtaOR20 psw|PswOR45 1.09720
lta|LtaOR20 tru|TruOR28 0.9692
lta|LtaOR20 tru|TruOR30 0.9647
lta|LtaOR20 sma|SmaOR19 0.8221
lta|LtaOR20 ola|OlaOR68 1.04376
lta|LtaOR20 ola|OlaOR69 1.04545
lta|LtaOR20 ola|OlaOR70 1.02179
lta|LtaOR20 ola|OlaOR71 1.05573
lta|LtaOR20 gmo|GmoOR100 0.8328
lta|LtaOR20 gmo|GmoOR101 0.8654
lta|LtaOR20 gmo|GmoOR95 0.8843
lta|LtaOR20 gmo|GmoOR96 0.8256
lta|LtaOR20 gmo|GmoOR97 0.8431
lta|LtaOR20 gmo|GmoOR99 0.8524
lta|LtaOR4 gmo|GmoOR101 0.8140
lta|LtaOR4 gmo|GmoOR99 0.7980
lta|LtaOR4 gmo|GmoOR97 0.8118
lta|LtaOR4 gmo|GmoOR96 0.7915
lta|LtaOR4 gmo|GmoOR95 0.8256
lta|LtaOR4 gmo|GmoOR94 0.8060
lta|LtaOR4 gmo|GmoOR100 0.7843
lta|LtaOR68 psw|PswOR19 0.99315
lta|LtaOR68 sma|SmaOR53 1.04884
lta|LtaOR68 sma|SmaOR54 1.04734
lta|LtaOR68 sma|SmaOR55 1.02702
lta|LtaOR66 tru|TruOR65 0.9745
lta|LtaOR66 tru|TruOR56 0.9407
lta|LtaOR66 tru|TruOR25 1.0061
lta|LtaOR66 psw|PswOR3 0.2550
lta|LtaOR66 tru|TruOR26 1.01768
lta|LtaOR66 sma|SmaOR43 0.8063
lta|LtaOR66 ola|OlaOR38 0.9160
lta|LtaOR66 gmo|GmoOR82 0.9357
lta|LtaOR66 gmo|GmoOR89 0.8494
lta|LtaOR66 gmo|GmoOR88 0.9248
lta|LtaOR66 gmo|GmoOR81 0.9538
lta|LtaOR66 gac|GacOR111 0.80337
lta|LtaOR66 xma|XmaOR8 0.8957
lta|LtaOR66 xma|XmaOR9 0.8958
lta|LtaOR66 xma|XmaOR7 0.8849
lta|LtaOR66 xma|XmaOR6 0.8768
lta|LtaOR66 xma|XmaOR13 0.8833
lta|LtaOR66 dar|DarOR133-8 0.7510
lta|LtaOR66 dar|DarOR133-9 0.6910
lta|LtaOR66 dar|DarOR133-7 0.6361
lta|LtaOR66 dar|DarOR133-6 0.6401
lta|LtaOR66 dar|DarOR133-4 0.6990
lta|LtaOR66 dar|DarOR133-3 0.6351
lta|LtaOR66 dar|DarOR133-2 0.6093
lta|LtaOR66 dar|DarOR133-1 0.6900
lta|LtaOR66 dar|DarOR133-10 0.6691
lta|LtaOR66 xma|XmaOR5 0.9061
lta|LtaOR66 dar|DarOR132-1 0.7918
lta|LtaOR66 dar|DarOR132-2 0.7979
lta|LtaOR66 dar|DarOR132-4 0.7898
lta|LtaOR66 dar|DarOR132-5 0.7780
lta|LtaOR66 dar|DarOR132-6 0.7610
lta|LtaOR63 tru|TruOR65 0.8847
lta|LtaOR63 tru|TruOR56 0.8440
lta|LtaOR63 tru|TruOR25 0.9331
lta|LtaOR63 gmo|GmoOR84 0.8748
lta|LtaOR63 gmo|GmoOR89 0.7864
lta|LtaOR63 gmo|GmoOR88 0.8321
lta|LtaOR63 gmo|GmoOR82 0.8474
lta|LtaOR63 gmo|GmoOR81 0.8474
lta|LtaOR63 xma|XmaOR10 0.8643
lta|LtaOR63 xma|XmaOR5 0.8540
lta|LtaOR63 dar|DarOR132-3 0.7720
lta|LtaOR63 dar|DarOR132-6 0.7381
lta|LtaOR63 dar|DarOR132-5 0.7352
lta|LtaOR63 dar|DarOR132-4 0.7341
lta|LtaOR63 dar|DarOR132-2 0.7780
lta|LtaOR63 dar|DarOR132-1 0.7651
lta|LtaOR63 tru|TruOR26 0.9145
lta|LtaOR63 sma|SmaOR43 0.7196
lta|LtaOR63 ola|OlaOR38 0.8431
lta|LtaOR63 gac|GacOR111 0.7449
lta|LtaOR63 xma|XmaOR8 0.8118
lta|LtaOR63 xma|XmaOR9 0.8370
lta|LtaOR63 xma|XmaOR7 0.8140
lta|LtaOR63 xma|XmaOR6 0.8243
lta|LtaOR63 xma|XmaOR13 0.7861
lta|LtaOR63 dar|DarOR133-8 0.7481
lta|LtaOR63 dar|DarOR133-9 0.6601
lta|LtaOR63 dar|DarOR133-7 0.6672
lta|LtaOR63 dar|DarOR133-6 0.6493
lta|LtaOR63 dar|DarOR133-4 0.7211
lta|LtaOR63 dar|DarOR133-3 0.6881
lta|LtaOR63 dar|DarOR133-2 0.6493
lta|LtaOR63 dar|DarOR133-1 0.7451
lta|LtaOR63 dar|DarOR133-10 0.6522
lta|LtaOR31 psw|PswOR52 0.93759
lta|LtaOR31 ola|OlaOR22 0.9891
lta|LtaOR31 ola|OlaOR25 0.8713
lta|LtaOR31 ola|OlaOR24 0.9144
lta|LtaOR31 ola|OlaOR23 0.9874
lta|LtaOR31 xma|XmaOR64 0.98952
lta|LtaOR31 xma|XmaOR66 0.98782
lta|LtaOR31 dar|DarOR131-2 0.7920
lta|LtaOR31 dar|DarOR131-3 0.8001
lta|LtaOR40 gmo|GmoOR13 1.43616
lta|LtaOR40 gmo|GmoOR34 1.36306
lta|LtaOR40 gmo|GmoOR26 1.29628
lta|LtaOR40 gmo|GmoOR25 1.27300
lta|LtaOR40 gmo|GmoOR17 1.29774
lta|LtaOR40 gmo|GmoOR12 1.37241
lta|LtaOR40 dar|DarOR121-3 1.5081
lta|LtaOR40 dar|DarOR122-1 1.2977
lta|LtaOR40 dar|DarOR121-2 1.4923
lta|LtaOR40 dar|DarOR121-1 1.4621
lta|LtaOR40 gac|GacOR7 0.94759
lta|LtaOR36 sma|SmaOR31 0.8743
lta|LtaOR36 sma|SmaOR33 0.94597
lta|LtaOR36 sma|SmaOR34 0.89814
lta|LtaOR36 sma|SmaOR38 0.92618
lta|LtaOR12 gac|GacOR58 1.07217
lta|LtaOR12 gac|GacOR60 1.04782
lta|LtaOR12 gac|GacOR62 1.10541
lta|LtaOR12 gac|GacOR65 1.10593
lta|LtaOR12 gac|GacOR67 1.07620
lta|LtaOR12 gac|GacOR68 1.05043
lta|LtaOR56 psw|PswOR41 1.02896
lta|LtaOR56 psw|PswOR42 1.04072
lta|LtaOR16 dar|DarOR126-1 1.6429
lta|LtaOR16 dar|DarOR126-3 1.5341
lta|LtaOR16 dar|DarOR126-4 1.4480
lta|LtaOR16 dar|DarOR126-5 1.5569
lta|LtaOR16 dar|DarOR126-6 1.5383
lta|LtaOR13 gmo|GmoOR65 1.2041
lta|LtaOR13 xma|XmaOR96 1.27815
lta|LtaOR13 xma|XmaOR97 1.30040
lta|LtaOR69 gmo|GmoOR4 1.41362
lta|LtaOR69 gmo|GmoOR8 1.42670
lta|LtaOR69 gac|GacOR108 0.98079
lta|LtaOR69 xma|XmaOR15 1.13404
lta|LtaOR69 xma|XmaOR18 1.13922
lta|LtaOR15 psw|PswOR23 1.08305
lta|LtaOR15 psw|PswOR24 1.07361
lta|LtaOR15 psw|PswOR26 1.08070
lta|LtaOR15 psw|PswOR27 1.08890
lta|LtaOR15 psw|PswOR28 1.09003
lta|LtaOR15 psw|PswOR29 1.07595
lta|LtaOR15 psw|PswOR31 1.07874
lta|LtaOR15 psw|PswOR7 1.06548
lta|LtaOR52 sma|SmaOR10 1.22943
lta|LtaOR52 sma|SmaOR7 1.25482
lta|LtaOR52 sma|SmaOR8 1.25529
lta|LtaOR52 gac|GacOR93 1.14706
lta|LtaOR52 gac|GacOR97 1.12408
lta|LtaOR52 xma|XmaOR94 1.09981
lta|LtaOR52 dar|DarOR128-1 1.2403
lta|LtaOR52 dar|DarOR128-2 1.2754
lta|LtaOR52 dar|DarOR128-3 1.2363
lta|LtaOR52 dar|DarOR128-4 1.1805
lta|LtaOR52 dar|DarOR128-5 1.2024
lta|LtaOR52 dar|DarOR128-6 1.3064
lta|LtaOR52 dar|DarOR128-7 1.2603
lta|LtaOR52 dar|DarOR128-8 1.2824
lta|LtaOR52 dar|DarOR128-9 1.2444
lta|LtaOR17 tru|TruOR35 1.17879
lta|LtaOR17 tru|TruOR33 1.18814
lta|LtaOR17 tru|TruOR1 1.19224
lta|LtaOR17 gac|GacOR119 0.94941
lta|LtaOR17 gac|GacOR120 0.93387
lta|LtaOR17 gac|GacOR50 0.96802
lta|LtaOR17 gac|GacOR51 0.92769
lta|LtaOR17 gac|GacOR53 0.90379
lta|LtaOR17 gac|GacOR54 0.94053
lta|LtaOR17 gac|GacOR55 0.93787
lta|LtaOR17 gac|GacOR56 0.93609
lta|LtaOR26 dar|DarOR116-1 2.07324
lta|LtaOR58 gac|GacOR35 1.02337
lta|LtaOR58 gac|GacOR38 1.06494
lta|LtaOR58 gac|GacOR39 1.07914
lta|LtaOR58 gac|GacOR40 1.04010
lta|LtaOR58 gac|GacOR41 1.04500
lta|LtaOR58 gac|GacOR42 1.07209
lta|LtaOR58 gac|GacOR45 1.03966
lta|LtaOR58 gac|GacOR46 1.02813
lta|LtaOR58 gac|GacOR47 1.07028
lta|LtaOR58 gac|GacOR48 1.08268
lta|LtaOR58 dar|DarOROR110-1 1.3134
lta|LtaOR28 ola|OlaOR12 0.9672
lta|LtaOR28 ola|OlaOR13 0.9834
lta|LtaOR28 ola|OlaOR14 0.8552
lta|LtaOR28 ola|OlaOR15 0.8644
lta|LtaOR28 ola|OlaOR16 0.9564
lta|LtaOR28 ola|OlaOR17 0.9656
lta|LtaOR28 ola|OlaOR18 0.9483
lta|LtaOR28 ola|OlaOR19 0.9276
lta|LtaOR28 gmo|GmoOR86 0.9516
lta|LtaOR28 gac|GacOR12 0.89122
lta|LtaOR28 gac|GacOR13 0.87176
lta|LtaOR28 gac|GacOR14 0.89570
lta|LtaOR28 gac|GacOR15 0.92228
lta|LtaOR28 xma|XmaOR67 0.8540
lta|LtaOR28 xma|XmaOR68 0.9112
lta|LtaOR51 psw|PswOR14 1.12880
lta|LtaOR32 psw|PswOR51 0.94700
lta|LtaOR32 tru|TruOR36 0.2307
lta|LtaOR32 sma|SmaOR24 0.8475
lta|LtaOR32 ola|OlaOR26 0.9189
lta|LtaOR32 gmo|GmoOR20 1.1345
lta|LtaOR32 gmo|GmoOR27 1.1112
lta|LtaOR32 gmo|GmoOR24 1.0961
lta|LtaOR32 gac|GacOR11 0.84564
lta|LtaOR32 xma|XmaOR62 0.9713
lta|LtaOR32 xma|XmaOR63 0.9690
lta|LtaOR32 xma|XmaOR61 0.9479
lta|LtaOR32 dar|DarOR129-1 1.3255
lta|LtaOR50 psw|PswOR12 1.05722
lta|LtaOR50 psw|PswOR17 1.07405
lta|LtaOR50 sma|SmaOR3 1.15390
lta|LtaOR50 sma|SmaOR4 1.07725
lta|LtaOR50 sma|SmaOR5 1.07225
lta|LtaOR50 ola|OlaOR79 1.17812
lta|LtaOR50 gmo|GmoOR11 1.37810
lta|LtaOR50 gmo|GmoOR16 1.39116
lta|LtaOR50 gmo|GmoOR19 1.38535
lta|LtaOR50 gmo|GmoOR21 1.38465
lta|LtaOR50 gac|GacOR103 1.04911
lta|LtaOR50 xma|XmaOR100 1.13131
lta|LtaOR50 xma|XmaOR99 1.10671
lta|LtaOR65 tru|TruOR65 0.9267
lta|LtaOR65 tru|TruOR56 0.8871
lta|LtaOR65 tru|TruOR25 0.9570
lta|LtaOR65 gmo|GmoOR84 0.9654
lta|LtaOR65 gmo|GmoOR89 0.8545
lta|LtaOR65 gmo|GmoOR88 0.9140
lta|LtaOR65 gmo|GmoOR82 0.9343
lta|LtaOR65 gmo|GmoOR81 0.9299
lta|LtaOR65 xma|XmaOR10 0.8832
lta|LtaOR65 xma|XmaOR5 0.8729
lta|LtaOR65 dar|DarOR132-3 0.7249
lta|LtaOR65 dar|DarOR132-6 0.7159
lta|LtaOR65 dar|DarOR132-5 0.7161
lta|LtaOR65 dar|DarOR132-4 0.7260
lta|LtaOR65 dar|DarOR132-2 0.7403
lta|LtaOR65 dar|DarOR132-1 0.7318
lta|LtaOR65 psw|PswOR3 0.2382
lta|LtaOR65 tru|TruOR26 0.9745
lta|LtaOR65 sma|SmaOR43 0.7809
lta|LtaOR65 ola|OlaOR38 0.8723
lta|LtaOR65 gac|GacOR111 0.7564
lta|LtaOR65 xma|XmaOR8 0.8546
lta|LtaOR65 xma|XmaOR9 0.8569
lta|LtaOR65 xma|XmaOR7 0.8426
lta|LtaOR65 xma|XmaOR6 0.8345
lta|LtaOR65 xma|XmaOR13 0.8364
lta|LtaOR65 dar|DarOR133-8 0.7009
lta|LtaOR65 dar|DarOR133-9 0.6323
lta|LtaOR65 dar|DarOR133-7 0.5891
lta|LtaOR65 dar|DarOR133-6 0.5992
lta|LtaOR65 dar|DarOR133-4 0.6360
lta|LtaOR65 dar|DarOR133-3 0.5852
lta|LtaOR65 dar|DarOR133-2 0.5614
lta|LtaOR65 dar|DarOR133-1 0.6682
lta|LtaOR65 dar|DarOR133-10 0.6220
lta|LtaOR8 xma|XmaOR115 1.13520
lta|LtaOR8 gmo|GmoOR100 0.8314
lta|LtaOR8 gmo|GmoOR94 0.8554
lta|LtaOR8 gmo|GmoOR95 0.8568
lta|LtaOR8 gmo|GmoOR96 0.8264
lta|LtaOR8 gmo|GmoOR97 0.8372
lta|LtaOR8 gmo|GmoOR99 0.8256
lta|LtaOR24 gac|GacOR23 1.15144
lta|LtaOR24 gac|GacOR24 1.18698
lta|LtaOR49 psw|PswOR10 1.05719
lta|LtaOR7 xma|XmaOR115 1.07524
lta|LtaOR7 gmo|GmoOR101 0.8097
lta|LtaOR7 gmo|GmoOR99 0.7923
lta|LtaOR7 gmo|GmoOR97 0.8017
lta|LtaOR7 gmo|GmoOR96 0.7987
lta|LtaOR7 gmo|GmoOR95 0.8285
lta|LtaOR7 gmo|GmoOR94 0.8219
lta|LtaOR7 gmo|GmoOR100 0.7783
lta|LtaOR11 psw|PswOR35 1.10851
lta|LtaOR5 xma|XmaOR115 1.12836
lta|LtaOR5 gmo|GmoOR101 0.8263
lta|LtaOR5 gmo|GmoOR99 0.7843
lta|LtaOR5 gmo|GmoOR97 0.8184
lta|LtaOR5 gmo|GmoOR96 0.7893
lta|LtaOR5 gmo|GmoOR95 0.8234
lta|LtaOR5 gmo|GmoOR94 0.8125
lta|LtaOR5 gmo|GmoOR100 0.7966
lta|LtaOR41 tru|TruOR31 1.12919
lta|LtaOR41 sma|SmaOR36 0.98747
lta|LtaOR41 gac|GacOR8 0.94977
lta|LtaOR41 gac|GacOR7 0.94401
lta|LtaOR41 gmo|GmoOR12 1.36366
lta|LtaOR41 gmo|GmoOR17 1.30932
lta|LtaOR41 gmo|GmoOR25 1.28749
lta|LtaOR41 gmo|GmoOR26 1.30500
lta|LtaOR41 gmo|GmoOR34 1.36583
lta|LtaOR41 dar|DarOR121-1 1.4821
lta|LtaOR41 dar|DarOR121-2 1.5021
lta|LtaOR41 dar|DarOR122-1 1.3084
lta|LtaOR25 gac|GacOR21 1.04468
lta|LtaOR25 xma|XmaOR74 1.19124
lta|LtaOR25 dar|DarOR119-2 1.74164
lta|LtaOR64 tru|TruOR25 1.04044
lta|LtaOR64 tru|TruOR56 0.9670
lta|LtaOR64 tru|TruOR65 1.00778
lta|LtaOR64 gmo|GmoOR84 0.9588
lta|LtaOR64 gmo|GmoOR89 0.8755
lta|LtaOR64 gmo|GmoOR88 0.9473
lta|LtaOR64 gmo|GmoOR81 0.9770
lta|LtaOR64 xma|XmaOR10 0.9123
lta|LtaOR64 xma|XmaOR5 0.9021
lta|LtaOR64 dar|DarOR132-3 0.7282
lta|LtaOR64 dar|DarOR132-6 0.7182
lta|LtaOR64 dar|DarOR132-5 0.7160
lta|LtaOR64 dar|DarOR132-4 0.7182
lta|LtaOR64 dar|DarOR132-2 0.7310
lta|LtaOR64 dar|DarOR132-1 0.7380
lta|LtaOR64 psw|PswOR3 0.2582
lta|LtaOR64 xma|XmaOR13 0.9038
lta|LtaOR64 xma|XmaOR6 0.9083
lta|LtaOR64 xma|XmaOR7 0.9089
lta|LtaOR64 xma|XmaOR9 0.9111
lta|LtaOR64 dar|DarOR133-10 0.7010
lta|LtaOR64 dar|DarOR133-1 0.7391
lta|LtaOR64 dar|DarOR133-2 0.6333
lta|LtaOR64 dar|DarOR133-3 0.6741
lta|LtaOR64 dar|DarOR133-4 0.6991
lta|LtaOR64 dar|DarOR133-6 0.6571
lta|LtaOR64 dar|DarOR133-7 0.6402
lta|LtaOR64 dar|DarOR133-9 0.7189
lta|LtaOR59 gac|GacOR36 1.03925
lta|LtaOR19 psw|PswOR45 1.07995
lta|LtaOR19 tru|TruOR30 0.9333
lta|LtaOR19 tru|TruOR28 0.9390
lta|LtaOR19 sma|SmaOR19 0.8130
lta|LtaOR19 psw|PswOR44 1.08899
lta|LtaOR19 tru|TruOR41 1.02599
lta|LtaOR19 sma|SmaOR18 0.93380
lta|LtaOR19 ola|OlaOR67 1.07938
lta|LtaOR19 ola|OlaOR71 1.05002
lta|LtaOR19 ola|OlaOR70 1.01555
lta|LtaOR19 ola|OlaOR69 1.04549
lta|LtaOR19 ola|OlaOR68 1.04263
lta|LtaOR19 gmo|GmoOR94 0.8735
lta|LtaOR19 gmo|GmoOR99 0.8424
lta|LtaOR19 gmo|GmoOR97 0.8416
lta|LtaOR19 gmo|GmoOR96 0.8213
lta|LtaOR19 gmo|GmoOR95 0.8727
lta|LtaOR19 gmo|GmoOR101 0.8648
lta|LtaOR19 gmo|GmoOR100 0.8401
lta|LtaOR19 gac|GacOR121 0.80702
lta|LtaOR3 xma|XmaOR115 1.14104
lta|LtaOR3 gmo|GmoOR101 0.8402
lta|LtaOR3 gmo|GmoOR99 0.8256
lta|LtaOR3 gmo|GmoOR97 0.8379
lta|LtaOR3 gmo|GmoOR96 0.8220
lta|LtaOR3 gmo|GmoOR95 0.8546
lta|LtaOR3 gmo|GmoOR94 0.8292
lta|LtaOR3 gmo|GmoOR100 0.8082
lta|LtaOR39 sma|SmaOR31 0.97065
lta|LtaOR39 sma|SmaOR34 0.96316
lta|LtaOR39 sma|SmaOR39 0.99972
lta|LtaOR39 sma|SmaOR40 0.95200
lta|LtaOR39 ola|OlaOR3 1.02019
lta|LtaOR39 gac|GacOR3 1.08023
lta|LtaOR39 gac|GacOR4 1.05494
lta|LtaOR39 xma|XmaOR50 1.12278
lta|LtaOR18 tru|TruOR33 1.21260
lta|LtaOR18 tru|TruOR35 1.20567
lta|LtaOR18 gac|GacOR52 0.96272
lta|LtaOR18 gac|GacOR56 0.92368
lta|LtaOR18 gac|GacOR55 0.93875
lta|LtaOR18 gac|GacOR54 0.94139
lta|LtaOR18 gac|GacOR53 0.90861
lta|LtaOR18 gac|GacOR51 0.93166
lta|LtaOR18 gac|GacOR50 0.96008
lta|LtaOR18 gac|GacOR120 0.92767
lta|LtaOR18 gac|GacOR119 0.95428
lta|LtaOR21 dar|DarOR102-1 1.5029
lta|LtaOR70 xma|XmaOR15 1.16606
ola|OlaOR58 sma|SmaOR19 0.8261
ola|OlaOR58 sma|SmaOR18 0.8854
ola|OlaOR58 xma|XmaOR122 0.95103
ola|OlaOR58 xma|XmaOR121 0.99765
ola|OlaOR58 xma|XmaOR120 0.98886
ola|OlaOR58 xma|XmaOR119 0.9428
ola|OlaOR58 xma|XmaOR118 0.98447
ola|OlaOR58 xma|XmaOR117 0.96910
ola|OlaOR58 xma|XmaOR116 0.99157
ola|OlaOR70 psw|PswOR45 0.90480
ola|OlaOR70 tru|TruOR30 1.0176
ola|OlaOR70 tru|TruOR28 0.9503
ola|OlaOR70 lta|LtaOR19 1.01555
ola|OlaOR70 psw|PswOR44 0.91462
ola|OlaOR70 tru|TruOR41 1.1045
ola|OlaOR70 lta|LtaOR20 1.02179
ola|OlaOR70 gmo|GmoOR95 0.7746
ola|OlaOR70 gmo|GmoOR99 0.7631
ola|OlaOR70 gmo|GmoOR97 0.7269
ola|OlaOR70 gmo|GmoOR96 0.7549
ola|OlaOR70 gmo|GmoOR94 0.7352
ola|OlaOR70 gmo|GmoOR101 0.7337
ola|OlaOR70 gmo|GmoOR100 0.7269
ola|OlaOR70 xma|XmaOR110 0.98935
ola|OlaOR70 xma|XmaOR111 1.02004
ola|OlaOR46 gmo|GmoOR28 1.1447
ola|OlaOR46 gmo|GmoOR29 1.1563
ola|OlaOR46 gmo|GmoOR32 1.1644
ola|OlaOR46 gmo|GmoOR36 1.1720
ola|OlaOR46 gmo|GmoOR38 1.1460
ola|OlaOR46 gmo|GmoOR49 1.1297
ola|OlaOR46 gmo|GmoOR53 1.0971
ola|OlaOR46 gac|GacOR36 1.28324
ola|OlaOR30 psw|PswOR18 1.03346
ola|OlaOR30 sma|SmaOR54 1.13567
ola|OlaOR30 sma|SmaOR55 1.13463
ola|OlaOR30 sma|SmaOR56 1.04120
ola|OlaOR30 gmo|GmoOR31 1.26559
ola|OlaOR30 gmo|GmoOR52 1.21506
ola|OlaOR78 sma|SmaOR3 1.18252
ola|OlaOR78 sma|SmaOR4 1.10372
ola|OlaOR78 sma|SmaOR5 1.09885
ola|OlaOR78 xma|XmaOR99 1.12405
ola|OlaOR78 xma|XmaOR101 1.07862
ola|OlaOR78 xma|XmaOR100 1.06375
ola|OlaOR78 gmo|GmoOR15 1.25338
ola|OlaOR78 gmo|GmoOR16 1.24785
ola|OlaOR78 gmo|GmoOR19 1.25068
ola|OlaOR78 gmo|GmoOR21 1.28057
ola|OlaOR78 gac|GacOR103 1.13033
ola|OlaOR62 sma|SmaOR19 0.9294
ola|OlaOR62 sma|SmaOR18 0.97557
ola|OlaOR62 xma|XmaOR122 1.02992
ola|OlaOR62 xma|XmaOR121 1.02934
ola|OlaOR62 xma|XmaOR120 1.03371
ola|OlaOR62 xma|XmaOR119 1.02063
ola|OlaOR62 xma|XmaOR118 1.03592
ola|OlaOR62 xma|XmaOR117 1.01838
ola|OlaOR62 xma|XmaOR116 1.04639
ola|OlaOR13 tru|TruOR10 1.0013
ola|OlaOR13 sma|SmaOR23 0.95656
ola|OlaOR13 lta|LtaOR28 0.9834
ola|OlaOR13 gac|GacOR15 0.9397
ola|OlaOR13 gac|GacOR16 0.9476
ola|OlaOR13 gac|GacOR14 0.9627
ola|OlaOR13 gac|GacOR13 0.8949
ola|OlaOR13 gac|GacOR12 0.9615
ola|OlaOR13 xma|XmaOR68 0.8383
ola|OlaOR13 xma|XmaOR69 0.8487
ola|OlaOR13 xma|XmaOR67 0.8378
ola|OlaOR13 dar|DarOR131-1 0.6978
ola|OlaOR13 dar|DarOR131-3 0.5787
ola|OlaOR13 dar|DarOR131-2 0.5604
ola|OlaOR41 psw|PswOR4 1.01836
ola|OlaOR41 tru|TruOR63 1.18950
ola|OlaOR41 tru|TruOR47 1.18885
ola|OlaOR41 sma|SmaOR50 1.12205
ola|OlaOR41 sma|SmaOR48 1.10365
ola|OlaOR41 psw|PswOR39 1.09879
ola|OlaOR41 tru|TruOR17 1.20561
ola|OlaOR41 sma|SmaOR49 1.12471
ola|OlaOR41 lta|LtaOR62 1.23788
ola|OlaOR41 gmo|GmoOR5 1.17948
ola|OlaOR41 gac|GacOR30 1.17427
ola|OlaOR41 gac|GacOR32 1.09493
ola|OlaOR41 gac|GacOR31 1.08992
ola|OlaOR41 xma|XmaOR39 1.12881
ola|OlaOR41 xma|XmaOR41 1.12276
ola|OlaOR41 xma|XmaOR40 1.11949
ola|OlaOR41 dar|DarOR108-1 1.0036
ola|OlaOR41 dar|DarOR108-3 0.9121
ola|OlaOR41 dar|DarOR108-2 0.9885
ola|OlaOR59 sma|SmaOR19 0.9060
ola|OlaOR59 sma|SmaOR18 0.95763
ola|OlaOR59 xma|XmaOR122 1.01736
ola|OlaOR59 xma|XmaOR121 1.02219
ola|OlaOR59 xma|XmaOR120 1.02112
ola|OlaOR59 xma|XmaOR119 1.01893
ola|OlaOR59 xma|XmaOR118 1.01351
ola|OlaOR59 xma|XmaOR117 1.03319
ola|OlaOR59 xma|XmaOR116 1.04368
ola|OlaOR63 sma|SmaOR19 0.95217
ola|OlaOR63 xma|XmaOR116 1.03872
ola|OlaOR63 xma|XmaOR121 1.03928
ola|OlaOR63 xma|XmaOR120 1.03047
ola|OlaOR63 xma|XmaOR119 1.04799
ola|OlaOR63 xma|XmaOR118 1.02717
ola|OlaOR63 xma|XmaOR117 1.01289
ola|OlaOR67 psw|PswOR45 0.96869
ola|OlaOR67 tru|TruOR28 1.0451
ola|OlaOR67 tru|TruOR30 1.0821
ola|OlaOR67 lta|LtaOR19 1.07938
ola|OlaOR67 gmo|GmoOR100 0.7890
ola|OlaOR67 gmo|GmoOR101 0.8006
ola|OlaOR67 gmo|GmoOR94 0.8279
ola|OlaOR67 gmo|GmoOR96 0.8204
ola|OlaOR67 gmo|GmoOR97 0.7834
ola|OlaOR67 gmo|GmoOR99 0.8442
ola|OlaOR67 xma|XmaOR111 1.08685
ola|OlaOR72 xma|XmaOR104 1.05623
ola|OlaOR72 xma|XmaOR103 1.05125
ola|OlaOR23 tru|TruOR57 0.8845
ola|OlaOR23 tru|TruOR61 0.8821
ola|OlaOR23 tru|TruOR9 0.8323
ola|OlaOR23 lta|LtaOR31 0.9874
ola|OlaOR23 lta|LtaOR30 0.9737
ola|OlaOR23 lta|LtaOR29 0.9587
ola|OlaOR23 gmo|GmoOR83 0.9253
ola|OlaOR23 gmo|GmoOR86 0.8504
ola|OlaOR23 xma|XmaOR65 0.98894
ola|OlaOR23 xma|XmaOR66 0.95600
ola|OlaOR73 xma|XmaOR103 1.04680
ola|OlaOR56 sma|SmaOR19 0.8240
ola|OlaOR56 sma|SmaOR18 0.8843
ola|OlaOR56 xma|XmaOR122 0.95259
ola|OlaOR56 xma|XmaOR121 0.99600
ola|OlaOR56 xma|XmaOR120 0.98721
ola|OlaOR56 xma|XmaOR119 0.94455
ola|OlaOR56 xma|XmaOR118 0.98503
ola|OlaOR56 xma|XmaOR117 0.95759
ola|OlaOR56 xma|XmaOR116 0.98012
ola|OlaOR35 gac|GacOR111 0.7855
ola|OlaOR35 xma|XmaOR5 1.12839
ola|OlaOR35 xma|XmaOR10 1.13830
ola|OlaOR52 dar|DarOR104-2 0.9909
ola|OlaOR52 dar|DarOR105-1 1.0468
ola|OlaOR50 lta|LtaOR55 1.25558
ola|OlaOR50 gmo|GmoOR29 1.18086
ola|OlaOR50 gmo|GmoOR32 1.1459
ola|OlaOR50 gmo|GmoOR33 1.1673
ola|OlaOR50 gmo|GmoOR36 1.1611
ola|OlaOR50 gmo|GmoOR38 1.1297
ola|OlaOR50 gmo|GmoOR49 1.1051
ola|OlaOR50 gmo|GmoOR53 1.0977
ola|OlaOR50 gac|GacOR35 1.22572
ola|OlaOR50 gac|GacOR38 1.27152
ola|OlaOR50 gac|GacOR39 1.31009
ola|OlaOR50 gac|GacOR40 1.21501
ola|OlaOR50 gac|GacOR41 1.25590
ola|OlaOR50 gac|GacOR42 1.26984
ola|OlaOR50 gac|GacOR45 1.22343
ola|OlaOR50 gac|GacOR46 1.22349
ola|OlaOR50 gac|GacOR47 1.22737
ola|OlaOR50 gac|GacOR48 1.23512
ola|OlaOR50 xma|XmaOR30 1.29904
ola|OlaOR17 tru|TruOR10 0.9735
ola|OlaOR17 sma|SmaOR23 0.9288
ola|OlaOR17 lta|LtaOR28 0.9656
ola|OlaOR17 gac|GacOR15 0.9632
ola|OlaOR17 gac|GacOR16 0.9531
ola|OlaOR17 gac|GacOR14 0.96489
ola|OlaOR17 gac|GacOR13 0.9090
ola|OlaOR17 gac|GacOR12 0.96703
ola|OlaOR17 xma|XmaOR68 0.8256
ola|OlaOR17 xma|XmaOR69 0.8262
ola|OlaOR17 xma|XmaOR67 0.8032
ola|OlaOR17 dar|DarOR131-1 0.7489
ola|OlaOR17 dar|DarOR131-3 0.6700
ola|OlaOR17 dar|DarOR131-2 0.6495
ola|OlaOR69 psw|PswOR45 0.92249
ola|OlaOR69 tru|TruOR30 1.0297
ola|OlaOR69 tru|TruOR28 0.9968
ola|OlaOR69 lta|LtaOR19 1.04549
ola|OlaOR69 psw|PswOR44 0.94175
ola|OlaOR69 tru|TruOR41 1.13303
ola|OlaOR69 lta|LtaOR20 1.04545
ola|OlaOR69 gmo|GmoOR95 0.8204
ola|OlaOR69 gmo|GmoOR99 0.8020
ola|OlaOR69 gmo|GmoOR97 0.7617
ola|OlaOR69 gmo|GmoOR96 0.7951
ola|OlaOR69 gmo|GmoOR94 0.7931
ola|OlaOR69 gmo|GmoOR101 0.7808
ola|OlaOR69 gmo|GmoOR100 0.7550
ola|OlaOR69 xma|XmaOR110 1.03541
ola|OlaOR69 xma|XmaOR111 1.06003
ola|OlaOR14 tru|TruOR10 0.8593
ola|OlaOR14 sma|SmaOR23 0.8088
ola|OlaOR14 lta|LtaOR28 0.8552
ola|OlaOR14 gac|GacOR15 0.8386
ola|OlaOR14 gac|GacOR16 0.8441
ola|OlaOR14 gac|GacOR14 0.8615
ola|OlaOR14 gac|GacOR13 0.8402
ola|OlaOR14 gac|GacOR12 0.8710
ola|OlaOR14 xma|XmaOR68 0.7818
ola|OlaOR14 xma|XmaOR69 0.7671
ola|OlaOR14 xma|XmaOR67 0.7632
ola|OlaOR14 dar|DarOR131-1 0.6630
ola|OlaOR14 dar|DarOR131-3 0.5289
ola|OlaOR14 dar|DarOR131-2 0.5250
ola|OlaOR24 tru|TruOR9 0.7884
ola|OlaOR24 tru|TruOR61 0.8516
ola|OlaOR24 tru|TruOR57 0.8446
ola|OlaOR24 lta|LtaOR31 0.9144
ola|OlaOR24 lta|LtaOR30 0.9081
ola|OlaOR24 psw|PswOR52 0.7667
ola|OlaOR24 tru|TruOR8 0.9548
ola|OlaOR24 xma|XmaOR64 0.95222
ola|OlaOR24 xma|XmaOR66 0.9144
ola|OlaOR24 xma|XmaOR65 0.94512
ola|OlaOR24 lta|LtaOR29 0.8990
ola|OlaOR24 gmo|GmoOR83 0.9165
ola|OlaOR24 gmo|GmoOR86 0.8244
ola|OlaOR28 gac|GacOR108 1.11627
ola|OlaOR64 sma|SmaOR19 0.95115
ola|OlaOR64 sma|SmaOR18 0.98155
ola|OlaOR64 xma|XmaOR122 1.03377
ola|OlaOR64 xma|XmaOR121 1.04197
ola|OlaOR64 xma|XmaOR120 1.03102
ola|OlaOR64 xma|XmaOR119 1.02778
ola|OlaOR64 xma|XmaOR118 1.02772
ola|OlaOR64 xma|XmaOR117 1.03600
ola|OlaOR64 xma|XmaOR116 1.04412
ola|OlaOR18 tru|TruOR10 0.9439
ola|OlaOR18 sma|SmaOR23 0.9137
ola|OlaOR18 lta|LtaOR28 0.9483
ola|OlaOR18 gac|GacOR15 0.9387
ola|OlaOR18 gac|GacOR16 0.9397
ola|OlaOR18 gac|GacOR14 0.9504
ola|OlaOR18 gac|GacOR13 0.9101
ola|OlaOR18 gac|GacOR12 0.9459
ola|OlaOR18 xma|XmaOR68 0.8591
ola|OlaOR18 xma|XmaOR69 0.8591
ola|OlaOR18 xma|XmaOR67 0.8208
ola|OlaOR18 dar|DarOR131-1 0.7568
ola|OlaOR18 dar|DarOR131-3 0.6574
ola|OlaOR18 dar|DarOR131-2 0.6306
ola|OlaOR3 sma|SmaOR31 0.95050
ola|OlaOR3 sma|SmaOR34 0.97557
ola|OlaOR3 sma|SmaOR39 0.8919
ola|OlaOR3 sma|SmaOR40 0.95929
ola|OlaOR3 lta|LtaOR39 1.02019
ola|OlaOR3 gmo|GmoOR13 1.1237
ola|OlaOR3 gmo|GmoOR17 1.1115
ola|OlaOR3 gmo|GmoOR25 1.0959
ola|OlaOR3 gmo|GmoOR26 1.0652
ola|OlaOR3 gmo|GmoOR34 1.0570
ola|OlaOR3 dar|DarOR121-1 1.0258
ola|OlaOR3 dar|DarOR121-3 1.0369
ola|OlaOR55 sma|SmaOR19 0.8534
ola|OlaOR55 sma|SmaOR18 0.8941
ola|OlaOR55 xma|XmaOR122 0.95715
ola|OlaOR55 xma|XmaOR121 0.95110
ola|OlaOR55 xma|XmaOR120 0.9379
ola|OlaOR55 xma|XmaOR119 0.95106
ola|OlaOR55 xma|XmaOR118 0.94457
ola|OlaOR55 xma|XmaOR117 0.9160
ola|OlaOR55 xma|XmaOR116 0.9341
ola|OlaOR45 dar|DarOR109-5 1.2023
ola|OlaOR45 dar|DarOR109-7 1.1731
ola|OlaOR45 dar|DarOR109-6 1.2054
ola|OlaOR45 dar|DarOR109-4 1.1912
ola|OlaOR45 dar|DarOR109-3 1.2140
ola|OlaOR45 dar|DarOR109-2 1.1289
ola|OlaOR45 dar|DarOR109-1 1.1952
ola|OlaOR45 xma|XmaOR34 1.06910
ola|OlaOR45 xma|XmaOR36 1.06910
ola|OlaOR45 xma|XmaOR37 1.03636
ola|OlaOR45 xma|XmaOR38 1.00998
ola|OlaOR5 dar|DarOR102-1 1.1471
ola|OlaOR54 sma|SmaOR19 0.7728
ola|OlaOR54 sma|SmaOR18 0.8452
ola|OlaOR54 xma|XmaOR122 0.9363
ola|OlaOR54 xma|XmaOR121 0.9161
ola|OlaOR54 xma|XmaOR120 0.9040
[truncated: 3,500 more rows]

## Sheet: All TAAR clusters
Cluster ID
1	tru|TruTAAR19 tru|TruTAAR3 sma|SmaTAAR8 sma|SmaTAAR9 gmo|GmoTAAR10 gmo|GmoTAAR11 psw|PswTAAR7 psw|PswTAAR6 psw|PswTAAR9 psw|PswTAAR20 psw|PswTAAR16 psw|PswTAAR18 ola|OlaTAAR13 ola|OlaTAAR10 ola|OlaTAAR11 ola|OlaTAAR12 ola|OlaTAAR14 ola|OlaTAAR15 ola|OlaTAAR5 ola|OlaTAAR6 ola|OlaTAAR7 ola|OlaTAAR8 ola|OlaTAAR9 gac|GacTAAR61 gac|GacTAAR12 gac|GacTAAR13 gac|GacTAAR15 gac|GacTAAR17 gac|GacTAAR28 gac|…
2	sma|SmaTAAR11 sma|SmaTAAR12 gmo|GmoTAAR2 gmo|GmoTAAR12 gmo|GmoTAAR13 gmo|GmoTAAR14 gmo|GmoTAAR15 gmo|GmoTAAR16 gmo|GmoTAAR17 gmo|GmoTAAR1 gmo|GmoTAAR18 gmo|GmoTAAR19 gmo|GmoTAAR20 gmo|GmoTAAR21 gmo|GmoTAAR22 gmo|GmoTAAR23 gmo|GmoTAAR8P psw|PswTAAR24 psw|PswTAAR25 ola|OlaTAAR36 ola|OlaTAAR34 ola|OlaTAAR35 ola|OlaTAAR37 gac|GacTAAR43 gac|GacTAAR42 gac|GacTAAR44 xma|XmaTAAR13 xma|XmaTAAR12 xma|XmaTA…
3	gac|GacTAAR20 gac|GacTAAR14 gac|GacTAAR19 gac|GacTAAR21 gac|GacTAAR22 gac|GacTAAR23 gac|GacTAAR24 gac|GacTAAR25 gac|GacTAAR26 gac|GacTAAR27 gac|GacTAAR32 gac|GacTAAR33 gac|GacTAAR34 gac|GacTAAR35 gac|GacTAAR36 gac|GacTAAR37 gac|GacTAAR38 gac|GacTAAR40 gac|GacTAAR41 gac|GacTAAR49 gac|GacTAAR50 gac|GacTAAR54 gac|GacTAAR55 gac|GacTAAR56 gac|GacTAAR57 gac|GacTAAR58 gac|GacTAAR64 gac|GacTAAR65 gac|Gac…
4	gmo|GmoTAAR5 gmo|GmoTAAR9 ola|OlaTAAR20 ola|OlaTAAR16 ola|OlaTAAR17 ola|OlaTAAR18 xma|XmaTAAR18 xma|XmaTAAR17 dar|DarTAAR13-4 dar|DarTAAR13-1 dar|DarTAAR13-2 dar|DarTAAR13-3 dar|DarTAAR13-5 lta|LtaTAAR6
5	ola|OlaTAAR28 ola|OlaTAAR27 ola|OlaTAAR29 ola|OlaTAAR30 ola|OlaTAAR31 xma|XmaTAAR2 xma|XmaTAAR1 xma|XmaTAAR4 tru|TruTAAR12 sma|SmaTAAR13 lta|LtaTAAR3 psw|PswTAAR23 gac|GacTAAR45
6	dar|DarTAAR14-12 dar|DarTAAR14-10 dar|DarTAAR14-11 dar|DarTAAR14-1 dar|DarTAAR14-2 dar|DarTAAR14-3 dar|DarTAAR14-4 dar|DarTAAR14-5 dar|DarTAAR14-6 dar|DarTAAR14-7 dar|DarTAAR14-9
7	dar|DarTAAR12-2 dar|DarTAAR12-10 dar|DarTAAR12-1 dar|DarTAAR12-3 dar|DarTAAR12-4 dar|DarTAAR12-5 dar|DarTAAR12-6 dar|DarTAAR12-7 dar|DarTAAR12-8 dar|DarTAAR12-9
8	xma|XmaTAAR33 xma|XmaTAAR31 xma|XmaTAAR32 xma|XmaTAAR34 xma|XmaTAAR35 xma|XmaTAAR36 xma|XmaTAAR37
9	xma|XmaTAAR6 xma|XmaTAAR5 xma|XmaTAAR7 xma|XmaTAAR8 ola|OlaTAAR32
10	xma|XmaTAAR24 xma|XmaTAAR25 xma|XmaTAAR26 lta|LtaTAAR11 psw|PswTAAR10
11	ola|OlaTAAR3 lta|LtaTAAR12 psw|PswTAAR11 xma|XmaTAAR30
12	sma|SmaTAAR5 sma|SmaTAAR4 psw|PswTAAR12
13	ola|OlaTAAR23 ola|OlaTAAR22 ola|OlaTAAR24
14	dar|DarTAAR15-1 dar|DarTAAR15-2 dar|DarTAAR15-3
15	lta|LtaTAAR7 psw|PswTAAR5
16	lta|LtaTAAR26 gac|GacTAAR5
17	lta|LtaTAAR5 psw|PswTAAR31
18	lta|LtaTAAR8 psw|PswTAAR4

## Sheet: TAAR ortholog pairs
tru|TruTAAR13 ola|OlaTAAR33 0.98134
tru|TruTAAR13 xma|XmaTAAR10 1.03984
tru|TruTAAR5 gmo|GmoTAAR2 1.17368
tru|TruTAAR5 lta|LtaTAAR2 1.50225
tru|TruTAAR5 psw|PswTAAR21 1.41757
tru|TruTAAR5 gac|GacTAAR2 1.13744
tru|TruTAAR5 dar|DarTAAR10-5 1.60395
tru|TruTAAR6 sma|SmaTAAR11 0.8346
tru|TruTAAR3 sma|SmaTAAR2 1.25545
tru|TruTAAR3 gmo|GmoTAAR10 0.7074
tru|TruTAAR3 lta|LtaTAAR17 1.0681
tru|TruTAAR3 psw|PswTAAR16 1.0088
tru|TruTAAR3 ola|OlaTAAR2 1.06198
tru|TruTAAR3 gac|GacTAAR1 1.10259
tru|TruTAAR3 xma|XmaTAAR16 0.95286
tru|TruTAAR3 dar|DarTAAR18-1 1.1283
tru|TruTAAR14 psw|PswTAAR25 1.24340
tru|TruTAAR14 psw|PswTAAR24 1.24340
tru|TruTAAR14 gac|GacTAAR44 0.99626
tru|TruTAAR12 sma|SmaTAAR13 0.94253
tru|TruTAAR12 lta|LtaTAAR3 1.31360
tru|TruTAAR12 psw|PswTAAR23 1.17593
tru|TruTAAR12 ola|OlaTAAR31 1.04719
tru|TruTAAR12 xma|XmaTAAR4 1.15516
sma|SmaTAAR13 tru|TruTAAR12 0.94253
sma|SmaTAAR13 lta|LtaTAAR3 0.91371
sma|SmaTAAR13 psw|PswTAAR23 0.93112
sma|SmaTAAR13 ola|OlaTAAR29 1.05850
sma|SmaTAAR13 gac|GacTAAR45 1.05064
sma|SmaTAAR13 xma|XmaTAAR4 1.10651
sma|SmaTAAR8 psw|PswTAAR7 1.04469
sma|SmaTAAR8 ola|OlaTAAR3 1.03068
sma|SmaTAAR8 gac|GacTAAR15 1.03450
sma|SmaTAAR8 xma|XmaTAAR28 1.10235
sma|SmaTAAR2 tru|TruTAAR3 1.25545
sma|SmaTAAR2 gmo|GmoTAAR10 1.0971
sma|SmaTAAR2 ola|OlaTAAR2 1.32706
sma|SmaTAAR2 gac|GacTAAR1 1.27051
sma|SmaTAAR2 xma|XmaTAAR16 1.15334
sma|SmaTAAR2 dar|DarTAAR16-4 1.0489
sma|SmaTAAR9 lta|LtaTAAR22 1.04007
sma|SmaTAAR11 tru|TruTAAR6 0.8346
sma|SmaTAAR11 gmo|GmoTAAR8P 1.0581
sma|SmaTAAR11 xma|XmaTAAR15 1.0090
sma|SmaTAAR4 lta|LtaTAAR15 0.98103
sma|SmaTAAR4 psw|PswTAAR12 0.96454
sma|SmaTAAR12 xma|XmaTAAR12 1.04017
sma|SmaTAAR12 dar|DarTAAR10-4 1.0571
gmo|GmoTAAR2 tru|TruTAAR5 1.17368
gmo|GmoTAAR2 dar|DarTAAR10-6 1.35053
gmo|GmoTAAR2 dar|DarTAAR10-4 1.35053
gmo|GmoTAAR8P sma|SmaTAAR11 1.0581
gmo|GmoTAAR10 tru|TruTAAR3 0.7074
gmo|GmoTAAR10 sma|SmaTAAR2 1.0971
gmo|GmoTAAR10 lta|LtaTAAR18 0.6875
gmo|GmoTAAR10 psw|PswTAAR20 0.7393
gmo|GmoTAAR10 gac|GacTAAR1 0.7218
gmo|GmoTAAR10 xma|XmaTAAR19 1.1782
gmo|GmoTAAR10 dar|DarTAAR18-1 0.7621
gmo|GmoTAAR1 ola|OlaTAAR34 1.1466
gmo|GmoTAAR1 xma|XmaTAAR11 1.0505
gmo|GmoTAAR11 ola|OlaTAAR2 1.1758
gmo|GmoTAAR9 lta|LtaTAAR6 1.16405
gmo|GmoTAAR9 dar|DarTAAR13-1 1.52329
gmo|GmoTAAR13 xma|XmaTAAR9 1.0531
gmo|GmoTAAR12 lta|LtaTAAR2 1.10898
gmo|GmoTAAR12 psw|PswTAAR21 1.21756
gmo|GmoTAAR12 ola|OlaTAAR33 1.1546
gmo|GmoTAAR12 gac|GacTAAR2 1.10632
gmo|GmoTAAR12 xma|XmaTAAR10 1.0797
lta|LtaTAAR17 tru|TruTAAR3 1.0681
lta|LtaTAAR17 gac|GacTAAR10 1.12383
lta|LtaTAAR17 xma|XmaTAAR19 1.13952
lta|LtaTAAR17 dar|DarTAAR18-1 1.0635
lta|LtaTAAR7 psw|PswTAAR5 1.01182
lta|LtaTAAR1 dar|DarTAAR10-6 1.53899
lta|LtaTAAR20 psw|PswTAAR1 1.07878
lta|LtaTAAR20 ola|OlaTAAR26 0.87592
lta|LtaTAAR15 sma|SmaTAAR4 0.98103
lta|LtaTAAR15 psw|PswTAAR14 1.15981
lta|LtaTAAR15 dar|DarTAAR16-8 1.0474
lta|LtaTAAR3 tru|TruTAAR12 1.31360
lta|LtaTAAR3 sma|SmaTAAR13 0.91371
lta|LtaTAAR3 psw|PswTAAR23 0.98439
lta|LtaTAAR3 ola|OlaTAAR29 1.07712
lta|LtaTAAR3 gac|GacTAAR43 0.81138
lta|LtaTAAR3 xma|XmaTAAR4 1.07204
lta|LtaTAAR22 sma|SmaTAAR9 1.04007
lta|LtaTAAR22 psw|PswTAAR9 1.03478
lta|LtaTAAR26 gac|GacTAAR5 0.89881
lta|LtaTAAR2 tru|TruTAAR5 1.50225
lta|LtaTAAR2 gmo|GmoTAAR12 1.10898
lta|LtaTAAR2 psw|PswTAAR21 1.13651
lta|LtaTAAR2 gac|GacTAAR2 1.08101
lta|LtaTAAR12 psw|PswTAAR11 1.14057
lta|LtaTAAR12 ola|OlaTAAR3 0.91648
lta|LtaTAAR6 gmo|GmoTAAR9 1.16405
lta|LtaTAAR6 dar|DarTAAR13-1 1.66324
lta|LtaTAAR18 gmo|GmoTAAR10 0.6875
lta|LtaTAAR18 psw|PswTAAR19 1.08392
lta|LtaTAAR18 ola|OlaTAAR20 0.97799
lta|LtaTAAR18 xma|XmaTAAR18 1.08884
lta|LtaTAAR18 dar|DarTAAR16-2 1.0379
lta|LtaTAAR5 psw|PswTAAR31 1.04298
lta|LtaTAAR13 xma|XmaTAAR28 1.03097
lta|LtaTAAR8 psw|PswTAAR4 1.06986
lta|LtaTAAR11 psw|PswTAAR10 1.09060
lta|LtaTAAR11 gac|GacTAAR17 1.10071
lta|LtaTAAR11 xma|XmaTAAR26 1.03098
psw|PswTAAR14 lta|LtaTAAR15 1.15981
psw|PswTAAR15 dar|DarTAAR16-8 1.1217
psw|PswTAAR1 lta|LtaTAAR20 1.07878
psw|PswTAAR1 xma|XmaTAAR25 1.00653
psw|PswTAAR1 dar|DarTAAR20-25 1.0601
psw|PswTAAR7 sma|SmaTAAR8 1.04469
psw|PswTAAR7 ola|OlaTAAR3 0.97393
psw|PswTAAR21 tru|TruTAAR5 1.41757
psw|PswTAAR21 gmo|GmoTAAR12 1.21756
psw|PswTAAR21 lta|LtaTAAR2 1.13651
psw|PswTAAR21 gac|GacTAAR2 1.03521
psw|PswTAAR21 dar|DarTAAR10-6 1.60398
psw|PswTAAR21 dar|DarTAAR10-4 1.60398
psw|PswTAAR23 tru|TruTAAR12 1.17593
psw|PswTAAR23 sma|SmaTAAR13 0.93112
psw|PswTAAR23 lta|LtaTAAR3 0.98439
psw|PswTAAR23 ola|OlaTAAR29 1.05535
psw|PswTAAR23 xma|XmaTAAR4 0.99146
psw|PswTAAR11 lta|LtaTAAR12 1.14057
psw|PswTAAR9 lta|LtaTAAR22 1.03478
psw|PswTAAR9 gac|GacTAAR17 1.06173
psw|PswTAAR9 xma|XmaTAAR28 1.03295
psw|PswTAAR13 gac|GacTAAR10 0.83942
psw|PswTAAR13 xma|XmaTAAR19 0.96454
psw|PswTAAR13 dar|DarTAAR16-4 1.1005
psw|PswTAAR31 lta|LtaTAAR5 1.04298
psw|PswTAAR10 lta|LtaTAAR11 1.09060
psw|PswTAAR10 xma|XmaTAAR26 1.01391
psw|PswTAAR20 gmo|GmoTAAR10 0.7393
psw|PswTAAR24 tru|TruTAAR14 1.24340
psw|PswTAAR24 ola|OlaTAAR33 1.09589
psw|PswTAAR24 gac|GacTAAR42 1.00087
psw|PswTAAR24 xma|XmaTAAR10 1.07884
psw|PswTAAR18 ola|OlaTAAR18 1.02673
psw|PswTAAR19 lta|LtaTAAR18 1.08392
psw|PswTAAR5 lta|LtaTAAR7 1.01182
psw|PswTAAR12 sma|SmaTAAR4 0.96454
psw|PswTAAR16 tru|TruTAAR3 1.0088
psw|PswTAAR16 xma|XmaTAAR18 1.06518
psw|PswTAAR16 dar|DarTAAR17-2 1.0637
psw|PswTAAR4 lta|LtaTAAR8 1.06986
psw|PswTAAR25 tru|TruTAAR14 1.24340
psw|PswTAAR25 ola|OlaTAAR33 1.09589
psw|PswTAAR25 gac|GacTAAR42 1.00087
psw|PswTAAR25 xma|XmaTAAR10 1.07884
ola|OlaTAAR26 lta|LtaTAAR20 0.87592
ola|OlaTAAR26 gac|GacTAAR17 1.01018
ola|OlaTAAR26 xma|XmaTAAR22 1.13123
ola|OlaTAAR23 xma|XmaTAAR21 0.96967
ola|OlaTAAR20 lta|LtaTAAR18 0.97799
ola|OlaTAAR20 xma|XmaTAAR18 1.15498
ola|OlaTAAR20 dar|DarTAAR13-3 0.9526
ola|OlaTAAR32 xma|XmaTAAR8 1.18108
ola|OlaTAAR29 sma|SmaTAAR13 1.05850
ola|OlaTAAR29 lta|LtaTAAR3 1.07712
ola|OlaTAAR29 psw|PswTAAR23 1.05535
ola|OlaTAAR29 xma|XmaTAAR4 1.29862
ola|OlaTAAR31 tru|TruTAAR12 1.04719
ola|OlaTAAR34 gmo|GmoTAAR1 1.1466
ola|OlaTAAR34 xma|XmaTAAR11 1.26338
ola|OlaTAAR33 tru|TruTAAR13 0.98134
ola|OlaTAAR33 gmo|GmoTAAR12 1.1546
ola|OlaTAAR33 psw|PswTAAR25 1.09589
ola|OlaTAAR33 psw|PswTAAR24 1.09589
ola|OlaTAAR33 gac|GacTAAR44 1.19919
ola|OlaTAAR33 xma|XmaTAAR10 1.31273
ola|OlaTAAR33 dar|DarTAAR10-6 1.1510
ola|OlaTAAR33 dar|DarTAAR10-4 1.1510
ola|OlaTAAR18 psw|PswTAAR18 1.02673
ola|OlaTAAR6 xma|XmaTAAR43 1.06224
ola|OlaTAAR2 tru|TruTAAR3 1.06198
ola|OlaTAAR2 sma|SmaTAAR2 1.32706
ola|OlaTAAR2 gmo|GmoTAAR11 1.1758
ola|OlaTAAR2 gac|GacTAAR1 1.21077
ola|OlaTAAR2 dar|DarTAAR19-20 1.0975
ola|OlaTAAR3 sma|SmaTAAR8 1.03068
ola|OlaTAAR3 lta|LtaTAAR12 0.91648
ola|OlaTAAR3 psw|PswTAAR7 0.97393
ola|OlaTAAR3 gac|GacTAAR12 1.02893
ola|OlaTAAR3 xma|XmaTAAR30 1.28236
ola|OlaTAAR11 xma|XmaTAAR50 1.04714
gac|GacTAAR4 xma|XmaTAAR16 1.00910
gac|GacTAAR5 lta|LtaTAAR26 0.89881
gac|GacTAAR43 lta|LtaTAAR3 0.81138
gac|GacTAAR12 ola|OlaTAAR3 1.02893
gac|GacTAAR12 dar|DarTAAR16-2 1.1565
gac|GacTAAR42 psw|PswTAAR25 1.00087
gac|GacTAAR42 psw|PswTAAR24 1.00087
gac|GacTAAR2 tru|TruTAAR5 1.13744
gac|GacTAAR2 gmo|GmoTAAR12 1.10632
gac|GacTAAR2 lta|LtaTAAR2 1.08101
gac|GacTAAR2 psw|PswTAAR21 1.03521
gac|GacTAAR2 dar|DarTAAR10-5 1.5540
gac|GacTAAR1 tru|TruTAAR3 1.10259
gac|GacTAAR1 sma|SmaTAAR2 1.27051
gac|GacTAAR1 gmo|GmoTAAR10 0.7218
gac|GacTAAR1 ola|OlaTAAR2 1.21077
gac|GacTAAR1 dar|DarTAAR18-1 1.2027
gac|GacTAAR44 tru|TruTAAR14 0.99626
gac|GacTAAR44 ola|OlaTAAR33 1.19919
gac|GacTAAR44 xma|XmaTAAR10 1.04390
gac|GacTAAR17 lta|LtaTAAR11 1.10071
gac|GacTAAR17 psw|PswTAAR9 1.06173
gac|GacTAAR17 ola|OlaTAAR26 1.01018
gac|GacTAAR15 sma|SmaTAAR8 1.03450
gac|GacTAAR15 xma|XmaTAAR28 1.03476
gac|GacTAAR45 sma|SmaTAAR13 1.05064
gac|GacTAAR10 lta|LtaTAAR17 1.12383
gac|GacTAAR10 psw|PswTAAR13 0.83942
gac|GacTAAR10 xma|XmaTAAR19 1.11381
xma|XmaTAAR21 ola|OlaTAAR23 0.96967
xma|XmaTAAR21 dar|DarTAAR16-2 1.1175
xma|XmaTAAR9 gmo|GmoTAAR13 1.0531
xma|XmaTAAR28 sma|SmaTAAR8 1.10235
xma|XmaTAAR28 lta|LtaTAAR13 1.03097
xma|XmaTAAR28 psw|PswTAAR9 1.03295
xma|XmaTAAR28 gac|GacTAAR15 1.03476
xma|XmaTAAR19 gmo|GmoTAAR10 1.1782
xma|XmaTAAR19 lta|LtaTAAR17 1.13952
xma|XmaTAAR19 psw|PswTAAR13 0.96454
xma|XmaTAAR19 gac|GacTAAR10 1.11381
xma|XmaTAAR19 dar|DarTAAR18-1 1.1443
xma|XmaTAAR11 gmo|GmoTAAR1 1.0505
xma|XmaTAAR11 ola|OlaTAAR34 1.26338
xma|XmaTAAR11 dar|DarTAAR10-1 1.1720
xma|XmaTAAR4 tru|TruTAAR12 1.15516
xma|XmaTAAR4 sma|SmaTAAR13 1.10651
xma|XmaTAAR4 lta|LtaTAAR3 1.07204
xma|XmaTAAR4 psw|PswTAAR23 0.99146
xma|XmaTAAR4 ola|OlaTAAR29 1.29862
xma|XmaTAAR16 tru|TruTAAR3 0.95286
xma|XmaTAAR16 sma|SmaTAAR2 1.15334
xma|XmaTAAR16 gac|GacTAAR4 1.00910
xma|XmaTAAR16 dar|DarTAAR16-7 1.1221
xma|XmaTAAR15 sma|SmaTAAR11 1.0090
xma|XmaTAAR18 lta|LtaTAAR18 1.08884
xma|XmaTAAR18 psw|PswTAAR16 1.06518
xma|XmaTAAR18 ola|OlaTAAR20 1.15498
xma|XmaTAAR46 dar|DarTAAR20-25 1.1116
xma|XmaTAAR8 ola|OlaTAAR32 1.18108
xma|XmaTAAR43 ola|OlaTAAR6 1.06224
xma|XmaTAAR50 ola|OlaTAAR11 1.04714
xma|XmaTAAR12 sma|SmaTAAR12 1.04017
xma|XmaTAAR26 lta|LtaTAAR11 1.03098
xma|XmaTAAR26 psw|PswTAAR10 1.01391
xma|XmaTAAR30 ola|OlaTAAR3 1.28236
xma|XmaTAAR10 tru|TruTAAR13 1.03984
xma|XmaTAAR10 gmo|GmoTAAR12 1.0797
xma|XmaTAAR10 psw|PswTAAR25 1.07884
xma|XmaTAAR10 psw|PswTAAR24 1.07884
xma|XmaTAAR10 ola|OlaTAAR33 1.31273
xma|XmaTAAR10 gac|GacTAAR44 1.04390
xma|XmaTAAR10 dar|DarTAAR10-6 1.1837
xma|XmaTAAR10 dar|DarTAAR10-4 1.1837
xma|XmaTAAR22 ola|OlaTAAR26 1.13123
xma|XmaTAAR25 psw|PswTAAR1 1.00653
dar|DarTAAR18-1 tru|TruTAAR3 1.1283
dar|DarTAAR18-1 gmo|GmoTAAR10 0.7621
dar|DarTAAR18-1 lta|LtaTAAR17 1.0635
dar|DarTAAR18-1 gac|GacTAAR1 1.2027
dar|DarTAAR18-1 xma|XmaTAAR19 1.1443
dar|DarTAAR16-2 lta|LtaTAAR18 1.0379
dar|DarTAAR16-2 gac|GacTAAR12 1.1565
dar|DarTAAR16-2 xma|XmaTAAR21 1.1175
dar|DarTAAR10-4 sma|SmaTAAR12 1.0571
dar|DarTAAR10-4 gmo|GmoTAAR2 1.35053
dar|DarTAAR10-4 psw|PswTAAR21 1.60398
dar|DarTAAR10-4 ola|OlaTAAR33 1.1510
dar|DarTAAR10-4 xma|XmaTAAR10 1.1837
dar|DarTAAR13-1 gmo|GmoTAAR9 1.52329
dar|DarTAAR13-1 lta|LtaTAAR6 1.66324
dar|DarTAAR20-25 psw|PswTAAR1 1.0601
dar|DarTAAR20-25 xma|XmaTAAR46 1.1116
dar|DarTAAR10-6 gmo|GmoTAAR2 1.35053
dar|DarTAAR10-6 lta|LtaTAAR1 1.53899
dar|DarTAAR10-6 psw|PswTAAR21 1.60398
dar|DarTAAR10-6 ola|OlaTAAR33 1.1510
dar|DarTAAR10-6 xma|XmaTAAR10 1.1837
dar|DarTAAR10-5 tru|TruTAAR5 1.60395
dar|DarTAAR10-5 gac|GacTAAR2 1.5540
dar|DarTAAR19-20 ola|OlaTAAR2 1.0975
dar|DarTAAR10-1 xma|XmaTAAR11 1.1720
dar|DarTAAR16-8 lta|LtaTAAR15 1.0474
dar|DarTAAR16-8 psw|PswTAAR15 1.1217
dar|DarTAAR17-2 psw|PswTAAR16 1.0637
dar|DarTAAR16-4 sma|SmaTAAR2 1.0489
dar|DarTAAR16-4 psw|PswTAAR13 1.1005
dar|DarTAAR16-7 xma|XmaTAAR16 1.1221
dar|DarTAAR13-3 ola|OlaTAAR20 0.9526

## Sheet: TAAR inparlog pairs
tru|TruTAAR19 tru|TruTAAR3 1.00000
tru|TruTAAR3 tru|TruTAAR19 1.00000
sma|SmaTAAR5 sma|SmaTAAR4 1.09843
sma|SmaTAAR8 sma|SmaTAAR9 1.05340
sma|SmaTAAR9 sma|SmaTAAR8 1.05340
sma|SmaTAAR11 sma|SmaTAAR12 0.84817
sma|SmaTAAR4 sma|SmaTAAR5 1.09843
sma|SmaTAAR12 sma|SmaTAAR11 0.84817
gmo|GmoTAAR2 gmo|GmoTAAR12 1.09229
gmo|GmoTAAR2 gmo|GmoTAAR13 1.08279
gmo|GmoTAAR2 gmo|GmoTAAR14 1.05760
gmo|GmoTAAR2 gmo|GmoTAAR15 1.05345
gmo|GmoTAAR2 gmo|GmoTAAR16 1.00820
gmo|GmoTAAR2 gmo|GmoTAAR17 0.89683
gmo|GmoTAAR2 gmo|GmoTAAR1 1.07669
gmo|GmoTAAR2 gmo|GmoTAAR18 0.92415
gmo|GmoTAAR2 gmo|GmoTAAR19 1.07170
gmo|GmoTAAR2 gmo|GmoTAAR20 1.07134
gmo|GmoTAAR2 gmo|GmoTAAR21 1.07131
gmo|GmoTAAR2 gmo|GmoTAAR22 1.07860
gmo|GmoTAAR2 gmo|GmoTAAR23 1.01053
gmo|GmoTAAR2 gmo|GmoTAAR8P 1.05687
gmo|GmoTAAR18 gmo|GmoTAAR12 0.91847
gmo|GmoTAAR18 gmo|GmoTAAR13 0.90854
gmo|GmoTAAR18 gmo|GmoTAAR14 0.85835
gmo|GmoTAAR18 gmo|GmoTAAR15 0.91581
gmo|GmoTAAR18 gmo|GmoTAAR16 0.81916
gmo|GmoTAAR18 gmo|GmoTAAR17 0.72378
gmo|GmoTAAR18 gmo|GmoTAAR1 0.86709
gmo|GmoTAAR18 gmo|GmoTAAR19 0.88498
gmo|GmoTAAR18 gmo|GmoTAAR20 0.90210
gmo|GmoTAAR18 gmo|GmoTAAR21 0.89563
gmo|GmoTAAR18 gmo|GmoTAAR22 0.92758
gmo|GmoTAAR18 gmo|GmoTAAR23 0.88802
gmo|GmoTAAR18 gmo|GmoTAAR2 0.92415
gmo|GmoTAAR18 gmo|GmoTAAR8P 0.87395
gmo|GmoTAAR20 gmo|GmoTAAR12 1.04472
gmo|GmoTAAR20 gmo|GmoTAAR13 1.04968
gmo|GmoTAAR20 gmo|GmoTAAR14 1.01468
gmo|GmoTAAR20 gmo|GmoTAAR15 1.05919
gmo|GmoTAAR20 gmo|GmoTAAR16 0.97278
gmo|GmoTAAR20 gmo|GmoTAAR17 0.89726
gmo|GmoTAAR20 gmo|GmoTAAR1 1.02837
gmo|GmoTAAR20 gmo|GmoTAAR18 0.90210
gmo|GmoTAAR20 gmo|GmoTAAR19 1.14291
gmo|GmoTAAR20 gmo|GmoTAAR21 1.12045
gmo|GmoTAAR20 gmo|GmoTAAR22 1.06144
gmo|GmoTAAR20 gmo|GmoTAAR23 1.08658
gmo|GmoTAAR20 gmo|GmoTAAR2 1.07134
gmo|GmoTAAR20 gmo|GmoTAAR8P 1.02117
gmo|GmoTAAR8P gmo|GmoTAAR12 1.04248
gmo|GmoTAAR8P gmo|GmoTAAR13 1.03066
gmo|GmoTAAR8P gmo|GmoTAAR14 1.01777
gmo|GmoTAAR8P gmo|GmoTAAR15 0.98842
gmo|GmoTAAR8P gmo|GmoTAAR16 0.98615
gmo|GmoTAAR8P gmo|GmoTAAR17 0.86681
gmo|GmoTAAR8P gmo|GmoTAAR1 1.03675
gmo|GmoTAAR8P gmo|GmoTAAR18 0.87395
gmo|GmoTAAR8P gmo|GmoTAAR19 1.00819
gmo|GmoTAAR8P gmo|GmoTAAR20 1.02117
gmo|GmoTAAR8P gmo|GmoTAAR21 1.01392
gmo|GmoTAAR8P gmo|GmoTAAR22 1.07369
gmo|GmoTAAR8P gmo|GmoTAAR23 0.96029
gmo|GmoTAAR8P gmo|GmoTAAR2 1.05687
gmo|GmoTAAR17 gmo|GmoTAAR12 0.89380
gmo|GmoTAAR17 gmo|GmoTAAR13 0.89649
gmo|GmoTAAR17 gmo|GmoTAAR14 0.86181
gmo|GmoTAAR17 gmo|GmoTAAR15 0.87519
gmo|GmoTAAR17 gmo|GmoTAAR16 0.82802
gmo|GmoTAAR17 gmo|GmoTAAR1 0.87709
gmo|GmoTAAR17 gmo|GmoTAAR18 0.72378
gmo|GmoTAAR17 gmo|GmoTAAR19 0.90142
gmo|GmoTAAR17 gmo|GmoTAAR20 0.89726
gmo|GmoTAAR17 gmo|GmoTAAR21 0.89307
gmo|GmoTAAR17 gmo|GmoTAAR22 0.89157
gmo|GmoTAAR17 gmo|GmoTAAR23 0.84513
gmo|GmoTAAR17 gmo|GmoTAAR2 0.89683
gmo|GmoTAAR17 gmo|GmoTAAR8P 0.86681
gmo|GmoTAAR5 gmo|GmoTAAR9 1.24390
gmo|GmoTAAR22 gmo|GmoTAAR12 1.06116
gmo|GmoTAAR22 gmo|GmoTAAR13 1.06373
gmo|GmoTAAR22 gmo|GmoTAAR14 1.05156
gmo|GmoTAAR22 gmo|GmoTAAR15 1.05345
gmo|GmoTAAR22 gmo|GmoTAAR16 1.00742
gmo|GmoTAAR22 gmo|GmoTAAR17 0.89157
gmo|GmoTAAR22 gmo|GmoTAAR1 1.07060
gmo|GmoTAAR22 gmo|GmoTAAR18 0.92758
gmo|GmoTAAR22 gmo|GmoTAAR19 1.06685
gmo|GmoTAAR22 gmo|GmoTAAR20 1.06144
gmo|GmoTAAR22 gmo|GmoTAAR21 1.06107
gmo|GmoTAAR22 gmo|GmoTAAR23 0.99453
gmo|GmoTAAR22 gmo|GmoTAAR2 1.07860
gmo|GmoTAAR22 gmo|GmoTAAR8P 1.07369
gmo|GmoTAAR15 gmo|GmoTAAR12 1.02762
gmo|GmoTAAR15 gmo|GmoTAAR13 1.02572
gmo|GmoTAAR15 gmo|GmoTAAR14 1.00672
gmo|GmoTAAR15 gmo|GmoTAAR16 0.96561
gmo|GmoTAAR15 gmo|GmoTAAR17 0.87519
gmo|GmoTAAR15 gmo|GmoTAAR1 1.01436
gmo|GmoTAAR15 gmo|GmoTAAR18 0.91581
gmo|GmoTAAR15 gmo|GmoTAAR19 1.04663
gmo|GmoTAAR15 gmo|GmoTAAR20 1.05919
gmo|GmoTAAR15 gmo|GmoTAAR21 1.05994
gmo|GmoTAAR15 gmo|GmoTAAR22 1.05345
gmo|GmoTAAR15 gmo|GmoTAAR23 1.01621
gmo|GmoTAAR15 gmo|GmoTAAR2 1.05345
gmo|GmoTAAR15 gmo|GmoTAAR8P 0.98842
gmo|GmoTAAR10 gmo|GmoTAAR11 0.96972
gmo|GmoTAAR14 gmo|GmoTAAR12 1.03179
gmo|GmoTAAR14 gmo|GmoTAAR13 1.05953
gmo|GmoTAAR14 gmo|GmoTAAR15 1.00672
gmo|GmoTAAR14 gmo|GmoTAAR16 1.00554
gmo|GmoTAAR14 gmo|GmoTAAR17 0.86181
gmo|GmoTAAR14 gmo|GmoTAAR18 0.85835
gmo|GmoTAAR14 gmo|GmoTAAR1 1.19955
gmo|GmoTAAR14 gmo|GmoTAAR19 1.01619
gmo|GmoTAAR14 gmo|GmoTAAR20 1.01468
gmo|GmoTAAR14 gmo|GmoTAAR21 1.02954
gmo|GmoTAAR14 gmo|GmoTAAR22 1.05156
gmo|GmoTAAR14 gmo|GmoTAAR23 0.96674
gmo|GmoTAAR14 gmo|GmoTAAR2 1.05760
gmo|GmoTAAR14 gmo|GmoTAAR8P 1.01777
gmo|GmoTAAR19 gmo|GmoTAAR12 1.04666
gmo|GmoTAAR19 gmo|GmoTAAR13 1.05082
gmo|GmoTAAR19 gmo|GmoTAAR14 1.01619
gmo|GmoTAAR19 gmo|GmoTAAR15 1.04663
gmo|GmoTAAR19 gmo|GmoTAAR16 0.97591
gmo|GmoTAAR19 gmo|GmoTAAR17 0.90142
gmo|GmoTAAR19 gmo|GmoTAAR1 1.03485
gmo|GmoTAAR19 gmo|GmoTAAR18 0.88498
gmo|GmoTAAR19 gmo|GmoTAAR20 1.14291
gmo|GmoTAAR19 gmo|GmoTAAR21 1.18895
gmo|GmoTAAR19 gmo|GmoTAAR22 1.06685
gmo|GmoTAAR19 gmo|GmoTAAR23 1.08624
gmo|GmoTAAR19 gmo|GmoTAAR2 1.07170
gmo|GmoTAAR19 gmo|GmoTAAR8P 1.00819
gmo|GmoTAAR16 gmo|GmoTAAR12 0.98388
gmo|GmoTAAR16 gmo|GmoTAAR13 0.98956
gmo|GmoTAAR16 gmo|GmoTAAR14 1.00554
gmo|GmoTAAR16 gmo|GmoTAAR15 0.96561
gmo|GmoTAAR16 gmo|GmoTAAR17 0.82802
gmo|GmoTAAR16 gmo|GmoTAAR1 1.02074
gmo|GmoTAAR16 gmo|GmoTAAR18 0.81916
gmo|GmoTAAR16 gmo|GmoTAAR19 0.97591
gmo|GmoTAAR16 gmo|GmoTAAR20 0.97278
gmo|GmoTAAR16 gmo|GmoTAAR21 0.97701
gmo|GmoTAAR16 gmo|GmoTAAR22 1.00742
gmo|GmoTAAR16 gmo|GmoTAAR23 0.93480
gmo|GmoTAAR16 gmo|GmoTAAR2 1.00820
gmo|GmoTAAR16 gmo|GmoTAAR8P 0.98615
gmo|GmoTAAR21 gmo|GmoTAAR12 1.04327
gmo|GmoTAAR21 gmo|GmoTAAR13 1.05275
gmo|GmoTAAR21 gmo|GmoTAAR14 1.02954
gmo|GmoTAAR21 gmo|GmoTAAR15 1.05994
gmo|GmoTAAR21 gmo|GmoTAAR16 0.97701
gmo|GmoTAAR21 gmo|GmoTAAR17 0.89307
gmo|GmoTAAR21 gmo|GmoTAAR1 1.04058
gmo|GmoTAAR21 gmo|GmoTAAR18 0.89563
gmo|GmoTAAR21 gmo|GmoTAAR19 1.18895
gmo|GmoTAAR21 gmo|GmoTAAR20 1.12045
gmo|GmoTAAR21 gmo|GmoTAAR22 1.06107
gmo|GmoTAAR21 gmo|GmoTAAR23 1.06794
gmo|GmoTAAR21 gmo|GmoTAAR2 1.07131
gmo|GmoTAAR21 gmo|GmoTAAR8P 1.01392
gmo|GmoTAAR1 gmo|GmoTAAR12 1.03942
gmo|GmoTAAR1 gmo|GmoTAAR13 1.07860
gmo|GmoTAAR1 gmo|GmoTAAR14 1.19955
gmo|GmoTAAR1 gmo|GmoTAAR15 1.01436
gmo|GmoTAAR1 gmo|GmoTAAR16 1.02074
gmo|GmoTAAR1 gmo|GmoTAAR17 0.87709
gmo|GmoTAAR1 gmo|GmoTAAR18 0.86709
gmo|GmoTAAR1 gmo|GmoTAAR19 1.03485
gmo|GmoTAAR1 gmo|GmoTAAR20 1.02837
gmo|GmoTAAR1 gmo|GmoTAAR21 1.04058
gmo|GmoTAAR1 gmo|GmoTAAR22 1.07060
gmo|GmoTAAR1 gmo|GmoTAAR23 0.97436
gmo|GmoTAAR1 gmo|GmoTAAR2 1.07669
gmo|GmoTAAR1 gmo|GmoTAAR8P 1.03675
gmo|GmoTAAR11 gmo|GmoTAAR10 0.96972
gmo|GmoTAAR23 gmo|GmoTAAR12 0.99679
gmo|GmoTAAR23 gmo|GmoTAAR13 1.00065
gmo|GmoTAAR23 gmo|GmoTAAR14 0.96674
gmo|GmoTAAR23 gmo|GmoTAAR15 1.01621
gmo|GmoTAAR23 gmo|GmoTAAR16 0.93480
gmo|GmoTAAR23 gmo|GmoTAAR17 0.84513
gmo|GmoTAAR23 gmo|GmoTAAR1 0.97436
gmo|GmoTAAR23 gmo|GmoTAAR18 0.88802
gmo|GmoTAAR23 gmo|GmoTAAR19 1.08624
gmo|GmoTAAR23 gmo|GmoTAAR20 1.08658
gmo|GmoTAAR23 gmo|GmoTAAR21 1.06794
gmo|GmoTAAR23 gmo|GmoTAAR22 0.99453
gmo|GmoTAAR23 gmo|GmoTAAR2 1.01053
gmo|GmoTAAR23 gmo|GmoTAAR8P 0.96029
gmo|GmoTAAR9 gmo|GmoTAAR5 1.24390
gmo|GmoTAAR13 gmo|GmoTAAR12 1.07672
gmo|GmoTAAR13 gmo|GmoTAAR14 1.05953
gmo|GmoTAAR13 gmo|GmoTAAR15 1.02572
gmo|GmoTAAR13 gmo|GmoTAAR16 0.98956
gmo|GmoTAAR13 gmo|GmoTAAR17 0.89649
gmo|GmoTAAR13 gmo|GmoTAAR1 1.07860
gmo|GmoTAAR13 gmo|GmoTAAR18 0.90854
gmo|GmoTAAR13 gmo|GmoTAAR19 1.05082
gmo|GmoTAAR13 gmo|GmoTAAR20 1.04968
gmo|GmoTAAR13 gmo|GmoTAAR21 1.05275
gmo|GmoTAAR13 gmo|GmoTAAR22 1.06373
gmo|GmoTAAR13 gmo|GmoTAAR23 1.00065
gmo|GmoTAAR13 gmo|GmoTAAR2 1.08279
gmo|GmoTAAR13 gmo|GmoTAAR8P 1.03066
gmo|GmoTAAR12 gmo|GmoTAAR13 1.07672
gmo|GmoTAAR12 gmo|GmoTAAR14 1.03179
gmo|GmoTAAR12 gmo|GmoTAAR15 1.02762
gmo|GmoTAAR12 gmo|GmoTAAR16 0.98388
gmo|GmoTAAR12 gmo|GmoTAAR17 0.89380
gmo|GmoTAAR12 gmo|GmoTAAR1 1.03942
gmo|GmoTAAR12 gmo|GmoTAAR18 0.91847
gmo|GmoTAAR12 gmo|GmoTAAR19 1.04666
gmo|GmoTAAR12 gmo|GmoTAAR20 1.04472
gmo|GmoTAAR12 gmo|GmoTAAR21 1.04327
gmo|GmoTAAR12 gmo|GmoTAAR22 1.06116
gmo|GmoTAAR12 gmo|GmoTAAR23 0.99679
gmo|GmoTAAR12 gmo|GmoTAAR2 1.09229
gmo|GmoTAAR12 gmo|GmoTAAR8P 1.04248
psw|PswTAAR7 psw|PswTAAR6 0.92162
psw|PswTAAR7 psw|PswTAAR9 0.96264
psw|PswTAAR9 psw|PswTAAR7 0.96264
psw|PswTAAR20 psw|PswTAAR16 1.03408
psw|PswTAAR20 psw|PswTAAR18 1.01421
psw|PswTAAR6 psw|PswTAAR7 0.92162
psw|PswTAAR24 psw|PswTAAR25 1.02454
psw|PswTAAR18 psw|PswTAAR16 1.04292
psw|PswTAAR18 psw|PswTAAR20 1.01421
psw|PswTAAR16 psw|PswTAAR18 1.04292
psw|PswTAAR16 psw|PswTAAR20 1.03408
psw|PswTAAR25 psw|PswTAAR24 1.02454
ola|OlaTAAR13 ola|OlaTAAR10 0.91793
ola|OlaTAAR13 ola|OlaTAAR11 0.85606
ola|OlaTAAR13 ola|OlaTAAR12 0.86328
ola|OlaTAAR13 ola|OlaTAAR14 1.04451
ola|OlaTAAR13 ola|OlaTAAR15 1.05978
ola|OlaTAAR13 ola|OlaTAAR5 0.90461
ola|OlaTAAR13 ola|OlaTAAR6 0.91532
ola|OlaTAAR13 ola|OlaTAAR7 0.89806
ola|OlaTAAR13 ola|OlaTAAR8 0.90076
ola|OlaTAAR13 ola|OlaTAAR9 0.89806
ola|OlaTAAR28 ola|OlaTAAR27 1.13442
ola|OlaTAAR28 ola|OlaTAAR29 0.99716
ola|OlaTAAR28 ola|OlaTAAR30 0.99714
ola|OlaTAAR28 ola|OlaTAAR31 0.98527
ola|OlaTAAR23 ola|OlaTAAR22 1.15198
ola|OlaTAAR23 ola|OlaTAAR24 1.10610
ola|OlaTAAR20 ola|OlaTAAR16 1.03920
ola|OlaTAAR20 ola|OlaTAAR17 1.05372
ola|OlaTAAR20 ola|OlaTAAR18 1.05222
ola|OlaTAAR24 ola|OlaTAAR22 1.13024
ola|OlaTAAR24 ola|OlaTAAR23 1.10610
ola|OlaTAAR22 ola|OlaTAAR23 1.15198
ola|OlaTAAR22 ola|OlaTAAR24 1.13024
ola|OlaTAAR36 ola|OlaTAAR34 1.06789
ola|OlaTAAR36 ola|OlaTAAR35 1.05067
ola|OlaTAAR36 ola|OlaTAAR37 1.05445
ola|OlaTAAR29 ola|OlaTAAR27 0.97844
ola|OlaTAAR29 ola|OlaTAAR28 0.99716
ola|OlaTAAR29 ola|OlaTAAR30 1.19517
ola|OlaTAAR29 ola|OlaTAAR31 1.16870
ola|OlaTAAR7 ola|OlaTAAR10 1.03841
ola|OlaTAAR7 ola|OlaTAAR11 0.92143
ola|OlaTAAR7 ola|OlaTAAR12 0.92257
ola|OlaTAAR7 ola|OlaTAAR13 0.89806
ola|OlaTAAR7 ola|OlaTAAR14 0.88511
ola|OlaTAAR7 ola|OlaTAAR15 0.90000
ola|OlaTAAR7 ola|OlaTAAR5 1.09460
ola|OlaTAAR7 ola|OlaTAAR6 1.20584
ola|OlaTAAR7 ola|OlaTAAR8 1.15615
ola|OlaTAAR7 ola|OlaTAAR9 1.01625
ola|OlaTAAR10 ola|OlaTAAR11 0.92910
ola|OlaTAAR10 ola|OlaTAAR12 0.92492
ola|OlaTAAR10 ola|OlaTAAR13 0.91793
ola|OlaTAAR10 ola|OlaTAAR14 0.90426
ola|OlaTAAR10 ola|OlaTAAR15 0.91690
ola|OlaTAAR10 ola|OlaTAAR5 1.03232
ola|OlaTAAR10 ola|OlaTAAR6 1.04643
ola|OlaTAAR10 ola|OlaTAAR7 1.03841
ola|OlaTAAR10 ola|OlaTAAR8 1.02880
ola|OlaTAAR10 ola|OlaTAAR9 1.08277
ola|OlaTAAR31 ola|OlaTAAR27 0.98108
ola|OlaTAAR31 ola|OlaTAAR28 0.98527
ola|OlaTAAR31 ola|OlaTAAR29 1.16870
ola|OlaTAAR31 ola|OlaTAAR30 1.16036
ola|OlaTAAR34 ola|OlaTAAR35 1.01198
ola|OlaTAAR34 ola|OlaTAAR36 1.06789
ola|OlaTAAR34 ola|OlaTAAR37 1.00097
ola|OlaTAAR9 ola|OlaTAAR10 1.08277
ola|OlaTAAR9 ola|OlaTAAR11 0.93141
ola|OlaTAAR9 ola|OlaTAAR12 0.92336
ola|OlaTAAR9 ola|OlaTAAR13 0.89806
ola|OlaTAAR9 ola|OlaTAAR14 0.87861
ola|OlaTAAR9 ola|OlaTAAR15 0.89506
ola|OlaTAAR9 ola|OlaTAAR5 1.03152
ola|OlaTAAR9 ola|OlaTAAR6 1.02888
ola|OlaTAAR9 ola|OlaTAAR7 1.01625
ola|OlaTAAR9 ola|OlaTAAR8 1.02279
ola|OlaTAAR16 ola|OlaTAAR17 1.09120
ola|OlaTAAR16 ola|OlaTAAR18 1.13478
ola|OlaTAAR16 ola|OlaTAAR20 1.03920
ola|OlaTAAR8 ola|OlaTAAR10 1.02880
ola|OlaTAAR8 ola|OlaTAAR11 0.93331
ola|OlaTAAR8 ola|OlaTAAR12 0.93441
ola|OlaTAAR8 ola|OlaTAAR13 0.90076
ola|OlaTAAR8 ola|OlaTAAR14 0.88550
ola|OlaTAAR8 ola|OlaTAAR15 0.89998
ola|OlaTAAR8 ola|OlaTAAR5 1.09115
ola|OlaTAAR8 ola|OlaTAAR6 1.18975
ola|OlaTAAR8 ola|OlaTAAR7 1.15615
ola|OlaTAAR8 ola|OlaTAAR9 1.02279
ola|OlaTAAR18 ola|OlaTAAR16 1.13478
ola|OlaTAAR18 ola|OlaTAAR17 1.16459
ola|OlaTAAR18 ola|OlaTAAR20 1.05222
ola|OlaTAAR6 ola|OlaTAAR10 1.04643
ola|OlaTAAR6 ola|OlaTAAR11 0.95085
ola|OlaTAAR6 ola|OlaTAAR12 0.95199
ola|OlaTAAR6 ola|OlaTAAR13 0.91532
ola|OlaTAAR6 ola|OlaTAAR14 0.90194
ola|OlaTAAR6 ola|OlaTAAR15 0.91800
ola|OlaTAAR6 ola|OlaTAAR5 1.12095
ola|OlaTAAR6 ola|OlaTAAR7 1.20584
ola|OlaTAAR6 ola|OlaTAAR8 1.18975
ola|OlaTAAR6 ola|OlaTAAR9 1.02888
ola|OlaTAAR27 ola|OlaTAAR28 1.13442
ola|OlaTAAR27 ola|OlaTAAR29 0.97844
ola|OlaTAAR27 ola|OlaTAAR30 0.97840
ola|OlaTAAR27 ola|OlaTAAR31 0.98108
ola|OlaTAAR37 ola|OlaTAAR34 1.00097
ola|OlaTAAR37 ola|OlaTAAR35 1.10651
ola|OlaTAAR37 ola|OlaTAAR36 1.05445
ola|OlaTAAR12 ola|OlaTAAR10 0.92492
ola|OlaTAAR12 ola|OlaTAAR11 1.18713
ola|OlaTAAR12 ola|OlaTAAR13 0.86328
ola|OlaTAAR12 ola|OlaTAAR14 0.86755
ola|OlaTAAR12 ola|OlaTAAR15 0.87824
ola|OlaTAAR12 ola|OlaTAAR5 0.90695
ola|OlaTAAR12 ola|OlaTAAR6 0.95199
ola|OlaTAAR12 ola|OlaTAAR7 0.92257
ola|OlaTAAR12 ola|OlaTAAR8 0.93441
ola|OlaTAAR12 ola|OlaTAAR9 0.92336
ola|OlaTAAR35 ola|OlaTAAR34 1.01198
ola|OlaTAAR35 ola|OlaTAAR36 1.05067
ola|OlaTAAR35 ola|OlaTAAR37 1.10651
ola|OlaTAAR14 ola|OlaTAAR10 0.90426
ola|OlaTAAR14 ola|OlaTAAR11 0.85716
ola|OlaTAAR14 ola|OlaTAAR12 0.86755
ola|OlaTAAR14 ola|OlaTAAR13 1.04451
ola|OlaTAAR14 ola|OlaTAAR15 1.19361
ola|OlaTAAR14 ola|OlaTAAR5 0.88437
ola|OlaTAAR14 ola|OlaTAAR6 0.90194
ola|OlaTAAR14 ola|OlaTAAR7 0.88511
ola|OlaTAAR14 ola|OlaTAAR8 0.88550
ola|OlaTAAR14 ola|OlaTAAR9 0.87861
ola|OlaTAAR30 ola|OlaTAAR27 0.97840
ola|OlaTAAR30 ola|OlaTAAR28 0.99714
ola|OlaTAAR30 ola|OlaTAAR29 1.19517
ola|OlaTAAR30 ola|OlaTAAR31 1.16036
ola|OlaTAAR15 ola|OlaTAAR10 0.91690
ola|OlaTAAR15 ola|OlaTAAR11 0.86944
ola|OlaTAAR15 ola|OlaTAAR12 0.87824
ola|OlaTAAR15 ola|OlaTAAR13 1.05978
ola|OlaTAAR15 ola|OlaTAAR14 1.19361
ola|OlaTAAR15 ola|OlaTAAR5 0.91038
ola|OlaTAAR15 ola|OlaTAAR6 0.91800
ola|OlaTAAR15 ola|OlaTAAR7 0.90000
ola|OlaTAAR15 ola|OlaTAAR8 0.89998
ola|OlaTAAR15 ola|OlaTAAR9 0.89506
ola|OlaTAAR17 ola|OlaTAAR16 1.09120
ola|OlaTAAR17 ola|OlaTAAR18 1.16459
ola|OlaTAAR17 ola|OlaTAAR20 1.05372
ola|OlaTAAR5 ola|OlaTAAR10 1.03232
ola|OlaTAAR5 ola|OlaTAAR11 0.89885
ola|OlaTAAR5 ola|OlaTAAR12 0.90695
ola|OlaTAAR5 ola|OlaTAAR13 0.90461
ola|OlaTAAR5 ola|OlaTAAR14 0.88437
ola|OlaTAAR5 ola|OlaTAAR15 0.91038
ola|OlaTAAR5 ola|OlaTAAR6 1.12095
ola|OlaTAAR5 ola|OlaTAAR7 1.09460
ola|OlaTAAR5 ola|OlaTAAR8 1.09115
ola|OlaTAAR5 ola|OlaTAAR9 1.03152
ola|OlaTAAR11 ola|OlaTAAR10 0.92910
ola|OlaTAAR11 ola|OlaTAAR12 1.18713
ola|OlaTAAR11 ola|OlaTAAR13 0.85606
ola|OlaTAAR11 ola|OlaTAAR14 0.85716
ola|OlaTAAR11 ola|OlaTAAR15 0.86944
ola|OlaTAAR11 ola|OlaTAAR5 0.89885
ola|OlaTAAR11 ola|OlaTAAR6 0.95085
ola|OlaTAAR11 ola|OlaTAAR7 0.92143
ola|OlaTAAR11 ola|OlaTAAR8 0.93331
ola|OlaTAAR11 ola|OlaTAAR9 0.93141
gac|GacTAAR20 gac|GacTAAR14 0.98585
gac|GacTAAR20 gac|GacTAAR19 1.08885
gac|GacTAAR20 gac|GacTAAR21 1.01011
gac|GacTAAR20 gac|GacTAAR22 1.01807
gac|GacTAAR20 gac|GacTAAR23 1.04984
gac|GacTAAR20 gac|GacTAAR24 1.06236
gac|GacTAAR20 gac|GacTAAR25 1.01315
gac|GacTAAR20 gac|GacTAAR26 1.06007
gac|GacTAAR20 gac|GacTAAR27 1.06803
gac|GacTAAR20 gac|GacTAAR32 1.06159
gac|GacTAAR20 gac|GacTAAR33 1.04794
gac|GacTAAR20 gac|GacTAAR34 1.02180
gac|GacTAAR20 gac|GacTAAR35 1.03015
gac|GacTAAR20 gac|GacTAAR36 1.01387
gac|GacTAAR20 gac|GacTAAR37 1.00592
gac|GacTAAR20 gac|GacTAAR38 1.03810
gac|GacTAAR20 gac|GacTAAR40 0.93744
gac|GacTAAR20 gac|GacTAAR41 0.98701
gac|GacTAAR20 gac|GacTAAR49 1.03847
gac|GacTAAR20 gac|GacTAAR50 1.02644
gac|GacTAAR20 gac|GacTAAR54 1.02143
gac|GacTAAR20 gac|GacTAAR55 0.99649
gac|GacTAAR20 gac|GacTAAR56 0.98699
gac|GacTAAR20 gac|GacTAAR57 1.00890
gac|GacTAAR20 gac|GacTAAR58 0.95899
gac|GacTAAR20 gac|GacTAAR64 0.99271
gac|GacTAAR20 gac|GacTAAR65 0.99271
gac|GacTAAR20 gac|GacTAAR6 1.00506
gac|GacTAAR65 gac|GacTAAR14 0.93936
gac|GacTAAR65 gac|GacTAAR19 0.96733
gac|GacTAAR65 gac|GacTAAR20 0.99271
gac|GacTAAR65 gac|GacTAAR21 0.96433
gac|GacTAAR65 gac|GacTAAR22 0.95030
gac|GacTAAR65 gac|GacTAAR23 1.00020
gac|GacTAAR65 gac|GacTAAR24 0.99193
gac|GacTAAR65 gac|GacTAAR25 0.93436
gac|GacTAAR65 gac|GacTAAR26 0.99609
gac|GacTAAR65 gac|GacTAAR27 0.97942
gac|GacTAAR65 gac|GacTAAR32 0.99043
gac|GacTAAR65 gac|GacTAAR33 0.99383
gac|GacTAAR65 gac|GacTAAR34 0.97833
gac|GacTAAR65 gac|GacTAAR35 0.97075
gac|GacTAAR65 gac|GacTAAR36 0.99384
gac|GacTAAR65 gac|GacTAAR37 0.97868
gac|GacTAAR65 gac|GacTAAR38 1.01204
gac|GacTAAR65 gac|GacTAAR40 0.90416
gac|GacTAAR65 gac|GacTAAR41 0.96429
gac|GacTAAR65 gac|GacTAAR49 0.97873
gac|GacTAAR65 gac|GacTAAR50 0.96206
gac|GacTAAR65 gac|GacTAAR54 0.99683
gac|GacTAAR65 gac|GacTAAR55 0.91814
gac|GacTAAR65 gac|GacTAAR56 0.94154
gac|GacTAAR65 gac|GacTAAR57 0.95713
gac|GacTAAR65 gac|GacTAAR58 0.92267
gac|GacTAAR65 gac|GacTAAR64 1.15889
gac|GacTAAR65 gac|GacTAAR6 0.95830
gac|GacTAAR49 gac|GacTAAR14 0.99345
gac|GacTAAR49 gac|GacTAAR19 1.04112
gac|GacTAAR49 gac|GacTAAR20 1.03847
gac|GacTAAR49 gac|GacTAAR21 1.01772
gac|GacTAAR49 gac|GacTAAR22 1.00968
gac|GacTAAR49 gac|GacTAAR23 1.04904
gac|GacTAAR49 gac|GacTAAR24 1.03125
gac|GacTAAR49 gac|GacTAAR25 0.99647
gac|GacTAAR49 gac|GacTAAR26 1.02293
gac|GacTAAR49 gac|GacTAAR27 1.01655
gac|GacTAAR49 gac|GacTAAR32 1.02149
gac|GacTAAR49 gac|GacTAAR33 1.02754
gac|GacTAAR49 gac|GacTAAR34 1.06121
gac|GacTAAR49 gac|GacTAAR35 1.02263
gac|GacTAAR49 gac|GacTAAR36 1.00176
gac|GacTAAR49 gac|GacTAAR37 0.97905
gac|GacTAAR49 gac|GacTAAR38 1.03585
gac|GacTAAR49 gac|GacTAAR40 0.91661
gac|GacTAAR49 gac|GacTAAR41 0.98586
gac|GacTAAR49 gac|GacTAAR50 1.00063
gac|GacTAAR49 gac|GacTAAR54 1.02524
gac|GacTAAR49 gac|GacTAAR55 0.97447
gac|GacTAAR49 gac|GacTAAR56 0.97261
gac|GacTAAR49 gac|GacTAAR57 1.02259
gac|GacTAAR49 gac|GacTAAR58 0.96884
gac|GacTAAR49 gac|GacTAAR64 0.97873
gac|GacTAAR49 gac|GacTAAR65 0.97873
gac|GacTAAR49 gac|GacTAAR6 0.98097
gac|GacTAAR6 gac|GacTAAR14 0.99573
gac|GacTAAR6 gac|GacTAAR19 0.97831
gac|GacTAAR6 gac|GacTAAR20 1.00506
gac|GacTAAR6 gac|GacTAAR21 0.96314
gac|GacTAAR6 gac|GacTAAR22 0.98322
gac|GacTAAR6 gac|GacTAAR23 1.00286
gac|GacTAAR6 gac|GacTAAR24 0.99345
gac|GacTAAR6 gac|GacTAAR25 0.98741
gac|GacTAAR6 gac|GacTAAR26 1.00472
gac|GacTAAR6 gac|GacTAAR27 1.01428
gac|GacTAAR6 gac|GacTAAR32 1.01462
gac|GacTAAR6 gac|GacTAAR33 0.97001
gac|GacTAAR6 gac|GacTAAR34 0.97336
gac|GacTAAR6 gac|GacTAAR35 0.99306
gac|GacTAAR6 gac|GacTAAR36 0.98059
gac|GacTAAR6 gac|GacTAAR37 0.96545
gac|GacTAAR6 gac|GacTAAR38 0.98587
gac|GacTAAR6 gac|GacTAAR40 0.89544
gac|GacTAAR6 gac|GacTAAR41 0.94048
gac|GacTAAR6 gac|GacTAAR49 0.98097
gac|GacTAAR6 gac|GacTAAR50 0.98019
gac|GacTAAR6 gac|GacTAAR54 0.97829
gac|GacTAAR6 gac|GacTAAR55 0.97074
gac|GacTAAR6 gac|GacTAAR56 0.96812
gac|GacTAAR6 gac|GacTAAR57 0.99155
gac|GacTAAR6 gac|GacTAAR58 0.96506
gac|GacTAAR6 gac|GacTAAR64 0.95830
gac|GacTAAR6 gac|GacTAAR65 0.95830
gac|GacTAAR41 gac|GacTAAR14 0.95184
gac|GacTAAR41 gac|GacTAAR19 0.98659
gac|GacTAAR41 gac|GacTAAR20 0.98701
gac|GacTAAR41 gac|GacTAAR21 0.95718
gac|GacTAAR41 gac|GacTAAR22 0.96134
gac|GacTAAR41 gac|GacTAAR23 1.01499
gac|GacTAAR41 gac|GacTAAR24 0.99309
gac|GacTAAR41 gac|GacTAAR25 0.93820
gac|GacTAAR41 gac|GacTAAR26 0.96395
gac|GacTAAR41 gac|GacTAAR27 0.95144
gac|GacTAAR41 gac|GacTAAR32 0.97756
gac|GacTAAR41 gac|GacTAAR33 0.99118
gac|GacTAAR41 gac|GacTAAR34 0.97607
gac|GacTAAR41 gac|GacTAAR35 0.98702
gac|GacTAAR41 gac|GacTAAR36 1.01350
gac|GacTAAR41 gac|GacTAAR37 1.05511
gac|GacTAAR41 gac|GacTAAR38 1.07034
gac|GacTAAR41 gac|GacTAAR40 0.92609
gac|GacTAAR41 gac|GacTAAR49 0.98586
gac|GacTAAR41 gac|GacTAAR50 0.98246
gac|GacTAAR41 gac|GacTAAR54 0.98739
gac|GacTAAR41 gac|GacTAAR55 0.93217
gac|GacTAAR41 gac|GacTAAR56 0.95825
gac|GacTAAR41 gac|GacTAAR57 0.96285
gac|GacTAAR41 gac|GacTAAR58 0.91963
gac|GacTAAR41 gac|GacTAAR64 0.96429
gac|GacTAAR41 gac|GacTAAR65 0.96429
gac|GacTAAR41 gac|GacTAAR6 0.94048
gac|GacTAAR58 gac|GacTAAR14 0.99001
gac|GacTAAR58 gac|GacTAAR19 0.94797
gac|GacTAAR58 gac|GacTAAR20 0.95899
gac|GacTAAR58 gac|GacTAAR21 0.95945
gac|GacTAAR58 gac|GacTAAR22 0.99609
gac|GacTAAR58 gac|GacTAAR23 0.97566
gac|GacTAAR58 gac|GacTAAR24 0.94953
gac|GacTAAR58 gac|GacTAAR25 0.97232
gac|GacTAAR58 gac|GacTAAR26 0.96888
gac|GacTAAR58 gac|GacTAAR27 0.97788
gac|GacTAAR58 gac|GacTAAR32 0.98209
gac|GacTAAR58 gac|GacTAAR33 0.94268
gac|GacTAAR58 gac|GacTAAR34 0.97223
gac|GacTAAR58 gac|GacTAAR35 0.98813
gac|GacTAAR58 gac|GacTAAR36 0.94007
gac|GacTAAR58 gac|GacTAAR37 0.93288
gac|GacTAAR58 gac|GacTAAR38 0.94875
gac|GacTAAR58 gac|GacTAAR40 0.87266
gac|GacTAAR58 gac|GacTAAR41 0.91963
gac|GacTAAR58 gac|GacTAAR49 0.96884
gac|GacTAAR58 gac|GacTAAR50 0.99687
gac|GacTAAR58 gac|GacTAAR54 0.96277
gac|GacTAAR58 gac|GacTAAR55 0.97148
gac|GacTAAR58 gac|GacTAAR56 0.95826
gac|GacTAAR58 gac|GacTAAR57 0.98244
gac|GacTAAR58 gac|GacTAAR64 0.92267
gac|GacTAAR58 gac|GacTAAR65 0.92267
gac|GacTAAR58 gac|GacTAAR6 0.96506
gac|GacTAAR64 gac|GacTAAR14 0.93936
gac|GacTAAR64 gac|GacTAAR19 0.96733
gac|GacTAAR64 gac|GacTAAR20 0.99271
gac|GacTAAR64 gac|GacTAAR21 0.96433
gac|GacTAAR64 gac|GacTAAR22 0.95030
gac|GacTAAR64 gac|GacTAAR23 1.00020
gac|GacTAAR64 gac|GacTAAR24 0.99193
gac|GacTAAR64 gac|GacTAAR25 0.93436
gac|GacTAAR64 gac|GacTAAR26 0.99609
gac|GacTAAR64 gac|GacTAAR27 0.97942
gac|GacTAAR64 gac|GacTAAR32 0.99043
gac|GacTAAR64 gac|GacTAAR33 0.99383
gac|GacTAAR64 gac|GacTAAR34 0.97833
gac|GacTAAR64 gac|GacTAAR35 0.97075
gac|GacTAAR64 gac|GacTAAR36 0.99384
gac|GacTAAR64 gac|GacTAAR37 0.97868
gac|GacTAAR64 gac|GacTAAR38 1.01204
gac|GacTAAR64 gac|GacTAAR40 0.90416
gac|GacTAAR64 gac|GacTAAR41 0.96429
gac|GacTAAR64 gac|GacTAAR49 0.97873
gac|GacTAAR64 gac|GacTAAR50 0.96206
gac|GacTAAR64 gac|GacTAAR54 0.99683
gac|GacTAAR64 gac|GacTAAR55 0.91814
gac|GacTAAR64 gac|GacTAAR56 0.94154
gac|GacTAAR64 gac|GacTAAR57 0.95713
gac|GacTAAR64 gac|GacTAAR58 0.92267
gac|GacTAAR64 gac|GacTAAR65 1.15889
gac|GacTAAR64 gac|GacTAAR6 0.95830
gac|GacTAAR43 gac|GacTAAR42 1.08234
gac|GacTAAR43 gac|GacTAAR44 1.10998
gac|GacTAAR26 gac|GacTAAR14 1.00671
gac|GacTAAR26 gac|GacTAAR19 1.02335
gac|GacTAAR26 gac|GacTAAR20 1.06007
gac|GacTAAR26 gac|GacTAAR21 1.00978
gac|GacTAAR26 gac|GacTAAR22 1.02755
gac|GacTAAR26 gac|GacTAAR23 1.05400
gac|GacTAAR26 gac|GacTAAR24 1.04757
gac|GacTAAR26 gac|GacTAAR25 1.00824
gac|GacTAAR26 gac|GacTAAR27 1.05474
gac|GacTAAR26 gac|GacTAAR32 1.04827
gac|GacTAAR26 gac|GacTAAR33 1.03015
gac|GacTAAR26 gac|GacTAAR34 1.00786
gac|GacTAAR26 gac|GacTAAR35 1.02451
gac|GacTAAR26 gac|GacTAAR36 0.99231
gac|GacTAAR26 gac|GacTAAR37 0.99343
gac|GacTAAR26 gac|GacTAAR38 1.01055
gac|GacTAAR26 gac|GacTAAR40 0.93629
gac|GacTAAR26 gac|GacTAAR41 0.96395
gac|GacTAAR26 gac|GacTAAR49 1.02293
gac|GacTAAR26 gac|GacTAAR50 1.02751
gac|GacTAAR26 gac|GacTAAR54 1.02105
gac|GacTAAR26 gac|GacTAAR55 1.00819
gac|GacTAAR26 gac|GacTAAR56 0.99270
gac|GacTAAR26 gac|GacTAAR57 1.00167
gac|GacTAAR26 gac|GacTAAR58 0.96888
gac|GacTAAR26 gac|GacTAAR64 0.99609
gac|GacTAAR26 gac|GacTAAR65 0.99609
gac|GacTAAR26 gac|GacTAAR6 1.00472
gac|GacTAAR36 gac|GacTAAR14 0.98856
gac|GacTAAR36 gac|GacTAAR19 0.98927
gac|GacTAAR36 gac|GacTAAR20 1.01387
gac|GacTAAR36 gac|GacTAAR21 0.98624
gac|GacTAAR36 gac|GacTAAR22 0.98212
gac|GacTAAR36 gac|GacTAAR23 1.03435
gac|GacTAAR36 gac|GacTAAR24 1.00668
gac|GacTAAR36 gac|GacTAAR25 0.96250
gac|GacTAAR36 gac|GacTAAR26 0.99231
gac|GacTAAR36 gac|GacTAAR27 0.99193
gac|GacTAAR36 gac|GacTAAR32 1.01124
gac|GacTAAR36 gac|GacTAAR33 1.00139
gac|GacTAAR36 gac|GacTAAR34 0.99044
gac|GacTAAR36 gac|GacTAAR35 1.00020
gac|GacTAAR36 gac|GacTAAR37 1.02941
gac|GacTAAR36 gac|GacTAAR38 1.09449
gac|GacTAAR36 gac|GacTAAR40 0.96810
gac|GacTAAR36 gac|GacTAAR41 1.01350
gac|GacTAAR36 gac|GacTAAR49 1.00176
gac|GacTAAR36 gac|GacTAAR50 0.98134
gac|GacTAAR36 gac|GacTAAR54 1.00820
gac|GacTAAR36 gac|GacTAAR55 0.95526
gac|GacTAAR36 gac|GacTAAR56 0.96397
gac|GacTAAR36 gac|GacTAAR57 0.97757
gac|GacTAAR36 gac|GacTAAR58 0.94007
gac|GacTAAR36 gac|GacTAAR64 0.99384
gac|GacTAAR36 gac|GacTAAR65 0.99384
gac|GacTAAR36 gac|GacTAAR6 0.98059
gac|GacTAAR27 gac|GacTAAR14 1.01464
gac|GacTAAR27 gac|GacTAAR19 1.03206
gac|GacTAAR27 gac|GacTAAR20 1.06803
gac|GacTAAR27 gac|GacTAAR21 0.99724
gac|GacTAAR27 gac|GacTAAR22 1.02491
gac|GacTAAR27 gac|GacTAAR23 1.04299
gac|GacTAAR27 gac|GacTAAR24 1.05483
gac|GacTAAR27 gac|GacTAAR25 0.99646
gac|GacTAAR27 gac|GacTAAR26 1.05474
gac|GacTAAR27 gac|GacTAAR32 1.09111
gac|GacTAAR27 gac|GacTAAR33 1.04490
gac|GacTAAR27 gac|GacTAAR34 1.02181
gac|GacTAAR27 gac|GacTAAR35 1.05825
gac|GacTAAR27 gac|GacTAAR36 0.99193
gac|GacTAAR27 gac|GacTAAR37 0.98323
gac|GacTAAR27 gac|GacTAAR38 0.99568
gac|GacTAAR27 gac|GacTAAR40 0.92913
gac|GacTAAR27 gac|GacTAAR41 0.95144
gac|GacTAAR27 gac|GacTAAR49 1.01655
gac|GacTAAR27 gac|GacTAAR50 1.01275
gac|GacTAAR27 gac|GacTAAR54 1.01239
gac|GacTAAR27 gac|GacTAAR55 1.00323
gac|GacTAAR27 gac|GacTAAR56 0.99305
gac|GacTAAR27 gac|GacTAAR57 1.00446
gac|GacTAAR27 gac|GacTAAR58 0.97788
gac|GacTAAR27 gac|GacTAAR64 0.97942
gac|GacTAAR27 gac|GacTAAR65 0.97942
gac|GacTAAR27 gac|GacTAAR6 1.01428
gac|GacTAAR19 gac|GacTAAR14 0.97639
gac|GacTAAR19 gac|GacTAAR20 1.08885
gac|GacTAAR19 gac|GacTAAR21 0.99760
gac|GacTAAR19 gac|GacTAAR22 1.01996
gac|GacTAAR19 gac|GacTAAR23 1.04341
gac|GacTAAR19 gac|GacTAAR24 1.01499
gac|GacTAAR19 gac|GacTAAR25 0.99302
gac|GacTAAR19 gac|GacTAAR26 1.02335
gac|GacTAAR19 gac|GacTAAR27 1.03206
gac|GacTAAR19 gac|GacTAAR32 1.04607
gac|GacTAAR19 gac|GacTAAR33 1.00359
gac|GacTAAR19 gac|GacTAAR34 1.03280
gac|GacTAAR19 gac|GacTAAR35 1.02074
gac|GacTAAR19 gac|GacTAAR36 0.98927
gac|GacTAAR19 gac|GacTAAR37 0.97607
gac|GacTAAR19 gac|GacTAAR38 1.02408
gac|GacTAAR19 gac|GacTAAR40 0.91739
gac|GacTAAR19 gac|GacTAAR41 0.98659
gac|GacTAAR19 gac|GacTAAR49 1.04112
gac|GacTAAR19 gac|GacTAAR50 1.01616
gac|GacTAAR19 gac|GacTAAR54 1.00898
gac|GacTAAR19 gac|GacTAAR55 0.95822
gac|GacTAAR19 gac|GacTAAR56 0.97526
gac|GacTAAR19 gac|GacTAAR57 1.01312
gac|GacTAAR19 gac|GacTAAR58 0.94797
gac|GacTAAR19 gac|GacTAAR64 0.96733
gac|GacTAAR19 gac|GacTAAR65 0.96733
gac|GacTAAR19 gac|GacTAAR6 0.97831
gac|GacTAAR56 gac|GacTAAR14 0.98662
gac|GacTAAR56 gac|GacTAAR19 0.97526
gac|GacTAAR56 gac|GacTAAR20 0.98699
gac|GacTAAR56 gac|GacTAAR21 0.97453
gac|GacTAAR56 gac|GacTAAR22 0.99537
gac|GacTAAR56 gac|GacTAAR23 0.98852
gac|GacTAAR56 gac|GacTAAR24 0.98206
gac|GacTAAR56 gac|GacTAAR25 0.97603
gac|GacTAAR56 gac|GacTAAR26 0.99270
gac|GacTAAR56 gac|GacTAAR27 0.99305
gac|GacTAAR56 gac|GacTAAR32 0.99723
gac|GacTAAR56 gac|GacTAAR33 0.97223
gac|GacTAAR56 gac|GacTAAR34 0.99457
gac|GacTAAR56 gac|GacTAAR35 0.99005
gac|GacTAAR56 gac|GacTAAR36 0.96397
gac|GacTAAR56 gac|GacTAAR37 0.98473
gac|GacTAAR56 gac|GacTAAR38 0.99722
gac|GacTAAR56 gac|GacTAAR40 0.90831
gac|GacTAAR56 gac|GacTAAR41 0.95825
gac|GacTAAR56 gac|GacTAAR49 0.97261
gac|GacTAAR56 gac|GacTAAR50 1.03699
gac|GacTAAR56 gac|GacTAAR54 1.00480
gac|GacTAAR56 gac|GacTAAR55 1.00785
gac|GacTAAR56 gac|GacTAAR57 1.01802
gac|GacTAAR56 gac|GacTAAR58 0.95826
gac|GacTAAR56 gac|GacTAAR64 0.94154
gac|GacTAAR56 gac|GacTAAR65 0.94154
gac|GacTAAR56 gac|GacTAAR6 0.96812
gac|GacTAAR33 gac|GacTAAR14 0.97336
gac|GacTAAR33 gac|GacTAAR19 1.00359
gac|GacTAAR33 gac|GacTAAR20 1.04794
gac|GacTAAR33 gac|GacTAAR21 0.99459
gac|GacTAAR33 gac|GacTAAR22 0.99872
gac|GacTAAR33 gac|GacTAAR23 1.02676
gac|GacTAAR33 gac|GacTAAR24 1.12936
gac|GacTAAR33 gac|GacTAAR25 0.97867
gac|GacTAAR33 gac|GacTAAR26 1.03015
gac|GacTAAR33 gac|GacTAAR27 1.04490
gac|GacTAAR33 gac|GacTAAR32 1.05137
gac|GacTAAR33 gac|GacTAAR34 1.02296
gac|GacTAAR33 gac|GacTAAR35 1.02902
gac|GacTAAR33 gac|GacTAAR36 1.00139
gac|GacTAAR33 gac|GacTAAR37 0.97757
gac|GacTAAR33 gac|GacTAAR38 1.03020
gac|GacTAAR33 gac|GacTAAR40 0.91889
gac|GacTAAR33 gac|GacTAAR41 0.99118
gac|GacTAAR33 gac|GacTAAR49 1.02754
gac|GacTAAR33 gac|GacTAAR50 1.00557
gac|GacTAAR33 gac|GacTAAR54 1.00517
gac|GacTAAR33 gac|GacTAAR55 0.98550
gac|GacTAAR33 gac|GacTAAR56 0.97223
gac|GacTAAR33 gac|GacTAAR57 0.99271
gac|GacTAAR33 gac|GacTAAR58 0.94268
gac|GacTAAR33 gac|GacTAAR64 0.99383
gac|GacTAAR33 gac|GacTAAR65 0.99383
gac|GacTAAR33 gac|GacTAAR6 0.97001
gac|GacTAAR61 gac|GacTAAR12 0.98098
gac|GacTAAR61 gac|GacTAAR13 0.98323
gac|GacTAAR61 gac|GacTAAR15 0.99306
gac|GacTAAR61 gac|GacTAAR17 1.02215
gac|GacTAAR61 gac|GacTAAR28 1.02215
gac|GacTAAR61 gac|GacTAAR59 1.10544
gac|GacTAAR61 gac|GacTAAR60 1.10840
gac|GacTAAR61 gac|GacTAAR62 0.93057
gac|GacTAAR61 gac|GacTAAR63 1.06307
gac|GacTAAR61 gac|GacTAAR7 1.00741
gac|GacTAAR61 gac|GacTAAR8 1.00066
gac|GacTAAR61 gac|GacTAAR9 0.97755
gac|GacTAAR12 gac|GacTAAR13 1.10354
gac|GacTAAR12 gac|GacTAAR15 1.04941
gac|GacTAAR12 gac|GacTAAR17 1.06538
gac|GacTAAR12 gac|GacTAAR28 1.05549
gac|GacTAAR12 gac|GacTAAR59 0.97225
gac|GacTAAR12 gac|GacTAAR60 0.98019
gac|GacTAAR12 gac|GacTAAR61 0.98098
gac|GacTAAR12 gac|GacTAAR62 0.94912
gac|GacTAAR12 gac|GacTAAR7 1.06006
gac|GacTAAR12 gac|GacTAAR8 1.07403
gac|GacTAAR12 gac|GacTAAR9 1.07214
gac|GacTAAR24 gac|GacTAAR14 1.00444
gac|GacTAAR24 gac|GacTAAR19 1.01499
gac|GacTAAR24 gac|GacTAAR20 1.06236
gac|GacTAAR24 gac|GacTAAR21 0.99305
gac|GacTAAR24 gac|GacTAAR22 1.00031
gac|GacTAAR24 gac|GacTAAR23 1.02522
gac|GacTAAR24 gac|GacTAAR25 0.99005
gac|GacTAAR24 gac|GacTAAR26 1.04757
gac|GacTAAR24 gac|GacTAAR27 1.05483
gac|GacTAAR24 gac|GacTAAR32 1.06728
gac|GacTAAR24 gac|GacTAAR33 1.12936
gac|GacTAAR24 gac|GacTAAR34 1.01920
gac|GacTAAR24 gac|GacTAAR35 1.03054
gac|GacTAAR24 gac|GacTAAR36 1.00668
gac|GacTAAR24 gac|GacTAAR37 0.99306
gac|GacTAAR24 gac|GacTAAR38 1.04079
gac|GacTAAR24 gac|GacTAAR40 0.91850
gac|GacTAAR24 gac|GacTAAR41 0.99309
gac|GacTAAR24 gac|GacTAAR49 1.03125
gac|GacTAAR24 gac|GacTAAR50 1.02221
gac|GacTAAR24 gac|GacTAAR54 1.01425
gac|GacTAAR24 gac|GacTAAR55 0.99080
gac|GacTAAR24 gac|GacTAAR56 0.98206
gac|GacTAAR24 gac|GacTAAR57 0.99878
gac|GacTAAR24 gac|GacTAAR58 0.94953
gac|GacTAAR24 gac|GacTAAR64 0.99193
gac|GacTAAR24 gac|GacTAAR65 0.99193
gac|GacTAAR24 gac|GacTAAR6 0.99345
gac|GacTAAR23 gac|GacTAAR14 1.00937
gac|GacTAAR23 gac|GacTAAR19 1.04341
gac|GacTAAR23 gac|GacTAAR20 1.04984
gac|GacTAAR23 gac|GacTAAR21 1.02379
gac|GacTAAR23 gac|GacTAAR22 1.02947
gac|GacTAAR23 gac|GacTAAR24 1.02522
gac|GacTAAR23 gac|GacTAAR25 0.99571
gac|GacTAAR23 gac|GacTAAR26 1.05400
gac|GacTAAR23 gac|GacTAAR27 1.04299
gac|GacTAAR23 gac|GacTAAR32 1.04643
gac|GacTAAR23 gac|GacTAAR33 1.02676
gac|GacTAAR23 gac|GacTAAR34 1.03242
gac|GacTAAR23 gac|GacTAAR35 1.05441
gac|GacTAAR23 gac|GacTAAR36 1.03435
gac|GacTAAR23 gac|GacTAAR37 1.00819
gac|GacTAAR23 gac|GacTAAR38 1.06233
gac|GacTAAR23 gac|GacTAAR40 0.95032
gac|GacTAAR23 gac|GacTAAR41 1.01499
gac|GacTAAR23 gac|GacTAAR49 1.04904
gac|GacTAAR23 gac|GacTAAR50 1.00587
gac|GacTAAR23 gac|GacTAAR54 1.02446
gac|GacTAAR23 gac|GacTAAR55 0.98288
gac|GacTAAR23 gac|GacTAAR56 0.98852
gac|GacTAAR23 gac|GacTAAR57 1.03015
gac|GacTAAR23 gac|GacTAAR58 0.97566
gac|GacTAAR23 gac|GacTAAR64 1.00020
gac|GacTAAR23 gac|GacTAAR65 1.00020
gac|GacTAAR23 gac|GacTAAR6 1.00286
gac|GacTAAR7 gac|GacTAAR12 1.06006
gac|GacTAAR7 gac|GacTAAR13 1.05702
gac|GacTAAR7 gac|GacTAAR15 1.08619
gac|GacTAAR7 gac|GacTAAR17 1.15545
gac|GacTAAR7 gac|GacTAAR28 1.13494
gac|GacTAAR7 gac|GacTAAR59 1.00099
gac|GacTAAR7 gac|GacTAAR60 1.00858
gac|GacTAAR7 gac|GacTAAR61 1.00741
gac|GacTAAR7 gac|GacTAAR8 1.09410
gac|GacTAAR7 gac|GacTAAR9 1.06419
gac|GacTAAR28 gac|GacTAAR12 1.05549
gac|GacTAAR28 gac|GacTAAR13 1.05022
gac|GacTAAR28 gac|GacTAAR15 1.06004
gac|GacTAAR28 gac|GacTAAR17 1.14671
gac|GacTAAR28 gac|GacTAAR59 1.00668
gac|GacTAAR28 gac|GacTAAR60 1.01425
gac|GacTAAR28 gac|GacTAAR61 1.02215
gac|GacTAAR28 gac|GacTAAR63 0.97944
gac|GacTAAR28 gac|GacTAAR7 1.13494
gac|GacTAAR28 gac|GacTAAR8 1.09861
gac|GacTAAR28 gac|GacTAAR9 1.05056
gac|GacTAAR37 gac|GacTAAR14 0.98213
gac|GacTAAR37 gac|GacTAAR19 0.97607
gac|GacTAAR37 gac|GacTAAR20 1.00592
gac|GacTAAR37 gac|GacTAAR21 0.95939
gac|GacTAAR37 gac|GacTAAR22 0.96356
gac|GacTAAR37 gac|GacTAAR23 1.00819
gac|GacTAAR37 gac|GacTAAR24 0.99306
gac|GacTAAR37 gac|GacTAAR25 0.96362
gac|GacTAAR37 gac|GacTAAR26 0.99343
gac|GacTAAR37 gac|GacTAAR27 0.98323
gac|GacTAAR37 gac|GacTAAR32 0.99193
gac|GacTAAR37 gac|GacTAAR33 0.97757
gac|GacTAAR37 gac|GacTAAR34 0.97905
gac|GacTAAR37 gac|GacTAAR35 0.98026
gac|GacTAAR37 gac|GacTAAR36 1.02941
gac|GacTAAR37 gac|GacTAAR38 1.06275
gac|GacTAAR37 gac|GacTAAR40 0.94502
gac|GacTAAR37 gac|GacTAAR41 1.05511
gac|GacTAAR37 gac|GacTAAR49 0.97905
gac|GacTAAR37 gac|GacTAAR50 0.98930
gac|GacTAAR37 gac|GacTAAR54 0.98592
gac|GacTAAR37 gac|GacTAAR55 0.95937
gac|GacTAAR37 gac|GacTAAR56 0.98473
gac|GacTAAR37 gac|GacTAAR57 0.95746
gac|GacTAAR37 gac|GacTAAR58 0.93288
gac|GacTAAR37 gac|GacTAAR64 0.97868
gac|GacTAAR37 gac|GacTAAR65 0.97868
gac|GacTAAR37 gac|GacTAAR6 0.96545
gac|GacTAAR50 gac|GacTAAR14 1.01167
gac|GacTAAR50 gac|GacTAAR19 1.01616
gac|GacTAAR50 gac|GacTAAR20 1.02644
gac|GacTAAR50 gac|GacTAAR21 0.99193
gac|GacTAAR50 gac|GacTAAR22 1.02416
gac|GacTAAR50 gac|GacTAAR23 1.00587
gac|GacTAAR50 gac|GacTAAR24 1.02221
gac|GacTAAR50 gac|GacTAAR25 1.01539
gac|GacTAAR50 gac|GacTAAR26 1.02751
gac|GacTAAR50 gac|GacTAAR27 1.01275
gac|GacTAAR50 gac|GacTAAR32 1.02750
gac|GacTAAR50 gac|GacTAAR33 1.00557
gac|GacTAAR50 gac|GacTAAR34 1.02186
gac|GacTAAR50 gac|GacTAAR35 1.02712
gac|GacTAAR50 gac|GacTAAR36 0.98134
gac|GacTAAR50 gac|GacTAAR37 0.98930
gac|GacTAAR50 gac|GacTAAR38 1.00935
gac|GacTAAR50 gac|GacTAAR40 0.94008
gac|GacTAAR50 gac|GacTAAR41 0.98246
gac|GacTAAR50 gac|GacTAAR49 1.00063
gac|GacTAAR50 gac|GacTAAR54 1.01767
gac|GacTAAR50 gac|GacTAAR55 1.02526
gac|GacTAAR50 gac|GacTAAR56 1.03699
gac|GacTAAR50 gac|GacTAAR57 1.03924
gac|GacTAAR50 gac|GacTAAR58 0.99687
gac|GacTAAR50 gac|GacTAAR64 0.96206
gac|GacTAAR50 gac|GacTAAR65 0.96206
gac|GacTAAR50 gac|GacTAAR6 0.98019
gac|GacTAAR59 gac|GacTAAR12 0.97225
gac|GacTAAR59 gac|GacTAAR13 0.98131
gac|GacTAAR59 gac|GacTAAR15 0.98206
gac|GacTAAR59 gac|GacTAAR17 1.00668
gac|GacTAAR59 gac|GacTAAR28 1.00668
gac|GacTAAR59 gac|GacTAAR60 1.17549
gac|GacTAAR59 gac|GacTAAR61 1.10544
gac|GacTAAR59 gac|GacTAAR62 0.93854
gac|GacTAAR59 gac|GacTAAR63 1.04718
gac|GacTAAR59 gac|GacTAAR7 1.00099
gac|GacTAAR59 gac|GacTAAR8 0.98892
gac|GacTAAR59 gac|GacTAAR9 0.97336
gac|GacTAAR22 gac|GacTAAR14 0.99193
gac|GacTAAR22 gac|GacTAAR19 1.01996
gac|GacTAAR22 gac|GacTAAR20 1.01807
gac|GacTAAR22 gac|GacTAAR21 1.03206
gac|GacTAAR22 gac|GacTAAR23 1.02947
gac|GacTAAR22 gac|GacTAAR24 1.00031
gac|GacTAAR22 gac|GacTAAR25 1.01014
gac|GacTAAR22 gac|GacTAAR26 1.02755
gac|GacTAAR22 gac|GacTAAR27 1.02491
gac|GacTAAR22 gac|GacTAAR32 1.02217
gac|GacTAAR22 gac|GacTAAR33 0.99872
gac|GacTAAR22 gac|GacTAAR34 1.02408
gac|GacTAAR22 gac|GacTAAR35 1.03020
gac|GacTAAR22 gac|GacTAAR36 0.98212
gac|GacTAAR22 gac|GacTAAR37 0.96356
gac|GacTAAR22 gac|GacTAAR38 1.00097
gac|GacTAAR22 gac|GacTAAR40 0.91245
gac|GacTAAR22 gac|GacTAAR41 0.96134
gac|GacTAAR22 gac|GacTAAR49 1.00968
gac|GacTAAR22 gac|GacTAAR50 1.02416
gac|GacTAAR22 gac|GacTAAR54 1.01767
gac|GacTAAR22 gac|GacTAAR55 1.02978
gac|GacTAAR22 gac|GacTAAR56 0.99537
gac|GacTAAR22 gac|GacTAAR57 1.02861
gac|GacTAAR22 gac|GacTAAR58 0.99609
gac|GacTAAR22 gac|GacTAAR64 0.95030
gac|GacTAAR22 gac|GacTAAR65 0.95030
gac|GacTAAR22 gac|GacTAAR6 0.98322
gac|GacTAAR14 gac|GacTAAR19 0.97639
gac|GacTAAR14 gac|GacTAAR20 0.98585
gac|GacTAAR14 gac|GacTAAR21 0.98327
gac|GacTAAR14 gac|GacTAAR22 0.99193
gac|GacTAAR14 gac|GacTAAR23 1.00937
gac|GacTAAR14 gac|GacTAAR24 1.00444
gac|GacTAAR14 gac|GacTAAR25 0.99307
gac|GacTAAR14 gac|GacTAAR26 1.00671
gac|GacTAAR14 gac|GacTAAR27 1.01464
gac|GacTAAR14 gac|GacTAAR32 1.00517
gac|GacTAAR14 gac|GacTAAR33 0.97336
gac|GacTAAR14 gac|GacTAAR34 0.99272
gac|GacTAAR14 gac|GacTAAR35 1.01389
gac|GacTAAR14 gac|GacTAAR36 0.98856
gac|GacTAAR14 gac|GacTAAR37 0.98213
gac|GacTAAR14 gac|GacTAAR38 0.99988
gac|GacTAAR14 gac|GacTAAR40 0.90533
gac|GacTAAR14 gac|GacTAAR41 0.95184
gac|GacTAAR14 gac|GacTAAR49 0.99345
gac|GacTAAR14 gac|GacTAAR50 1.01167
gac|GacTAAR14 gac|GacTAAR54 1.00367
gac|GacTAAR14 gac|GacTAAR55 0.99687
gac|GacTAAR14 gac|GacTAAR56 0.98662
gac|GacTAAR14 gac|GacTAAR57 0.98436
gac|GacTAAR14 gac|GacTAAR58 0.99001
gac|GacTAAR14 gac|GacTAAR64 0.93936
gac|GacTAAR14 gac|GacTAAR65 0.93936
gac|GacTAAR14 gac|GacTAAR6 0.99573
gac|GacTAAR63 gac|GacTAAR28 0.97944
gac|GacTAAR63 gac|GacTAAR59 1.04718
gac|GacTAAR63 gac|GacTAAR60 1.04564
gac|GacTAAR63 gac|GacTAAR61 1.06307
gac|GacTAAR63 gac|GacTAAR62 0.92149
gac|GacTAAR63 gac|GacTAAR8 0.95595
gac|GacTAAR63 gac|GacTAAR9 0.94121
gac|GacTAAR42 gac|GacTAAR43 1.08234
gac|GacTAAR42 gac|GacTAAR44 1.14782
gac|GacTAAR13 gac|GacTAAR12 1.10354
gac|GacTAAR13 gac|GacTAAR15 1.08199
gac|GacTAAR13 gac|GacTAAR17 1.05396
gac|GacTAAR13 gac|GacTAAR28 1.05022
gac|GacTAAR13 gac|GacTAAR59 0.98131
gac|GacTAAR13 gac|GacTAAR60 0.98925
gac|GacTAAR13 gac|GacTAAR61 0.98323
gac|GacTAAR13 gac|GacTAAR62 0.97639
gac|GacTAAR13 gac|GacTAAR7 1.05702
gac|GacTAAR13 gac|GacTAAR8 1.07934
gac|GacTAAR13 gac|GacTAAR9 1.03959
gac|GacTAAR25 gac|GacTAAR14 0.99307
gac|GacTAAR25 gac|GacTAAR19 0.99302
gac|GacTAAR25 gac|GacTAAR20 1.01315
gac|GacTAAR25 gac|GacTAAR21 0.99310
gac|GacTAAR25 gac|GacTAAR22 1.01014
gac|GacTAAR25 gac|GacTAAR23 0.99571
gac|GacTAAR25 gac|GacTAAR24 0.99005
gac|GacTAAR25 gac|GacTAAR26 1.00824
gac|GacTAAR25 gac|GacTAAR27 0.99646
gac|GacTAAR25 gac|GacTAAR32 1.00671
gac|GacTAAR25 gac|GacTAAR33 0.97867
gac|GacTAAR25 gac|GacTAAR34 1.00783
gac|GacTAAR25 gac|GacTAAR35 0.99798
gac|GacTAAR25 gac|GacTAAR36 0.96250
gac|GacTAAR25 gac|GacTAAR37 0.96362
gac|GacTAAR25 gac|GacTAAR38 0.98174
gac|GacTAAR25 gac|GacTAAR40 0.89658
gac|GacTAAR25 gac|GacTAAR41 0.93820
gac|GacTAAR25 gac|GacTAAR49 0.99647
gac|GacTAAR25 gac|GacTAAR50 1.01539
gac|GacTAAR25 gac|GacTAAR54 0.99537
gac|GacTAAR25 gac|GacTAAR55 0.99612
gac|GacTAAR25 gac|GacTAAR56 0.97603
gac|GacTAAR25 gac|GacTAAR57 1.00026
gac|GacTAAR25 gac|GacTAAR58 0.97232
gac|GacTAAR25 gac|GacTAAR64 0.93436
gac|GacTAAR25 gac|GacTAAR65 0.93436
gac|GacTAAR25 gac|GacTAAR6 0.98741
gac|GacTAAR44 gac|GacTAAR42 1.14782
gac|GacTAAR44 gac|GacTAAR43 1.10998
gac|GacTAAR55 gac|GacTAAR14 0.99687
gac|GacTAAR55 gac|GacTAAR19 0.95822
gac|GacTAAR55 gac|GacTAAR20 0.99649
gac|GacTAAR55 gac|GacTAAR21 0.99005
gac|GacTAAR55 gac|GacTAAR22 1.02978
gac|GacTAAR55 gac|GacTAAR23 0.98288
gac|GacTAAR55 gac|GacTAAR24 0.99080
gac|GacTAAR55 gac|GacTAAR25 0.99612
gac|GacTAAR55 gac|GacTAAR26 1.00819
gac|GacTAAR55 gac|GacTAAR27 1.00323
gac|GacTAAR55 gac|GacTAAR32 0.99459
gac|GacTAAR55 gac|GacTAAR33 0.98550
gac|GacTAAR55 gac|GacTAAR34 0.97905
gac|GacTAAR55 gac|GacTAAR35 0.98890
gac|GacTAAR55 gac|GacTAAR36 0.95526
gac|GacTAAR55 gac|GacTAAR37 0.95937
gac|GacTAAR55 gac|GacTAAR38 0.96887
gac|GacTAAR55 gac|GacTAAR40 0.90455
gac|GacTAAR55 gac|GacTAAR41 0.93217
gac|GacTAAR55 gac|GacTAAR49 0.97447
gac|GacTAAR55 gac|GacTAAR50 1.02526
gac|GacTAAR55 gac|GacTAAR54 0.98856
gac|GacTAAR55 gac|GacTAAR56 1.00785
gac|GacTAAR55 gac|GacTAAR57 0.99646
gac|GacTAAR55 gac|GacTAAR58 0.97148
gac|GacTAAR55 gac|GacTAAR64 0.91814
gac|GacTAAR55 gac|GacTAAR65 0.91814
gac|GacTAAR55 gac|GacTAAR6 0.97074
gac|GacTAAR17 gac|GacTAAR12 1.06538
gac|GacTAAR17 gac|GacTAAR13 1.05396
gac|GacTAAR17 gac|GacTAAR15 1.07517
gac|GacTAAR17 gac|GacTAAR28 1.14671
gac|GacTAAR17 gac|GacTAAR59 1.00668
gac|GacTAAR17 gac|GacTAAR60 1.01425
gac|GacTAAR17 gac|GacTAAR61 1.02215
gac|GacTAAR17 gac|GacTAAR7 1.15545
gac|GacTAAR17 gac|GacTAAR8 1.08651
gac|GacTAAR17 gac|GacTAAR9 1.06116
gac|GacTAAR21 gac|GacTAAR14 0.98327
gac|GacTAAR21 gac|GacTAAR19 0.99760
gac|GacTAAR21 gac|GacTAAR20 1.01011
gac|GacTAAR21 gac|GacTAAR22 1.03206
gac|GacTAAR21 gac|GacTAAR23 1.02379
gac|GacTAAR21 gac|GacTAAR24 0.99305
gac|GacTAAR21 gac|GacTAAR25 0.99310
gac|GacTAAR21 gac|GacTAAR26 1.00978
gac|GacTAAR21 gac|GacTAAR27 0.99724
gac|GacTAAR21 gac|GacTAAR32 1.00587
gac|GacTAAR21 gac|GacTAAR33 0.99459
gac|GacTAAR21 gac|GacTAAR34 1.01159
gac|GacTAAR21 gac|GacTAAR35 1.01462
gac|GacTAAR21 gac|GacTAAR36 0.98624
gac|GacTAAR21 gac|GacTAAR37 0.95939
gac|GacTAAR21 gac|GacTAAR38 1.00824
gac|GacTAAR21 gac|GacTAAR40 0.90830
gac|GacTAAR21 gac|GacTAAR41 0.95718
gac|GacTAAR21 gac|GacTAAR49 1.01772
gac|GacTAAR21 gac|GacTAAR50 0.99193
gac|GacTAAR21 gac|GacTAAR54 1.02188
gac|GacTAAR21 gac|GacTAAR55 0.99005
gac|GacTAAR21 gac|GacTAAR56 0.97453
gac|GacTAAR21 gac|GacTAAR57 1.02068
gac|GacTAAR21 gac|GacTAAR58 0.95945
gac|GacTAAR21 gac|GacTAAR64 0.96433
gac|GacTAAR21 gac|GacTAAR65 0.96433
gac|GacTAAR21 gac|GacTAAR6 0.96314
gac|GacTAAR40 gac|GacTAAR14 0.90533
gac|GacTAAR40 gac|GacTAAR19 0.91739
gac|GacTAAR40 gac|GacTAAR20 0.93744
gac|GacTAAR40 gac|GacTAAR21 0.90830
gac|GacTAAR40 gac|GacTAAR22 0.91245
gac|GacTAAR40 gac|GacTAAR23 0.95032
gac|GacTAAR40 gac|GacTAAR24 0.91850
gac|GacTAAR40 gac|GacTAAR25 0.89658
gac|GacTAAR40 gac|GacTAAR26 0.93629
gac|GacTAAR40 gac|GacTAAR27 0.92913
gac|GacTAAR40 gac|GacTAAR32 0.93703
gac|GacTAAR40 gac|GacTAAR33 0.91889
gac|GacTAAR40 gac|GacTAAR34 0.91251
gac|GacTAAR40 gac|GacTAAR35 0.92761
gac|GacTAAR40 gac|GacTAAR36 0.96810
gac|GacTAAR40 gac|GacTAAR37 0.94502
gac|GacTAAR40 gac|GacTAAR38 0.95974
gac|GacTAAR40 gac|GacTAAR41 0.92609
gac|GacTAAR40 gac|GacTAAR49 0.91661
gac|GacTAAR40 gac|GacTAAR50 0.94008
gac|GacTAAR40 gac|GacTAAR54 0.91513
gac|GacTAAR40 gac|GacTAAR55 0.90455
gac|GacTAAR40 gac|GacTAAR56 0.90831
gac|GacTAAR40 gac|GacTAAR57 0.90492
gac|GacTAAR40 gac|GacTAAR58 0.87266
gac|GacTAAR40 gac|GacTAAR64 0.90416
gac|GacTAAR40 gac|GacTAAR65 0.90416
gac|GacTAAR40 gac|GacTAAR6 0.89544
gac|GacTAAR15 gac|GacTAAR12 1.04941
gac|GacTAAR15 gac|GacTAAR13 1.08199
gac|GacTAAR15 gac|GacTAAR17 1.07517
gac|GacTAAR15 gac|GacTAAR28 1.06004
gac|GacTAAR15 gac|GacTAAR59 0.98206
gac|GacTAAR15 gac|GacTAAR60 0.98964
gac|GacTAAR15 gac|GacTAAR61 0.99306
gac|GacTAAR15 gac|GacTAAR62 0.96542
gac|GacTAAR15 gac|GacTAAR7 1.08619
gac|GacTAAR15 gac|GacTAAR8 1.05322
gac|GacTAAR15 gac|GacTAAR9 1.04527
gac|GacTAAR60 gac|GacTAAR12 0.98019
gac|GacTAAR60 gac|GacTAAR13 0.98925
gac|GacTAAR60 gac|GacTAAR15 0.98964
gac|GacTAAR60 gac|GacTAAR17 1.01425
gac|GacTAAR60 gac|GacTAAR28 1.01425
gac|GacTAAR60 gac|GacTAAR59 1.17549
gac|GacTAAR60 gac|GacTAAR61 1.10840
gac|GacTAAR60 gac|GacTAAR62 0.94690
gac|GacTAAR60 gac|GacTAAR63 1.04564
gac|GacTAAR60 gac|GacTAAR7 1.00858
gac|GacTAAR60 gac|GacTAAR8 0.99682
gac|GacTAAR60 gac|GacTAAR9 0.97682
gac|GacTAAR54 gac|GacTAAR14 1.00367
gac|GacTAAR54 gac|GacTAAR19 1.00898
gac|GacTAAR54 gac|GacTAAR20 1.02143
gac|GacTAAR54 gac|GacTAAR21 1.02188
gac|GacTAAR54 gac|GacTAAR22 1.01767
gac|GacTAAR54 gac|GacTAAR23 1.02446
gac|GacTAAR54 gac|GacTAAR24 1.01425
gac|GacTAAR54 gac|GacTAAR25 0.99537
gac|GacTAAR54 gac|GacTAAR26 1.02105
gac|GacTAAR54 gac|GacTAAR27 1.01239
gac|GacTAAR54 gac|GacTAAR32 1.01581
gac|GacTAAR54 gac|GacTAAR33 1.00517
gac|GacTAAR54 gac|GacTAAR34 1.03125
gac|GacTAAR54 gac|GacTAAR35 1.01840
gac|GacTAAR54 gac|GacTAAR36 1.00820
gac|GacTAAR54 gac|GacTAAR37 0.98592
gac|GacTAAR54 gac|GacTAAR38 1.03541
gac|GacTAAR54 gac|GacTAAR40 0.91513
gac|GacTAAR54 gac|GacTAAR41 0.98739
gac|GacTAAR54 gac|GacTAAR49 1.02524
gac|GacTAAR54 gac|GacTAAR50 1.01767
gac|GacTAAR54 gac|GacTAAR55 0.98856
gac|GacTAAR54 gac|GacTAAR56 1.00480
gac|GacTAAR54 gac|GacTAAR57 1.01473
gac|GacTAAR54 gac|GacTAAR58 0.96277
gac|GacTAAR54 gac|GacTAAR64 0.99683
gac|GacTAAR54 gac|GacTAAR65 0.99683
gac|GacTAAR54 gac|GacTAAR6 0.97829
gac|GacTAAR34 gac|GacTAAR14 0.99272
gac|GacTAAR34 gac|GacTAAR19 1.03280
gac|GacTAAR34 gac|GacTAAR20 1.02180
gac|GacTAAR34 gac|GacTAAR21 1.01159
gac|GacTAAR34 gac|GacTAAR22 1.02408
gac|GacTAAR34 gac|GacTAAR23 1.03242
gac|GacTAAR34 gac|GacTAAR24 1.01920
gac|GacTAAR34 gac|GacTAAR25 1.00783
gac|GacTAAR34 gac|GacTAAR26 1.00786
gac|GacTAAR34 gac|GacTAAR27 1.02181
gac|GacTAAR34 gac|GacTAAR32 1.03733
gac|GacTAAR34 gac|GacTAAR33 1.02296
gac|GacTAAR34 gac|GacTAAR35 1.03548
gac|GacTAAR34 gac|GacTAAR36 0.99044
gac|GacTAAR34 gac|GacTAAR37 0.97905
gac|GacTAAR34 gac|GacTAAR38 1.01920
gac|GacTAAR34 gac|GacTAAR40 0.91251
gac|GacTAAR34 gac|GacTAAR41 0.97607
gac|GacTAAR34 gac|GacTAAR49 1.06121
gac|GacTAAR34 gac|GacTAAR50 1.02186
gac|GacTAAR34 gac|GacTAAR54 1.03125
gac|GacTAAR34 gac|GacTAAR55 0.97905
gac|GacTAAR34 gac|GacTAAR56 0.99457
gac|GacTAAR34 gac|GacTAAR57 1.03248
gac|GacTAAR34 gac|GacTAAR58 0.97223
gac|GacTAAR34 gac|GacTAAR64 0.97833
gac|GacTAAR34 gac|GacTAAR65 0.97833
gac|GacTAAR34 gac|GacTAAR6 0.97336
gac|GacTAAR35 gac|GacTAAR14 1.01389
gac|GacTAAR35 gac|GacTAAR19 1.02074
gac|GacTAAR35 gac|GacTAAR20 1.03015
gac|GacTAAR35 gac|GacTAAR21 1.01462
gac|GacTAAR35 gac|GacTAAR22 1.03020
gac|GacTAAR35 gac|GacTAAR23 1.05441
gac|GacTAAR35 gac|GacTAAR24 1.03054
gac|GacTAAR35 gac|GacTAAR25 0.99798
gac|GacTAAR35 gac|GacTAAR26 1.02451
gac|GacTAAR35 gac|GacTAAR27 1.05825
gac|GacTAAR35 gac|GacTAAR32 1.06687
gac|GacTAAR35 gac|GacTAAR33 1.02902
gac|GacTAAR35 gac|GacTAAR34 1.03548
gac|GacTAAR35 gac|GacTAAR36 1.00020
gac|GacTAAR35 gac|GacTAAR37 0.98026
gac|GacTAAR35 gac|GacTAAR38 1.02755
gac|GacTAAR35 gac|GacTAAR40 0.92761
gac|GacTAAR35 gac|GacTAAR41 0.98702
gac|GacTAAR35 gac|GacTAAR49 1.02263
gac|GacTAAR35 gac|GacTAAR50 1.02712
gac|GacTAAR35 gac|GacTAAR54 1.01840
gac|GacTAAR35 gac|GacTAAR55 0.98890
gac|GacTAAR35 gac|GacTAAR56 0.99005
gac|GacTAAR35 gac|GacTAAR57 1.02333
gac|GacTAAR35 gac|GacTAAR58 0.98813
gac|GacTAAR35 gac|GacTAAR64 0.97075
gac|GacTAAR35 gac|GacTAAR65 0.97075
gac|GacTAAR35 gac|GacTAAR6 0.99306
gac|GacTAAR9 gac|GacTAAR12 1.07214
gac|GacTAAR9 gac|GacTAAR13 1.03959
gac|GacTAAR9 gac|GacTAAR15 1.04527
gac|GacTAAR9 gac|GacTAAR17 1.06116
gac|GacTAAR9 gac|GacTAAR28 1.05056
gac|GacTAAR9 gac|GacTAAR59 0.97336
gac|GacTAAR9 gac|GacTAAR60 0.97682
gac|GacTAAR9 gac|GacTAAR61 0.97755
gac|GacTAAR9 gac|GacTAAR62 0.94875
gac|GacTAAR9 gac|GacTAAR63 0.94121
gac|GacTAAR9 gac|GacTAAR7 1.06419
gac|GacTAAR9 gac|GacTAAR8 1.07215
gac|GacTAAR8 gac|GacTAAR12 1.07403
gac|GacTAAR8 gac|GacTAAR13 1.07934
gac|GacTAAR8 gac|GacTAAR15 1.05322
gac|GacTAAR8 gac|GacTAAR17 1.08651
gac|GacTAAR8 gac|GacTAAR28 1.09861
gac|GacTAAR8 gac|GacTAAR59 0.98892
gac|GacTAAR8 gac|GacTAAR60 0.99682
gac|GacTAAR8 gac|GacTAAR61 1.00066
gac|GacTAAR8 gac|GacTAAR62 0.98473
gac|GacTAAR8 gac|GacTAAR63 0.95595
gac|GacTAAR8 gac|GacTAAR7 1.09410
gac|GacTAAR8 gac|GacTAAR9 1.07215
gac|GacTAAR32 gac|GacTAAR14 1.00517
gac|GacTAAR32 gac|GacTAAR19 1.04607
gac|GacTAAR32 gac|GacTAAR20 1.06159
gac|GacTAAR32 gac|GacTAAR21 1.00587
gac|GacTAAR32 gac|GacTAAR22 1.02217
gac|GacTAAR32 gac|GacTAAR23 1.04643
gac|GacTAAR32 gac|GacTAAR24 1.06728
gac|GacTAAR32 gac|GacTAAR25 1.00671
gac|GacTAAR32 gac|GacTAAR26 1.04827
gac|GacTAAR32 gac|GacTAAR27 1.09111
gac|GacTAAR32 gac|GacTAAR33 1.05137
gac|GacTAAR32 gac|GacTAAR34 1.03733
gac|GacTAAR32 gac|GacTAAR35 1.06687
gac|GacTAAR32 gac|GacTAAR36 1.01124
gac|GacTAAR32 gac|GacTAAR37 0.99193
gac|GacTAAR32 gac|GacTAAR38 1.01277
gac|GacTAAR32 gac|GacTAAR40 0.93703
gac|GacTAAR32 gac|GacTAAR41 0.97756
gac|GacTAAR32 gac|GacTAAR49 1.02149
gac|GacTAAR32 gac|GacTAAR50 1.02750
gac|GacTAAR32 gac|GacTAAR54 1.01581
gac|GacTAAR32 gac|GacTAAR55 0.99459
gac|GacTAAR32 gac|GacTAAR56 0.99723
gac|GacTAAR32 gac|GacTAAR57 1.02298
gac|GacTAAR32 gac|GacTAAR58 0.98209
gac|GacTAAR32 gac|GacTAAR64 0.99043
gac|GacTAAR32 gac|GacTAAR65 0.99043
gac|GacTAAR32 gac|GacTAAR6 1.01462
gac|GacTAAR38 gac|GacTAAR14 0.99988
gac|GacTAAR38 gac|GacTAAR19 1.02408
gac|GacTAAR38 gac|GacTAAR20 1.03810
gac|GacTAAR38 gac|GacTAAR21 1.00824
gac|GacTAAR38 gac|GacTAAR22 1.00097
gac|GacTAAR38 gac|GacTAAR23 1.06233
gac|GacTAAR38 gac|GacTAAR24 1.04079
gac|GacTAAR38 gac|GacTAAR25 0.98174
gac|GacTAAR38 gac|GacTAAR26 1.01055
gac|GacTAAR38 gac|GacTAAR27 0.99568
gac|GacTAAR38 gac|GacTAAR32 1.01277
gac|GacTAAR38 gac|GacTAAR33 1.03020
gac|GacTAAR38 gac|GacTAAR34 1.01920
gac|GacTAAR38 gac|GacTAAR35 1.02755
gac|GacTAAR38 gac|GacTAAR36 1.09449
gac|GacTAAR38 gac|GacTAAR37 1.06275
gac|GacTAAR38 gac|GacTAAR40 0.95974
gac|GacTAAR38 gac|GacTAAR41 1.07034
gac|GacTAAR38 gac|GacTAAR49 1.03585
gac|GacTAAR38 gac|GacTAAR50 1.00935
gac|GacTAAR38 gac|GacTAAR54 1.03541
gac|GacTAAR38 gac|GacTAAR55 0.96887
gac|GacTAAR38 gac|GacTAAR56 0.99722
gac|GacTAAR38 gac|GacTAAR57 1.00632
gac|GacTAAR38 gac|GacTAAR58 0.94875
gac|GacTAAR38 gac|GacTAAR64 1.01204
gac|GacTAAR38 gac|GacTAAR65 1.01204
gac|GacTAAR38 gac|GacTAAR6 0.98587
gac|GacTAAR57 gac|GacTAAR14 0.98436
gac|GacTAAR57 gac|GacTAAR19 1.01312
gac|GacTAAR57 gac|GacTAAR20 1.00890
gac|GacTAAR57 gac|GacTAAR21 1.02068
gac|GacTAAR57 gac|GacTAAR22 1.02861
gac|GacTAAR57 gac|GacTAAR23 1.03015
gac|GacTAAR57 gac|GacTAAR24 0.99878
gac|GacTAAR57 gac|GacTAAR25 1.00026
gac|GacTAAR57 gac|GacTAAR26 1.00167
gac|GacTAAR57 gac|GacTAAR27 1.00446
gac|GacTAAR57 gac|GacTAAR32 1.02298
gac|GacTAAR57 gac|GacTAAR33 0.99271
gac|GacTAAR57 gac|GacTAAR34 1.03248
gac|GacTAAR57 gac|GacTAAR35 1.02333
gac|GacTAAR57 gac|GacTAAR36 0.97757
gac|GacTAAR57 gac|GacTAAR37 0.95746
gac|GacTAAR57 gac|GacTAAR38 1.00632
gac|GacTAAR57 gac|GacTAAR40 0.90492
gac|GacTAAR57 gac|GacTAAR41 0.96285
gac|GacTAAR57 gac|GacTAAR49 1.02259
gac|GacTAAR57 gac|GacTAAR50 1.03924
gac|GacTAAR57 gac|GacTAAR54 1.01473
gac|GacTAAR57 gac|GacTAAR55 0.99646
gac|GacTAAR57 gac|GacTAAR56 1.01802
gac|GacTAAR57 gac|GacTAAR58 0.98244
gac|GacTAAR57 gac|GacTAAR64 0.95713
gac|GacTAAR57 gac|GacTAAR65 0.95713
gac|GacTAAR57 gac|GacTAAR6 0.99155
gac|GacTAAR62 gac|GacTAAR12 0.94912
gac|GacTAAR62 gac|GacTAAR13 0.97639
gac|GacTAAR62 gac|GacTAAR15 0.96542
gac|GacTAAR62 gac|GacTAAR59 0.93854
gac|GacTAAR62 gac|GacTAAR60 0.94690
gac|GacTAAR62 gac|GacTAAR61 0.93057
gac|GacTAAR62 gac|GacTAAR63 0.92149
gac|GacTAAR62 gac|GacTAAR8 0.98473
gac|GacTAAR62 gac|GacTAAR9 0.94875
xma|XmaTAAR13 xma|XmaTAAR12 0.90123
xma|XmaTAAR13 xma|XmaTAAR14 0.87730
xma|XmaTAAR13 xma|XmaTAAR15 0.94606
xma|XmaTAAR47 xma|XmaTAAR38 0.73965
xma|XmaTAAR47 xma|XmaTAAR39 1.08860
xma|XmaTAAR47 xma|XmaTAAR40 0.99746
xma|XmaTAAR47 xma|XmaTAAR41 1.02287
xma|XmaTAAR47 xma|XmaTAAR42 1.09867
xma|XmaTAAR47 xma|XmaTAAR43 1.05012
xma|XmaTAAR47 xma|XmaTAAR44 0.99858
xma|XmaTAAR47 xma|XmaTAAR45 1.02101
xma|XmaTAAR47 xma|XmaTAAR46 1.01651
xma|XmaTAAR47 xma|XmaTAAR48 1.11103
xma|XmaTAAR47 xma|XmaTAAR49 1.06880
xma|XmaTAAR47 xma|XmaTAAR50 1.09045
xma|XmaTAAR47 xma|XmaTAAR51 1.01729
xma|XmaTAAR47 xma|XmaTAAR52 1.09867
xma|XmaTAAR47 xma|XmaTAAR53 1.04827
xma|XmaTAAR6 xma|XmaTAAR5 0.95944
xma|XmaTAAR6 xma|XmaTAAR7 0.99823
xma|XmaTAAR6 xma|XmaTAAR8 0.97922
xma|XmaTAAR33 xma|XmaTAAR31 0.93367
xma|XmaTAAR33 xma|XmaTAAR32 0.92805
xma|XmaTAAR33 xma|XmaTAAR34 0.90003
xma|XmaTAAR33 xma|XmaTAAR35 1.09879
xma|XmaTAAR33 xma|XmaTAAR36 1.10212
xma|XmaTAAR33 xma|XmaTAAR37 0.83054
xma|XmaTAAR24 xma|XmaTAAR25 1.11960
xma|XmaTAAR24 xma|XmaTAAR26 0.91865
xma|XmaTAAR14 xma|XmaTAAR12 0.86573
xma|XmaTAAR14 xma|XmaTAAR13 0.87730
xma|XmaTAAR14 xma|XmaTAAR15 0.87063
xma|XmaTAAR2 xma|XmaTAAR1 1.11263
xma|XmaTAAR2 xma|XmaTAAR4 0.90828
xma|XmaTAAR40 xma|XmaTAAR38 0.73376
xma|XmaTAAR40 xma|XmaTAAR39 1.04565
xma|XmaTAAR40 xma|XmaTAAR41 1.07850
xma|XmaTAAR40 xma|XmaTAAR42 1.01085
xma|XmaTAAR40 xma|XmaTAAR43 1.01767
xma|XmaTAAR40 xma|XmaTAAR44 1.10354
xma|XmaTAAR40 xma|XmaTAAR45 1.11248
xma|XmaTAAR40 xma|XmaTAAR46 1.00270
xma|XmaTAAR40 xma|XmaTAAR47 0.99746
xma|XmaTAAR40 xma|XmaTAAR48 1.02771
xma|XmaTAAR40 xma|XmaTAAR49 1.01235
xma|XmaTAAR40 xma|XmaTAAR50 0.99299
xma|XmaTAAR40 xma|XmaTAAR51 1.00347
xma|XmaTAAR40 xma|XmaTAAR52 1.01085
xma|XmaTAAR40 xma|XmaTAAR53 1.02325
xma|XmaTAAR5 xma|XmaTAAR6 0.95944
xma|XmaTAAR5 xma|XmaTAAR7 1.02404
xma|XmaTAAR5 xma|XmaTAAR8 0.99485
xma|XmaTAAR44 xma|XmaTAAR38 0.74681
xma|XmaTAAR44 xma|XmaTAAR39 1.02592
xma|XmaTAAR44 xma|XmaTAAR40 1.10354
xma|XmaTAAR44 xma|XmaTAAR41 1.10356
xma|XmaTAAR44 xma|XmaTAAR42 1.01199
xma|XmaTAAR44 xma|XmaTAAR43 0.99109
xma|XmaTAAR44 xma|XmaTAAR45 1.11212
xma|XmaTAAR44 xma|XmaTAAR46 1.02402
xma|XmaTAAR44 xma|XmaTAAR47 0.99858
xma|XmaTAAR44 xma|XmaTAAR48 0.99372
xma|XmaTAAR44 xma|XmaTAAR49 0.98811
xma|XmaTAAR44 xma|XmaTAAR50 0.97542
xma|XmaTAAR44 xma|XmaTAAR51 1.01729
xma|XmaTAAR44 xma|XmaTAAR52 1.01199
xma|XmaTAAR44 xma|XmaTAAR53 1.03558
xma|XmaTAAR36 xma|XmaTAAR31 0.91612
xma|XmaTAAR36 xma|XmaTAAR32 0.92247
xma|XmaTAAR36 xma|XmaTAAR33 1.10212
xma|XmaTAAR36 xma|XmaTAAR34 0.88622
xma|XmaTAAR36 xma|XmaTAAR35 1.08868
xma|XmaTAAR36 xma|XmaTAAR37 0.82609
xma|XmaTAAR4 xma|XmaTAAR1 0.90787
xma|XmaTAAR4 xma|XmaTAAR2 0.90828
xma|XmaTAAR49 xma|XmaTAAR38 0.74534
xma|XmaTAAR49 xma|XmaTAAR39 1.09233
xma|XmaTAAR49 xma|XmaTAAR40 1.01235
xma|XmaTAAR49 xma|XmaTAAR41 1.00419
xma|XmaTAAR49 xma|XmaTAAR42 1.07407
xma|XmaTAAR49 xma|XmaTAAR43 1.08150
xma|XmaTAAR49 xma|XmaTAAR44 0.98811
xma|XmaTAAR49 xma|XmaTAAR45 1.00680
xma|XmaTAAR49 xma|XmaTAAR46 1.03076
xma|XmaTAAR49 xma|XmaTAAR47 1.06880
xma|XmaTAAR49 xma|XmaTAAR48 1.10655
xma|XmaTAAR49 xma|XmaTAAR50 1.06884
xma|XmaTAAR49 xma|XmaTAAR51 1.04939
xma|XmaTAAR49 xma|XmaTAAR52 1.07407
xma|XmaTAAR49 xma|XmaTAAR53 1.05050
xma|XmaTAAR15 xma|XmaTAAR12 0.97184
xma|XmaTAAR15 xma|XmaTAAR13 0.94606
xma|XmaTAAR15 xma|XmaTAAR14 0.87063
xma|XmaTAAR31 xma|XmaTAAR32 1.05244
xma|XmaTAAR31 xma|XmaTAAR33 0.93367
xma|XmaTAAR31 xma|XmaTAAR34 1.02927
xma|XmaTAAR31 xma|XmaTAAR35 0.93329
xma|XmaTAAR31 xma|XmaTAAR36 0.91612
xma|XmaTAAR31 xma|XmaTAAR37 0.97095
xma|XmaTAAR51 xma|XmaTAAR38 0.77410
xma|XmaTAAR51 xma|XmaTAAR39 1.04531
xma|XmaTAAR51 xma|XmaTAAR40 1.00347
xma|XmaTAAR51 xma|XmaTAAR41 1.02364
xma|XmaTAAR51 xma|XmaTAAR42 1.00900
xma|XmaTAAR51 xma|XmaTAAR43 1.08522
xma|XmaTAAR51 xma|XmaTAAR44 1.01729
xma|XmaTAAR51 xma|XmaTAAR45 1.01051
xma|XmaTAAR51 xma|XmaTAAR46 1.15025
xma|XmaTAAR51 xma|XmaTAAR47 1.01729
xma|XmaTAAR51 xma|XmaTAAR48 1.04301
xma|XmaTAAR51 xma|XmaTAAR49 1.04939
xma|XmaTAAR51 xma|XmaTAAR50 1.05013
xma|XmaTAAR51 xma|XmaTAAR52 1.00900
xma|XmaTAAR51 xma|XmaTAAR53 1.14839
xma|XmaTAAR35 xma|XmaTAAR31 0.93329
xma|XmaTAAR35 xma|XmaTAAR32 0.92172
xma|XmaTAAR35 xma|XmaTAAR33 1.09879
xma|XmaTAAR35 xma|XmaTAAR34 0.91013
xma|XmaTAAR35 xma|XmaTAAR36 1.08868
xma|XmaTAAR35 xma|XmaTAAR37 0.84849
xma|XmaTAAR37 xma|XmaTAAR31 0.97095
xma|XmaTAAR37 xma|XmaTAAR32 0.96658
xma|XmaTAAR37 xma|XmaTAAR33 0.83054
xma|XmaTAAR37 xma|XmaTAAR34 0.94190
xma|XmaTAAR37 xma|XmaTAAR35 0.84849
xma|XmaTAAR37 xma|XmaTAAR36 0.82609
xma|XmaTAAR32 xma|XmaTAAR31 1.05244
xma|XmaTAAR32 xma|XmaTAAR33 0.92805
xma|XmaTAAR32 xma|XmaTAAR34 1.05763
xma|XmaTAAR32 xma|XmaTAAR35 0.92172
xma|XmaTAAR32 xma|XmaTAAR36 0.92247
xma|XmaTAAR32 xma|XmaTAAR37 0.96658
xma|XmaTAAR18 xma|XmaTAAR17 1.13228
xma|XmaTAAR46 xma|XmaTAAR38 0.76811
xma|XmaTAAR46 xma|XmaTAAR39 1.02740
xma|XmaTAAR46 xma|XmaTAAR40 1.00270
xma|XmaTAAR46 xma|XmaTAAR41 1.03481
xma|XmaTAAR46 xma|XmaTAAR42 1.02478
xma|XmaTAAR46 xma|XmaTAAR43 1.09420
xma|XmaTAAR46 xma|XmaTAAR44 1.02402
xma|XmaTAAR46 xma|XmaTAAR45 1.01050
xma|XmaTAAR46 xma|XmaTAAR47 1.01651
xma|XmaTAAR46 xma|XmaTAAR48 1.02808
xma|XmaTAAR46 xma|XmaTAAR49 1.03076
xma|XmaTAAR46 xma|XmaTAAR50 1.05164
xma|XmaTAAR46 xma|XmaTAAR51 1.15025
xma|XmaTAAR46 xma|XmaTAAR52 1.02478
xma|XmaTAAR46 xma|XmaTAAR53 1.11776
xma|XmaTAAR8 xma|XmaTAAR5 0.99485
xma|XmaTAAR8 xma|XmaTAAR6 0.97922
xma|XmaTAAR8 xma|XmaTAAR7 1.03225
xma|XmaTAAR43 xma|XmaTAAR38 0.76848
xma|XmaTAAR43 xma|XmaTAAR39 1.04600
xma|XmaTAAR43 xma|XmaTAAR40 1.01767
xma|XmaTAAR43 xma|XmaTAAR41 1.01092
xma|XmaTAAR43 xma|XmaTAAR42 1.03666
xma|XmaTAAR43 xma|XmaTAAR44 0.99109
xma|XmaTAAR43 xma|XmaTAAR45 1.01805
xma|XmaTAAR43 xma|XmaTAAR46 1.09420
xma|XmaTAAR43 xma|XmaTAAR47 1.05012
xma|XmaTAAR43 xma|XmaTAAR48 1.06395
xma|XmaTAAR43 xma|XmaTAAR49 1.08150
xma|XmaTAAR43 xma|XmaTAAR50 1.09195
xma|XmaTAAR43 xma|XmaTAAR51 1.08522
xma|XmaTAAR43 xma|XmaTAAR52 1.03666
xma|XmaTAAR43 xma|XmaTAAR53 1.06843
xma|XmaTAAR45 xma|XmaTAAR38 0.76438
xma|XmaTAAR45 xma|XmaTAAR39 1.04450
xma|XmaTAAR45 xma|XmaTAAR40 1.11248
xma|XmaTAAR45 xma|XmaTAAR41 1.09980
xma|XmaTAAR45 xma|XmaTAAR42 1.03147
xma|XmaTAAR45 xma|XmaTAAR43 1.01805
xma|XmaTAAR45 xma|XmaTAAR44 1.11212
xma|XmaTAAR45 xma|XmaTAAR46 1.01050
xma|XmaTAAR45 xma|XmaTAAR47 1.02101
xma|XmaTAAR45 xma|XmaTAAR48 1.04157
xma|XmaTAAR45 xma|XmaTAAR49 1.00680
xma|XmaTAAR45 xma|XmaTAAR50 0.99636
xma|XmaTAAR45 xma|XmaTAAR51 1.01051
xma|XmaTAAR45 xma|XmaTAAR52 1.03147
xma|XmaTAAR45 xma|XmaTAAR53 1.02437
xma|XmaTAAR50 xma|XmaTAAR38 0.74944
xma|XmaTAAR50 xma|XmaTAAR39 1.06470
xma|XmaTAAR50 xma|XmaTAAR40 0.99299
xma|XmaTAAR50 xma|XmaTAAR41 1.00196
xma|XmaTAAR50 xma|XmaTAAR42 1.07999
xma|XmaTAAR50 xma|XmaTAAR43 1.09195
xma|XmaTAAR50 xma|XmaTAAR44 0.97542
xma|XmaTAAR50 xma|XmaTAAR45 0.99636
xma|XmaTAAR50 xma|XmaTAAR46 1.05164
xma|XmaTAAR50 xma|XmaTAAR47 1.09045
xma|XmaTAAR50 xma|XmaTAAR48 1.07814
xma|XmaTAAR50 xma|XmaTAAR49 1.06884
xma|XmaTAAR50 xma|XmaTAAR51 1.05013
xma|XmaTAAR50 xma|XmaTAAR52 1.07999
xma|XmaTAAR50 xma|XmaTAAR53 1.05424
xma|XmaTAAR48 xma|XmaTAAR38 0.74943
xma|XmaTAAR48 xma|XmaTAAR39 1.13084
xma|XmaTAAR48 xma|XmaTAAR40 1.02771
xma|XmaTAAR48 xma|XmaTAAR41 1.02622
xma|XmaTAAR48 xma|XmaTAAR42 1.08858
xma|XmaTAAR48 xma|XmaTAAR43 1.06395
xma|XmaTAAR48 xma|XmaTAAR44 0.99372
xma|XmaTAAR48 xma|XmaTAAR45 1.04157
xma|XmaTAAR48 xma|XmaTAAR46 1.02808
xma|XmaTAAR48 xma|XmaTAAR47 1.11103
xma|XmaTAAR48 xma|XmaTAAR49 1.10655
xma|XmaTAAR48 xma|XmaTAAR50 1.07814
xma|XmaTAAR48 xma|XmaTAAR51 1.04301
xma|XmaTAAR48 xma|XmaTAAR52 1.08858
xma|XmaTAAR48 xma|XmaTAAR53 1.07407
xma|XmaTAAR12 xma|XmaTAAR13 0.90123
xma|XmaTAAR12 xma|XmaTAAR14 0.86573
xma|XmaTAAR12 xma|XmaTAAR15 0.97184
xma|XmaTAAR17 xma|XmaTAAR18 1.13228
xma|XmaTAAR52 xma|XmaTAAR38 0.74608
xma|XmaTAAR52 xma|XmaTAAR39 1.07591
xma|XmaTAAR52 xma|XmaTAAR40 1.01085
xma|XmaTAAR52 xma|XmaTAAR41 1.06315
xma|XmaTAAR52 xma|XmaTAAR42 1.19433
xma|XmaTAAR52 xma|XmaTAAR43 1.03666
xma|XmaTAAR52 xma|XmaTAAR44 1.01199
xma|XmaTAAR52 xma|XmaTAAR45 1.03147
xma|XmaTAAR52 xma|XmaTAAR46 1.02478
xma|XmaTAAR52 xma|XmaTAAR47 1.09867
xma|XmaTAAR52 xma|XmaTAAR48 1.08858
xma|XmaTAAR52 xma|XmaTAAR49 1.07407
xma|XmaTAAR52 xma|XmaTAAR50 1.07999
xma|XmaTAAR52 xma|XmaTAAR51 1.00900
xma|XmaTAAR52 xma|XmaTAAR53 1.03260
xma|XmaTAAR1 xma|XmaTAAR2 1.11263
xma|XmaTAAR1 xma|XmaTAAR4 0.90787
xma|XmaTAAR34 xma|XmaTAAR31 1.02927
xma|XmaTAAR34 xma|XmaTAAR32 1.05763
xma|XmaTAAR34 xma|XmaTAAR33 0.90003
xma|XmaTAAR34 xma|XmaTAAR35 0.91013
xma|XmaTAAR34 xma|XmaTAAR36 0.88622
xma|XmaTAAR34 xma|XmaTAAR37 0.94190
xma|XmaTAAR42 xma|XmaTAAR38 0.74608
xma|XmaTAAR42 xma|XmaTAAR39 1.07591
xma|XmaTAAR42 xma|XmaTAAR40 1.01085
xma|XmaTAAR42 xma|XmaTAAR41 1.06315
xma|XmaTAAR42 xma|XmaTAAR43 1.03666
xma|XmaTAAR42 xma|XmaTAAR44 1.01199
xma|XmaTAAR42 xma|XmaTAAR45 1.03147
xma|XmaTAAR42 xma|XmaTAAR46 1.02478
xma|XmaTAAR42 xma|XmaTAAR47 1.09867
xma|XmaTAAR42 xma|XmaTAAR48 1.08858
xma|XmaTAAR42 xma|XmaTAAR49 1.07407
xma|XmaTAAR42 xma|XmaTAAR50 1.07999
xma|XmaTAAR42 xma|XmaTAAR51 1.00900
xma|XmaTAAR42 xma|XmaTAAR52 1.19433
xma|XmaTAAR42 xma|XmaTAAR53 1.03260
xma|XmaTAAR26 xma|XmaTAAR24 0.91865
xma|XmaTAAR26 xma|XmaTAAR25 0.92023
xma|XmaTAAR7 xma|XmaTAAR5 1.02404
xma|XmaTAAR7 xma|XmaTAAR6 0.99823
xma|XmaTAAR7 xma|XmaTAAR8 1.03225
xma|XmaTAAR38 xma|XmaTAAR39 0.74383
xma|XmaTAAR38 xma|XmaTAAR40 0.73376
xma|XmaTAAR38 xma|XmaTAAR41 0.73525
xma|XmaTAAR38 xma|XmaTAAR42 0.74608
xma|XmaTAAR38 xma|XmaTAAR43 0.76848
xma|XmaTAAR38 xma|XmaTAAR44 0.74681
xma|XmaTAAR38 xma|XmaTAAR45 0.76438
xma|XmaTAAR38 xma|XmaTAAR46 0.76811
xma|XmaTAAR38 xma|XmaTAAR47 0.73965
xma|XmaTAAR38 xma|XmaTAAR48 0.74943
xma|XmaTAAR38 xma|XmaTAAR49 0.74534
xma|XmaTAAR38 xma|XmaTAAR50 0.74944
xma|XmaTAAR38 xma|XmaTAAR51 0.77410
xma|XmaTAAR38 xma|XmaTAAR52 0.74608
xma|XmaTAAR38 xma|XmaTAAR53 0.78275
xma|XmaTAAR53 xma|XmaTAAR38 0.78275
xma|XmaTAAR53 xma|XmaTAAR39 1.06655
xma|XmaTAAR53 xma|XmaTAAR40 1.02325
xma|XmaTAAR53 xma|XmaTAAR41 1.04638
xma|XmaTAAR53 xma|XmaTAAR42 1.03260
xma|XmaTAAR53 xma|XmaTAAR43 1.06843
xma|XmaTAAR53 xma|XmaTAAR44 1.03558
xma|XmaTAAR53 xma|XmaTAAR45 1.02437
xma|XmaTAAR53 xma|XmaTAAR46 1.11776
xma|XmaTAAR53 xma|XmaTAAR47 1.04827
xma|XmaTAAR53 xma|XmaTAAR48 1.07407
xma|XmaTAAR53 xma|XmaTAAR49 1.05050
xma|XmaTAAR53 xma|XmaTAAR50 1.05424
xma|XmaTAAR53 xma|XmaTAAR51 1.14839
xma|XmaTAAR53 xma|XmaTAAR52 1.03260
xma|XmaTAAR39 xma|XmaTAAR38 0.74383
xma|XmaTAAR39 xma|XmaTAAR40 1.04565
xma|XmaTAAR39 xma|XmaTAAR41 1.05239
xma|XmaTAAR39 xma|XmaTAAR42 1.07591
xma|XmaTAAR39 xma|XmaTAAR43 1.04600
xma|XmaTAAR39 xma|XmaTAAR44 1.02592
xma|XmaTAAR39 xma|XmaTAAR45 1.04450
xma|XmaTAAR39 xma|XmaTAAR46 1.02740
xma|XmaTAAR39 xma|XmaTAAR47 1.08860
xma|XmaTAAR39 xma|XmaTAAR48 1.13084
xma|XmaTAAR39 xma|XmaTAAR49 1.09233
xma|XmaTAAR39 xma|XmaTAAR50 1.06470
xma|XmaTAAR39 xma|XmaTAAR51 1.04531
xma|XmaTAAR39 xma|XmaTAAR52 1.07591
xma|XmaTAAR39 xma|XmaTAAR53 1.06655
xma|XmaTAAR41 xma|XmaTAAR38 0.73525
xma|XmaTAAR41 xma|XmaTAAR39 1.05239
xma|XmaTAAR41 xma|XmaTAAR40 1.07850
xma|XmaTAAR41 xma|XmaTAAR42 1.06315
xma|XmaTAAR41 xma|XmaTAAR43 1.01092
xma|XmaTAAR41 xma|XmaTAAR44 1.10356
xma|XmaTAAR41 xma|XmaTAAR45 1.09980
xma|XmaTAAR41 xma|XmaTAAR46 1.03481
xma|XmaTAAR41 xma|XmaTAAR47 1.02287
xma|XmaTAAR41 xma|XmaTAAR48 1.02622
xma|XmaTAAR41 xma|XmaTAAR49 1.00419
xma|XmaTAAR41 xma|XmaTAAR50 1.00196
xma|XmaTAAR41 xma|XmaTAAR51 1.02364
xma|XmaTAAR41 xma|XmaTAAR52 1.06315
xma|XmaTAAR41 xma|XmaTAAR53 1.04638
xma|XmaTAAR25 xma|XmaTAAR24 1.11960
xma|XmaTAAR25 xma|XmaTAAR26 0.92023
dar|DarTAAR13-4 dar|DarTAAR13-1 1.37198
dar|DarTAAR13-4 dar|DarTAAR13-2 1.36369
dar|DarTAAR13-4 dar|DarTAAR13-3 1.31240
dar|DarTAAR13-4 dar|DarTAAR13-5 1.38926
dar|DarTAAR18-3 dar|DarTAAR16-1 0.6017
dar|DarTAAR18-3 dar|DarTAAR16-2 0.5685
dar|DarTAAR18-3 dar|DarTAAR16-3 0.5904
dar|DarTAAR18-3 dar|DarTAAR16-4 0.5981
dar|DarTAAR18-3 dar|DarTAAR16-5 0.6026
dar|DarTAAR18-3 dar|DarTAAR16-6 0.5990
dar|DarTAAR18-3 dar|DarTAAR16-7 0.6149
dar|DarTAAR18-3 dar|DarTAAR16-8 0.6026
dar|DarTAAR18-3 dar|DarTAAR17-1 0.84390
dar|DarTAAR18-3 dar|DarTAAR17-2 0.89762
dar|DarTAAR18-3 dar|DarTAAR18-10 0.97274
dar|DarTAAR18-3 dar|DarTAAR18-11 0.97546
dar|DarTAAR18-3 dar|DarTAAR18-12 0.91315
dar|DarTAAR18-3 dar|DarTAAR18-1 1.07473
dar|DarTAAR18-3 dar|DarTAAR18-2 1.00739
dar|DarTAAR18-3 dar|DarTAAR18-4 1.07657
dar|DarTAAR18-3 dar|DarTAAR18-5 1.05981
dar|DarTAAR18-3 dar|DarTAAR18-6 0.97817
dar|DarTAAR18-3 dar|DarTAAR18-7 1.01102
dar|DarTAAR18-3 dar|DarTAAR18-8 1.01963
dar|DarTAAR18-3 dar|DarTAAR18-9 0.98820
dar|DarTAAR18-3 dar|DarTAAR19-10 0.99829
dar|DarTAAR18-3 dar|DarTAAR19-11 1.02237
dar|DarTAAR18-3 dar|DarTAAR19-12 0.96088
dar|DarTAAR18-3 dar|DarTAAR19-13 0.97137
dar|DarTAAR18-3 dar|DarTAAR19-14 0.99234
dar|DarTAAR18-3 dar|DarTAAR19-15 1.04833
dar|DarTAAR18-3 dar|DarTAAR19-16 0.96544
dar|DarTAAR18-3 dar|DarTAAR19-1 0.99552
dar|DarTAAR18-3 dar|DarTAAR19-17 1.02783
dar|DarTAAR18-3 dar|DarTAAR19-18 0.97410
dar|DarTAAR18-3 dar|DarTAAR19-19 0.99967
dar|DarTAAR18-3 dar|DarTAAR19-20 0.94860
dar|DarTAAR18-3 dar|DarTAAR19-21 0.98046
dar|DarTAAR18-3 dar|DarTAAR19-23 0.90358
dar|DarTAAR18-3 dar|DarTAAR19-24 0.97274
dar|DarTAAR18-3 dar|DarTAAR19-25 0.91860
dar|DarTAAR18-3 dar|DarTAAR19-26 0.98178
dar|DarTAAR18-3 dar|DarTAAR19-2 0.98917
dar|DarTAAR18-3 dar|DarTAAR19-27 0.94363
dar|DarTAAR18-3 dar|DarTAAR19-4 0.98731
dar|DarTAAR18-3 dar|DarTAAR19-5 0.95181
dar|DarTAAR18-3 dar|DarTAAR19-6 0.93950
dar|DarTAAR18-3 dar|DarTAAR19-7 0.93950
dar|DarTAAR18-3 dar|DarTAAR19-8 0.94179
dar|DarTAAR18-3 dar|DarTAAR19-9 0.95911
dar|DarTAAR18-3 dar|DarTAAR20-10 0.99462
dar|DarTAAR18-3 dar|DarTAAR20-11 0.97862
dar|DarTAAR18-3 dar|DarTAAR20-12 0.87265
dar|DarTAAR18-3 dar|DarTAAR20-13 0.96317
dar|DarTAAR18-3 dar|DarTAAR20-14 0.93771
dar|DarTAAR18-3 dar|DarTAAR20-15 0.96134
dar|DarTAAR18-3 dar|DarTAAR20-1 0.93089
dar|DarTAAR18-3 dar|DarTAAR20-16 0.96454
dar|DarTAAR18-3 dar|DarTAAR20-17 0.95227
dar|DarTAAR18-3 dar|DarTAAR20-18 0.92032
dar|DarTAAR18-3 dar|DarTAAR20-19 0.95957
dar|DarTAAR18-3 dar|DarTAAR20-20 0.94725
dar|DarTAAR18-3 dar|DarTAAR20-21 0.88447
dar|DarTAAR18-3 dar|DarTAAR20-22 0.92494
dar|DarTAAR18-3 dar|DarTAAR20-23 0.89816
dar|DarTAAR18-3 dar|DarTAAR20-24 0.93634
dar|DarTAAR18-3 dar|DarTAAR20-25 0.91771
dar|DarTAAR18-3 dar|DarTAAR20-2 0.93360
dar|DarTAAR18-3 dar|DarTAAR20-27 0.93226
dar|DarTAAR18-3 dar|DarTAAR20-28 0.92680
dar|DarTAAR18-3 dar|DarTAAR20-29 0.91584
dar|DarTAAR18-3 dar|DarTAAR20-3 0.92868
dar|DarTAAR18-3 dar|DarTAAR20-4 0.90355
dar|DarTAAR18-3 dar|DarTAAR20-5 0.94407
dar|DarTAAR18-3 dar|DarTAAR20-6 0.93090
dar|DarTAAR18-3 dar|DarTAAR20-8 0.97412
dar|DarTAAR18-3 dar|DarTAAR20-9 0.97817
dar|DarTAAR12-2 dar|DarTAAR12-10 1.22358
dar|DarTAAR12-2 dar|DarTAAR12-1 1.09422
dar|DarTAAR12-2 dar|DarTAAR12-3 1.25218
dar|DarTAAR12-2 dar|DarTAAR12-4 1.20625
dar|DarTAAR12-2 dar|DarTAAR12-5 1.13529
dar|DarTAAR12-2 dar|DarTAAR12-6 1.18123
dar|DarTAAR12-2 dar|DarTAAR12-7 1.04411
dar|DarTAAR12-2 dar|DarTAAR12-8 1.01097
dar|DarTAAR12-2 dar|DarTAAR12-9 1.12609
dar|DarTAAR14-12 dar|DarTAAR14-10 1.34433
dar|DarTAAR14-12 dar|DarTAAR14-11 1.35342
dar|DarTAAR14-12 dar|DarTAAR14-1 1.05889
dar|DarTAAR14-12 dar|DarTAAR14-2 1.14446
dar|DarTAAR14-12 dar|DarTAAR14-3 1.12584
dar|DarTAAR14-12 dar|DarTAAR14-4 1.18132
dar|DarTAAR14-12 dar|DarTAAR14-5 1.13808
dar|DarTAAR14-12 dar|DarTAAR14-6 1.15252
dar|DarTAAR14-12 dar|DarTAAR14-7 1.23189
dar|DarTAAR14-12 dar|DarTAAR14-9 1.21770
dar|DarTAAR19-5 dar|DarTAAR16-1 0.6258
dar|DarTAAR19-5 dar|DarTAAR16-2 0.5821
dar|DarTAAR19-5 dar|DarTAAR16-3 0.5808
dar|DarTAAR19-5 dar|DarTAAR16-4 0.5808
dar|DarTAAR19-5 dar|DarTAAR16-5 0.6121
dar|DarTAAR19-5 dar|DarTAAR16-6 0.6103
dar|DarTAAR19-5 dar|DarTAAR16-7 0.6122
dar|DarTAAR19-5 dar|DarTAAR16-8 0.5986
dar|DarTAAR19-5 dar|DarTAAR17-1 0.86257
dar|DarTAAR19-5 dar|DarTAAR17-2 0.91403
dar|DarTAAR19-5 dar|DarTAAR18-10 0.95908
dar|DarTAAR19-5 dar|DarTAAR18-11 0.95360
dar|DarTAAR19-5 dar|DarTAAR18-12 0.91173
dar|DarTAAR19-5 dar|DarTAAR18-1 1.00643
dar|DarTAAR19-5 dar|DarTAAR18-2 0.97187
dar|DarTAAR19-5 dar|DarTAAR18-3 0.95181
dar|DarTAAR19-5 dar|DarTAAR18-4 0.99325
dar|DarTAAR19-5 dar|DarTAAR18-5 0.97274
dar|DarTAAR19-5 dar|DarTAAR18-6 0.93038
dar|DarTAAR19-5 dar|DarTAAR18-7 0.93904
dar|DarTAAR19-5 dar|DarTAAR18-8 0.93678
dar|DarTAAR19-5 dar|DarTAAR18-9 0.97778
dar|DarTAAR19-5 dar|DarTAAR19-10 1.15257
dar|DarTAAR19-5 dar|DarTAAR19-11 1.16214
dar|DarTAAR19-5 dar|DarTAAR19-12 1.11890
dar|DarTAAR19-5 dar|DarTAAR19-13 1.11352
dar|DarTAAR19-5 dar|DarTAAR19-14 1.11256
dar|DarTAAR19-5 dar|DarTAAR19-15 1.18988
dar|DarTAAR19-5 dar|DarTAAR19-16 1.17169
dar|DarTAAR19-5 dar|DarTAAR19-17 1.15896
dar|DarTAAR19-5 dar|DarTAAR19-1 1.17989
dar|DarTAAR19-5 dar|DarTAAR19-18 1.14118
dar|DarTAAR19-5 dar|DarTAAR19-19 1.12712
dar|DarTAAR19-5 dar|DarTAAR19-20 1.18533
dar|DarTAAR19-5 dar|DarTAAR19-21 1.18262
dar|DarTAAR19-5 dar|DarTAAR19-23 1.05887
dar|DarTAAR19-5 dar|DarTAAR19-24 1.14617
dar|DarTAAR19-5 dar|DarTAAR19-25 1.14938
dar|DarTAAR19-5 dar|DarTAAR19-26 1.11256
dar|DarTAAR19-5 dar|DarTAAR19-27 1.12847
dar|DarTAAR19-5 dar|DarTAAR19-2 1.18034
dar|DarTAAR19-5 dar|DarTAAR19-4 1.31552
dar|DarTAAR19-5 dar|DarTAAR19-6 1.46263
dar|DarTAAR19-5 dar|DarTAAR19-7 1.46263
dar|DarTAAR19-5 dar|DarTAAR19-8 1.15578
dar|DarTAAR19-5 dar|DarTAAR19-9 1.19586
dar|DarTAAR19-5 dar|DarTAAR20-10 1.14074
dar|DarTAAR19-5 dar|DarTAAR20-11 1.11206
dar|DarTAAR19-5 dar|DarTAAR20-12 1.05927
dar|DarTAAR19-5 dar|DarTAAR20-13 1.10065
dar|DarTAAR19-5 dar|DarTAAR20-14 1.10613
dar|DarTAAR19-5 dar|DarTAAR20-15 1.07019
dar|DarTAAR19-5 dar|DarTAAR20-16 1.12980
dar|DarTAAR19-5 dar|DarTAAR20-17 1.12713
dar|DarTAAR19-5 dar|DarTAAR20-1 1.12391
dar|DarTAAR19-5 dar|DarTAAR20-18 1.09973
dar|DarTAAR19-5 dar|DarTAAR20-19 1.10660
dar|DarTAAR19-5 dar|DarTAAR20-20 1.12476
dar|DarTAAR19-5 dar|DarTAAR20-21 1.07340
dar|DarTAAR19-5 dar|DarTAAR20-22 1.07522
dar|DarTAAR19-5 dar|DarTAAR20-23 1.06161
dar|DarTAAR19-5 dar|DarTAAR20-24 1.11752
dar|DarTAAR19-5 dar|DarTAAR20-25 1.09568
dar|DarTAAR19-5 dar|DarTAAR20-2 1.10247
dar|DarTAAR19-5 dar|DarTAAR20-27 1.11754
dar|DarTAAR19-5 dar|DarTAAR20-28 1.09568
dar|DarTAAR19-5 dar|DarTAAR20-29 1.06157
dar|DarTAAR19-5 dar|DarTAAR20-3 1.10020
dar|DarTAAR19-5 dar|DarTAAR20-4 1.16169
dar|DarTAAR19-5 dar|DarTAAR20-5 1.14296
dar|DarTAAR19-5 dar|DarTAAR20-6 1.09333
dar|DarTAAR19-5 dar|DarTAAR20-8 1.12758
dar|DarTAAR19-5 dar|DarTAAR20-9 1.09430
dar|DarTAAR19-26 dar|DarTAAR16-1 0.6241
dar|DarTAAR19-26 dar|DarTAAR16-2 0.5890
dar|DarTAAR19-26 dar|DarTAAR16-3 0.6007
dar|DarTAAR19-26 dar|DarTAAR16-4 0.5922
dar|DarTAAR19-26 dar|DarTAAR16-5 0.6217
dar|DarTAAR19-26 dar|DarTAAR16-6 0.6199
dar|DarTAAR19-26 dar|DarTAAR16-7 0.6267
dar|DarTAAR19-26 dar|DarTAAR16-8 0.5962
dar|DarTAAR19-26 dar|DarTAAR17-1 0.88220
dar|DarTAAR19-26 dar|DarTAAR17-2 0.93768
dar|DarTAAR19-26 dar|DarTAAR18-10 0.92714
dar|DarTAAR19-26 dar|DarTAAR18-11 0.93769
dar|DarTAAR19-26 dar|DarTAAR18-12 0.92307
dar|DarTAAR19-26 dar|DarTAAR18-1 0.95496
dar|DarTAAR19-26 dar|DarTAAR18-2 0.99645
dar|DarTAAR19-26 dar|DarTAAR18-3 0.98178
dar|DarTAAR19-26 dar|DarTAAR18-4 0.97048
dar|DarTAAR19-26 dar|DarTAAR18-5 0.95046
dar|DarTAAR19-26 dar|DarTAAR18-6 0.94360
dar|DarTAAR19-26 dar|DarTAAR18-7 0.92225
dar|DarTAAR19-26 dar|DarTAAR18-8 0.91360
dar|DarTAAR19-26 dar|DarTAAR18-9 0.95361
dar|DarTAAR19-26 dar|DarTAAR19-10 1.15716
dar|DarTAAR19-26 dar|DarTAAR19-11 1.19496
dar|DarTAAR19-26 dar|DarTAAR19-12 1.18493
dar|DarTAAR19-26 dar|DarTAAR19-13 1.13212
dar|DarTAAR19-26 dar|DarTAAR19-14 1.11846
dar|DarTAAR19-26 dar|DarTAAR19-15 1.17585
dar|DarTAAR19-26 dar|DarTAAR19-16 1.12755
dar|DarTAAR19-26 dar|DarTAAR19-17 1.15707
dar|DarTAAR19-26 dar|DarTAAR19-1 1.17717
dar|DarTAAR19-26 dar|DarTAAR19-18 1.15532
dar|DarTAAR19-26 dar|DarTAAR19-19 1.18264
dar|DarTAAR19-26 dar|DarTAAR19-20 1.15713
dar|DarTAAR19-26 dar|DarTAAR19-21 1.24501
dar|DarTAAR19-26 dar|DarTAAR19-23 1.12352
dar|DarTAAR19-26 dar|DarTAAR19-24 1.23587
dar|DarTAAR19-26 dar|DarTAAR19-25 1.24411
dar|DarTAAR19-26 dar|DarTAAR19-2 1.15347
dar|DarTAAR19-26 dar|DarTAAR19-27 1.26549
dar|DarTAAR19-26 dar|DarTAAR19-4 1.14756
dar|DarTAAR19-26 dar|DarTAAR19-5 1.11256
dar|DarTAAR19-26 dar|DarTAAR19-6 1.10019
dar|DarTAAR19-26 dar|DarTAAR19-7 1.10019
dar|DarTAAR19-26 dar|DarTAAR19-8 1.08336
dar|DarTAAR19-26 dar|DarTAAR19-9 1.08023
dar|DarTAAR19-26 dar|DarTAAR20-10 1.14214
dar|DarTAAR19-26 dar|DarTAAR20-11 1.11712
dar|DarTAAR19-26 dar|DarTAAR20-12 1.07472
dar|DarTAAR19-26 dar|DarTAAR20-13 1.10568
dar|DarTAAR19-26 dar|DarTAAR20-14 1.12299
dar|DarTAAR19-26 dar|DarTAAR20-15 1.11577
dar|DarTAAR19-26 dar|DarTAAR20-16 1.12119
dar|DarTAAR19-26 dar|DarTAAR20-1 1.11070
dar|DarTAAR19-26 dar|DarTAAR20-17 1.13072
dar|DarTAAR19-26 dar|DarTAAR20-18 1.11352
dar|DarTAAR19-26 dar|DarTAAR20-19 1.17854
dar|DarTAAR19-26 dar|DarTAAR20-20 1.13392
dar|DarTAAR19-26 dar|DarTAAR20-21 1.06525
dar|DarTAAR19-26 dar|DarTAAR20-22 1.06974
dar|DarTAAR19-26 dar|DarTAAR20-23 1.06566
dar|DarTAAR19-26 dar|DarTAAR20-24 1.15303
dar|DarTAAR19-26 dar|DarTAAR20-25 1.10156
dar|DarTAAR19-26 dar|DarTAAR20-27 1.16399
dar|DarTAAR19-26 dar|DarTAAR20-2 1.14444
dar|DarTAAR19-26 dar|DarTAAR20-28 1.08932
dar|DarTAAR19-26 dar|DarTAAR20-29 1.09476
dar|DarTAAR19-26 dar|DarTAAR20-3 1.10933
dar|DarTAAR19-26 dar|DarTAAR20-4 1.11528
dar|DarTAAR19-26 dar|DarTAAR20-5 1.14300
dar|DarTAAR19-26 dar|DarTAAR20-6 1.10893
dar|DarTAAR19-26 dar|DarTAAR20-8 1.10664
dar|DarTAAR19-26 dar|DarTAAR20-9 1.15164
dar|DarTAAR20-23 dar|DarTAAR16-1 0.5840
dar|DarTAAR20-23 dar|DarTAAR16-5 0.5754
dar|DarTAAR20-23 dar|DarTAAR17-1 0.81442
dar|DarTAAR20-23 dar|DarTAAR17-2 0.85900
dar|DarTAAR20-23 dar|DarTAAR18-10 0.91496
dar|DarTAAR20-23 dar|DarTAAR18-11 0.91948
dar|DarTAAR20-23 dar|DarTAAR18-12 0.87991
dar|DarTAAR20-23 dar|DarTAAR18-1 0.91184
dar|DarTAAR20-23 dar|DarTAAR18-2 0.92955
dar|DarTAAR20-23 dar|DarTAAR18-3 0.89816
dar|DarTAAR20-23 dar|DarTAAR18-4 0.93368
dar|DarTAAR20-23 dar|DarTAAR18-5 0.90183
dar|DarTAAR20-23 dar|DarTAAR18-6 0.90406
dar|DarTAAR20-23 dar|DarTAAR18-7 0.88905
dar|DarTAAR20-23 dar|DarTAAR18-8 0.90823
dar|DarTAAR20-23 dar|DarTAAR18-9 0.92725
dar|DarTAAR20-23 dar|DarTAAR19-10 1.04747
dar|DarTAAR20-23 dar|DarTAAR19-11 1.05246
dar|DarTAAR20-23 dar|DarTAAR19-12 1.01513
dar|DarTAAR20-23 dar|DarTAAR19-13 1.00564
dar|DarTAAR20-23 dar|DarTAAR19-14 1.01291
dar|DarTAAR20-23 dar|DarTAAR19-15 1.03740
dar|DarTAAR20-23 dar|DarTAAR19-16 1.02605
dar|DarTAAR20-23 dar|DarTAAR19-1 1.04193
dar|DarTAAR20-23 dar|DarTAAR19-17 1.03703
dar|DarTAAR20-23 dar|DarTAAR19-18 1.01378
dar|DarTAAR20-23 dar|DarTAAR19-19 1.03244
dar|DarTAAR20-23 dar|DarTAAR19-20 1.08201
dar|DarTAAR20-23 dar|DarTAAR19-21 1.07112
dar|DarTAAR20-23 dar|DarTAAR19-23 0.99657
dar|DarTAAR20-23 dar|DarTAAR19-24 1.07754
dar|DarTAAR20-23 dar|DarTAAR19-25 1.04472
dar|DarTAAR20-23 dar|DarTAAR19-26 1.06566
dar|DarTAAR20-23 dar|DarTAAR19-2 1.03696
dar|DarTAAR20-23 dar|DarTAAR19-27 1.09344
dar|DarTAAR20-23 dar|DarTAAR19-4 1.06749
dar|DarTAAR20-23 dar|DarTAAR19-5 1.06161
dar|DarTAAR20-23 dar|DarTAAR19-6 1.04738
dar|DarTAAR20-23 dar|DarTAAR19-7 1.04738
dar|DarTAAR20-23 dar|DarTAAR19-8 1.03929
dar|DarTAAR20-23 dar|DarTAAR19-9 1.07338
dar|DarTAAR20-23 dar|DarTAAR20-10 1.13897
dar|DarTAAR20-23 dar|DarTAAR20-11 1.11757
dar|DarTAAR20-23 dar|DarTAAR20-12 1.04342
dar|DarTAAR20-23 dar|DarTAAR20-13 1.11759
dar|DarTAAR20-23 dar|DarTAAR20-14 1.09711
dar|DarTAAR20-23 dar|DarTAAR20-15 1.09933
dar|DarTAAR20-23 dar|DarTAAR20-16 1.12122
dar|DarTAAR20-23 dar|DarTAAR20-17 1.14353
dar|DarTAAR20-23 dar|DarTAAR20-1 1.07522
dar|DarTAAR20-23 dar|DarTAAR20-18 1.16493
dar|DarTAAR20-23 dar|DarTAAR20-19 1.15545
dar|DarTAAR20-23 dar|DarTAAR20-20 1.17721
dar|DarTAAR20-23 dar|DarTAAR20-21 1.28794
dar|DarTAAR20-23 dar|DarTAAR20-22 1.12442
dar|DarTAAR20-23 dar|DarTAAR20-24 1.12715
dar|DarTAAR20-23 dar|DarTAAR20-25 1.13717
dar|DarTAAR20-23 dar|DarTAAR20-2 1.08754
dar|DarTAAR20-23 dar|DarTAAR20-27 1.13354
dar|DarTAAR20-23 dar|DarTAAR20-28 1.05476
dar|DarTAAR20-23 dar|DarTAAR20-29 1.06249
dar|DarTAAR20-23 dar|DarTAAR20-3 1.08845
dar|DarTAAR20-23 dar|DarTAAR20-4 1.11577
dar|DarTAAR20-23 dar|DarTAAR20-5 1.08664
dar|DarTAAR20-23 dar|DarTAAR20-6 1.09982
dar|DarTAAR20-23 dar|DarTAAR20-8 1.10304
dar|DarTAAR20-23 dar|DarTAAR20-9 1.11169
dar|DarTAAR18-1 dar|DarTAAR16-1 0.6336
dar|DarTAAR18-1 dar|DarTAAR16-4 0.5958
dar|DarTAAR18-1 dar|DarTAAR16-5 0.6090
dar|DarTAAR18-1 dar|DarTAAR16-6 0.6081
dar|DarTAAR18-1 dar|DarTAAR16-7 0.6290
dar|DarTAAR18-1 dar|DarTAAR16-8 0.5976
dar|DarTAAR18-1 dar|DarTAAR17-1 0.87446
dar|DarTAAR18-1 dar|DarTAAR17-2 0.97142
dar|DarTAAR18-1 dar|DarTAAR18-10 0.99326
dar|DarTAAR18-1 dar|DarTAAR18-11 0.99724
dar|DarTAAR18-1 dar|DarTAAR18-12 0.94997
dar|DarTAAR18-1 dar|DarTAAR18-2 0.98692
dar|DarTAAR18-1 dar|DarTAAR18-3 1.07473
dar|DarTAAR18-1 dar|DarTAAR18-4 1.04284
dar|DarTAAR18-1 dar|DarTAAR18-5 1.04420
dar|DarTAAR18-1 dar|DarTAAR18-6 1.00828
dar|DarTAAR18-1 dar|DarTAAR18-7 1.07566
dar|DarTAAR18-1 dar|DarTAAR18-8 1.08881
dar|DarTAAR18-1 dar|DarTAAR18-9 1.01873
[truncated: 5,034 more rows]

## Sheet: TAAR co_ortholog pairs
tru|TruTAAR19 sma|SmaTAAR2 1.17033
tru|TruTAAR19 gmo|GmoTAAR10 0.6440
tru|TruTAAR19 gmo|GmoTAAR11 0.6396
tru|TruTAAR19 lta|LtaTAAR17 0.9659
tru|TruTAAR19 psw|PswTAAR16 0.9256
tru|TruTAAR19 psw|PswTAAR20 0.9107
tru|TruTAAR19 psw|PswTAAR18 0.9131
tru|TruTAAR19 ola|OlaTAAR2 0.98747
tru|TruTAAR19 gac|GacTAAR1 1.02881
tru|TruTAAR19 xma|XmaTAAR16 0.8707
tru|TruTAAR19 dar|DarTAAR18-1 1.0438
tru|TruTAAR19 dar|DarTAAR20-9 0.9537
tru|TruTAAR19 dar|DarTAAR20-8 0.9182
tru|TruTAAR19 dar|DarTAAR20-6 0.8664
tru|TruTAAR19 dar|DarTAAR20-5 0.9373
tru|TruTAAR19 dar|DarTAAR20-4 0.8900
tru|TruTAAR19 dar|DarTAAR20-3 0.8909
tru|TruTAAR19 dar|DarTAAR20-29 0.8700
tru|TruTAAR19 dar|DarTAAR20-28 0.9344
tru|TruTAAR19 dar|DarTAAR20-27 0.9054
tru|TruTAAR19 dar|DarTAAR20-25 0.9019
tru|TruTAAR19 dar|DarTAAR20-24 0.9000
tru|TruTAAR19 dar|DarTAAR20-2 0.9546
tru|TruTAAR19 dar|DarTAAR20-23 0.8546
tru|TruTAAR19 dar|DarTAAR20-22 0.8955
tru|TruTAAR19 dar|DarTAAR20-21 0.8565
tru|TruTAAR19 dar|DarTAAR20-20 0.8909
tru|TruTAAR19 dar|DarTAAR20-19 0.9318
tru|TruTAAR19 dar|DarTAAR20-18 0.8864
tru|TruTAAR19 dar|DarTAAR20-17 0.9046
tru|TruTAAR19 dar|DarTAAR20-16 0.9428
tru|TruTAAR19 dar|DarTAAR20-15 0.9310
tru|TruTAAR19 dar|DarTAAR20-14 0.9528
tru|TruTAAR19 dar|DarTAAR20-1 0.8936
tru|TruTAAR19 dar|DarTAAR20-13 0.9666
tru|TruTAAR19 dar|DarTAAR20-12 0.9373
tru|TruTAAR19 dar|DarTAAR20-11 0.9656
tru|TruTAAR19 dar|DarTAAR20-10 0.9282
tru|TruTAAR19 dar|DarTAAR19-9 0.9018
tru|TruTAAR19 dar|DarTAAR19-8 0.8537
tru|TruTAAR19 dar|DarTAAR19-7 0.9118
tru|TruTAAR19 dar|DarTAAR19-6 0.9118
tru|TruTAAR19 dar|DarTAAR19-5 0.9081
tru|TruTAAR19 dar|DarTAAR19-4 0.9227
tru|TruTAAR19 dar|DarTAAR19-27 0.9900
tru|TruTAAR19 dar|DarTAAR19-26 0.8990
tru|TruTAAR19 dar|DarTAAR19-25 0.8991
tru|TruTAAR19 dar|DarTAAR19-24 0.9254
tru|TruTAAR19 dar|DarTAAR19-2 0.9218
tru|TruTAAR19 dar|DarTAAR19-23 0.7709
tru|TruTAAR19 dar|DarTAAR19-21 0.9455
tru|TruTAAR19 dar|DarTAAR19-20 0.9418
tru|TruTAAR19 dar|DarTAAR19-19 0.9328
tru|TruTAAR19 dar|DarTAAR19-18 0.9237
tru|TruTAAR19 dar|DarTAAR19-17 0.9873
tru|TruTAAR19 dar|DarTAAR19-16 0.9118
tru|TruTAAR19 dar|DarTAAR19-15 0.9517
tru|TruTAAR19 dar|DarTAAR19-14 0.9363
tru|TruTAAR19 dar|DarTAAR19-1 0.9718
tru|TruTAAR19 dar|DarTAAR19-13 0.8973
tru|TruTAAR19 dar|DarTAAR19-12 0.9274
tru|TruTAAR19 dar|DarTAAR19-11 0.9481
tru|TruTAAR19 dar|DarTAAR19-10 0.9592
tru|TruTAAR19 dar|DarTAAR18-9 0.9091
tru|TruTAAR19 dar|DarTAAR18-8 0.9655
tru|TruTAAR19 dar|DarTAAR18-7 0.9264
tru|TruTAAR19 dar|DarTAAR18-6 0.8800
tru|TruTAAR19 dar|DarTAAR18-5 0.9300
tru|TruTAAR19 dar|DarTAAR18-4 0.9501
tru|TruTAAR19 dar|DarTAAR18-3 0.9984
tru|TruTAAR19 dar|DarTAAR18-2 0.9628
tru|TruTAAR19 dar|DarTAAR18-12 0.9328
tru|TruTAAR19 dar|DarTAAR18-11 0.9499
tru|TruTAAR19 dar|DarTAAR18-10 0.9418
tru|TruTAAR19 dar|DarTAAR17-2 0.9091
tru|TruTAAR19 dar|DarTAAR17-1 0.8191
tru|TruTAAR19 dar|DarTAAR16-8 0.9638
tru|TruTAAR19 dar|DarTAAR16-7 0.9656
tru|TruTAAR19 dar|DarTAAR16-6 0.9738
tru|TruTAAR19 dar|DarTAAR16-5 0.9392
tru|TruTAAR19 dar|DarTAAR16-4 0.9701
tru|TruTAAR19 dar|DarTAAR16-1 0.9247
tru|TruTAAR5 gmo|GmoTAAR12 1.15050
tru|TruTAAR5 gmo|GmoTAAR13 1.12134
tru|TruTAAR5 gmo|GmoTAAR14 1.08257
tru|TruTAAR5 gmo|GmoTAAR15 1.14170
tru|TruTAAR5 gmo|GmoTAAR16 1.05614
tru|TruTAAR5 gmo|GmoTAAR17 0.9199
tru|TruTAAR5 gmo|GmoTAAR1 1.09033
tru|TruTAAR5 gmo|GmoTAAR18 0.97213
tru|TruTAAR5 gmo|GmoTAAR19 1.11799
tru|TruTAAR5 gmo|GmoTAAR20 1.13230
tru|TruTAAR5 gmo|GmoTAAR21 1.10528
tru|TruTAAR5 gmo|GmoTAAR22 1.13945
tru|TruTAAR5 gmo|GmoTAAR23 1.08257
tru|TruTAAR5 gmo|GmoTAAR8P 1.11456
tru|TruTAAR5 dar|DarTAAR10-1 1.59031
tru|TruTAAR5 dar|DarTAAR10-3 1.5631
tru|TruTAAR5 dar|DarTAAR10-4 1.60309
tru|TruTAAR5 dar|DarTAAR10-6 1.60309
tru|TruTAAR5 dar|DarTAAR10-7 1.5631
tru|TruTAAR6 sma|SmaTAAR12 0.7846
tru|TruTAAR3 gmo|GmoTAAR11 0.6953
tru|TruTAAR3 psw|PswTAAR18 1.0046
tru|TruTAAR3 psw|PswTAAR20 0.9938
tru|TruTAAR3 dar|DarTAAR16-1 1.0255
tru|TruTAAR3 dar|DarTAAR16-4 1.0501
tru|TruTAAR3 dar|DarTAAR16-5 1.0181
tru|TruTAAR3 dar|DarTAAR16-6 1.0627
tru|TruTAAR3 dar|DarTAAR16-7 1.0482
tru|TruTAAR3 dar|DarTAAR16-8 1.0356
tru|TruTAAR3 dar|DarTAAR17-1 0.9054
tru|TruTAAR3 dar|DarTAAR17-2 1.0309
tru|TruTAAR3 dar|DarTAAR18-10 1.0008
tru|TruTAAR3 dar|DarTAAR18-11 1.0126
tru|TruTAAR3 dar|DarTAAR18-12 1.0281
tru|TruTAAR3 dar|DarTAAR18-2 1.0527
tru|TruTAAR3 dar|DarTAAR18-3 1.0691
tru|TruTAAR3 dar|DarTAAR18-4 1.0728
tru|TruTAAR3 dar|DarTAAR18-5 1.0311
tru|TruTAAR3 dar|DarTAAR18-6 0.9826
tru|TruTAAR3 dar|DarTAAR18-7 1.0391
tru|TruTAAR3 dar|DarTAAR18-8 1.0709
tru|TruTAAR3 dar|DarTAAR18-9 1.0264
tru|TruTAAR3 dar|DarTAAR19-10 1.0618
tru|TruTAAR3 dar|DarTAAR19-11 1.0873
tru|TruTAAR3 dar|DarTAAR19-12 1.0500
tru|TruTAAR3 dar|DarTAAR19-13 1.0282
tru|TruTAAR3 dar|DarTAAR19-14 1.0692
tru|TruTAAR3 dar|DarTAAR19-15 1.0690
tru|TruTAAR3 dar|DarTAAR19-16 1.0300
tru|TruTAAR3 dar|DarTAAR19-1 1.0909
tru|TruTAAR3 dar|DarTAAR19-17 1.0927
tru|TruTAAR3 dar|DarTAAR19-18 1.0354
tru|TruTAAR3 dar|DarTAAR19-19 1.0544
tru|TruTAAR3 dar|DarTAAR19-20 1.0710
tru|TruTAAR3 dar|DarTAAR19-21 1.0445
tru|TruTAAR3 dar|DarTAAR19-23 0.9017
tru|TruTAAR3 dar|DarTAAR19-24 1.0455
tru|TruTAAR3 dar|DarTAAR19-25 1.0455
tru|TruTAAR3 dar|DarTAAR19-26 1.0354
tru|TruTAAR3 dar|DarTAAR19-2 1.0472
tru|TruTAAR3 dar|DarTAAR19-27 1.1156
tru|TruTAAR3 dar|DarTAAR19-4 1.0345
tru|TruTAAR3 dar|DarTAAR19-5 1.0144
tru|TruTAAR3 dar|DarTAAR19-6 1.0182
tru|TruTAAR3 dar|DarTAAR19-7 1.0182
tru|TruTAAR3 dar|DarTAAR19-8 0.9754
tru|TruTAAR3 dar|DarTAAR19-9 1.0246
tru|TruTAAR3 dar|DarTAAR20-10 1.0382
tru|TruTAAR3 dar|DarTAAR20-11 1.0710
tru|TruTAAR3 dar|DarTAAR20-12 1.0491
tru|TruTAAR3 dar|DarTAAR20-13 1.0618
tru|TruTAAR3 dar|DarTAAR20-14 1.0428
tru|TruTAAR3 dar|DarTAAR20-15 1.0326
tru|TruTAAR3 dar|DarTAAR20-1 1.0108
tru|TruTAAR3 dar|DarTAAR20-16 1.0237
tru|TruTAAR3 dar|DarTAAR20-17 0.9881
tru|TruTAAR3 dar|DarTAAR20-18 0.9819
tru|TruTAAR3 dar|DarTAAR20-19 1.0226
tru|TruTAAR3 dar|DarTAAR20-20 0.9946
tru|TruTAAR3 dar|DarTAAR20-21 0.9582
tru|TruTAAR3 dar|DarTAAR20-22 0.9735
tru|TruTAAR3 dar|DarTAAR20-23 0.9509
tru|TruTAAR3 dar|DarTAAR20-24 0.9927
tru|TruTAAR3 dar|DarTAAR20-25 1.0055
tru|TruTAAR3 dar|DarTAAR20-2 1.0854
tru|TruTAAR3 dar|DarTAAR20-27 1.0163
tru|TruTAAR3 dar|DarTAAR20-28 1.0364
tru|TruTAAR3 dar|DarTAAR20-29 0.9654
tru|TruTAAR3 dar|DarTAAR20-3 1.0071
tru|TruTAAR3 dar|DarTAAR20-4 1.0100
tru|TruTAAR3 dar|DarTAAR20-5 1.0590
tru|TruTAAR3 dar|DarTAAR20-6 0.9726
tru|TruTAAR3 dar|DarTAAR20-8 1.0146
tru|TruTAAR3 dar|DarTAAR20-9 1.0908
tru|TruTAAR14 gac|GacTAAR42 0.98791
tru|TruTAAR14 gac|GacTAAR43 0.93385
tru|TruTAAR12 ola|OlaTAAR27 0.93206
tru|TruTAAR12 ola|OlaTAAR28 0.94094
tru|TruTAAR12 ola|OlaTAAR29 1.04566
tru|TruTAAR12 ola|OlaTAAR30 1.03928
tru|TruTAAR12 xma|XmaTAAR1 1.03315
tru|TruTAAR12 xma|XmaTAAR2 1.04215
sma|SmaTAAR5 lta|LtaTAAR15 0.95803
sma|SmaTAAR5 psw|PswTAAR12 0.94318
sma|SmaTAAR13 ola|OlaTAAR27 0.9223
sma|SmaTAAR13 ola|OlaTAAR28 0.9501
sma|SmaTAAR13 ola|OlaTAAR30 1.05849
sma|SmaTAAR13 ola|OlaTAAR31 1.04670
sma|SmaTAAR13 xma|XmaTAAR1 0.9777
sma|SmaTAAR13 xma|XmaTAAR2 0.9724
sma|SmaTAAR8 lta|LtaTAAR22 1.03143
sma|SmaTAAR8 psw|PswTAAR6 0.97908
sma|SmaTAAR8 psw|PswTAAR9 1.03176
sma|SmaTAAR8 gac|GacTAAR12 0.99002
sma|SmaTAAR8 gac|GacTAAR13 0.98808
sma|SmaTAAR8 gac|GacTAAR17 1.02086
sma|SmaTAAR8 gac|GacTAAR28 1.00664
sma|SmaTAAR8 gac|GacTAAR59 0.98344
sma|SmaTAAR8 gac|GacTAAR60 0.98946
sma|SmaTAAR8 gac|GacTAAR61 0.99910
sma|SmaTAAR8 gac|GacTAAR62 0.98545
sma|SmaTAAR8 gac|GacTAAR7 1.01221
sma|SmaTAAR8 gac|GacTAAR8 1.00414
sma|SmaTAAR8 gac|GacTAAR9 1.03297
sma|SmaTAAR2 tru|TruTAAR19 1.17033
sma|SmaTAAR2 gmo|GmoTAAR11 1.0482
sma|SmaTAAR2 dar|DarTAAR16-1 0.9846
sma|SmaTAAR2 dar|DarTAAR16-2 1.0308
sma|SmaTAAR2 dar|DarTAAR16-3 1.0389
sma|SmaTAAR2 dar|DarTAAR16-5 1.0041
sma|SmaTAAR2 dar|DarTAAR16-6 1.0289
sma|SmaTAAR2 dar|DarTAAR16-7 1.0281
sma|SmaTAAR2 dar|DarTAAR16-8 1.0050
sma|SmaTAAR2 dar|DarTAAR17-2 0.9742
sma|SmaTAAR2 dar|DarTAAR18-1 1.0323
sma|SmaTAAR2 dar|DarTAAR18-3 0.9851
sma|SmaTAAR2 dar|DarTAAR18-4 1.0191
sma|SmaTAAR2 dar|DarTAAR18-5 0.9926
sma|SmaTAAR2 dar|DarTAAR19-11 1.0067
sma|SmaTAAR2 dar|DarTAAR19-12 0.9710
sma|SmaTAAR2 dar|DarTAAR19-13 0.9438
sma|SmaTAAR2 dar|DarTAAR19-14 0.9803
sma|SmaTAAR2 dar|DarTAAR19-1 1.0206
sma|SmaTAAR2 dar|DarTAAR19-15 0.9876
sma|SmaTAAR2 dar|DarTAAR19-17 1.0182
sma|SmaTAAR2 dar|DarTAAR19-18 0.9859
sma|SmaTAAR2 dar|DarTAAR19-19 1.0025
sma|SmaTAAR2 dar|DarTAAR19-20 1.0274
sma|SmaTAAR2 dar|DarTAAR19-21 0.9969
sma|SmaTAAR2 dar|DarTAAR19-24 0.9694
sma|SmaTAAR2 dar|DarTAAR19-2 0.9992
sma|SmaTAAR2 dar|DarTAAR19-25 0.9595
sma|SmaTAAR2 dar|DarTAAR19-26 0.9694
sma|SmaTAAR2 dar|DarTAAR19-27 0.9901
sma|SmaTAAR2 dar|DarTAAR19-5 0.9653
sma|SmaTAAR2 dar|DarTAAR19-6 0.9636
sma|SmaTAAR2 dar|DarTAAR19-7 0.9636
sma|SmaTAAR2 dar|DarTAAR20-11 1.0067
sma|SmaTAAR2 dar|DarTAAR20-14 0.9903
sma|SmaTAAR2 dar|DarTAAR20-16 0.9869
sma|SmaTAAR2 dar|DarTAAR20-2 1.0240
sma|SmaTAAR2 dar|DarTAAR20-28 0.9967
sma|SmaTAAR2 dar|DarTAAR20-3 0.9768
sma|SmaTAAR2 dar|DarTAAR20-5 1.0348
sma|SmaTAAR2 dar|DarTAAR20-8 0.9827
sma|SmaTAAR2 dar|DarTAAR20-9 1.0008
sma|SmaTAAR9 psw|PswTAAR7 1.02723
sma|SmaTAAR9 psw|PswTAAR9 1.01430
sma|SmaTAAR9 psw|PswTAAR6 0.97750
sma|SmaTAAR9 ola|OlaTAAR3 0.9778
sma|SmaTAAR9 gac|GacTAAR15 1.03142
sma|SmaTAAR9 gac|GacTAAR9 1.01630
sma|SmaTAAR9 gac|GacTAAR8 0.99350
sma|SmaTAAR9 gac|GacTAAR7 1.00360
sma|SmaTAAR9 gac|GacTAAR62 0.98089
sma|SmaTAAR9 gac|GacTAAR61 0.99153
sma|SmaTAAR9 gac|GacTAAR60 0.98545
sma|SmaTAAR9 gac|GacTAAR59 0.98343
sma|SmaTAAR9 gac|GacTAAR28 0.99502
sma|SmaTAAR9 gac|GacTAAR17 1.01021
sma|SmaTAAR9 gac|GacTAAR13 0.96822
sma|SmaTAAR9 gac|GacTAAR12 0.99355
sma|SmaTAAR9 xma|XmaTAAR28 1.09039
sma|SmaTAAR11 xma|XmaTAAR12 0.9953
sma|SmaTAAR11 xma|XmaTAAR14 0.9869
sma|SmaTAAR11 xma|XmaTAAR13 0.9690
sma|SmaTAAR11 dar|DarTAAR10-4 1.0092
sma|SmaTAAR11 dar|DarTAAR10-7 0.9712
sma|SmaTAAR11 dar|DarTAAR10-6 1.0077
sma|SmaTAAR11 dar|DarTAAR10-5 0.9562
sma|SmaTAAR11 dar|DarTAAR10-3 0.9712
sma|SmaTAAR11 dar|DarTAAR10-2 0.9680
sma|SmaTAAR11 dar|DarTAAR10-1 0.9869
sma|SmaTAAR11 gmo|GmoTAAR12 0.9876
sma|SmaTAAR11 gmo|GmoTAAR13 1.0332
sma|SmaTAAR11 gmo|GmoTAAR14 0.9916
sma|SmaTAAR11 gmo|GmoTAAR15 0.9916
sma|SmaTAAR11 gmo|GmoTAAR16 1.0011
sma|SmaTAAR11 gmo|GmoTAAR17 0.9453
sma|SmaTAAR11 gmo|GmoTAAR1 0.9996
sma|SmaTAAR11 gmo|GmoTAAR18 0.8114
sma|SmaTAAR11 gmo|GmoTAAR19 1.0196
sma|SmaTAAR11 gmo|GmoTAAR20 1.0180
sma|SmaTAAR11 gmo|GmoTAAR21 1.0220
sma|SmaTAAR11 gmo|GmoTAAR22 1.0244
sma|SmaTAAR11 gmo|GmoTAAR23 1.0142
sma|SmaTAAR11 gmo|GmoTAAR2 1.0580
sma|SmaTAAR12 tru|TruTAAR6 0.7846
sma|SmaTAAR12 gmo|GmoTAAR8P 1.0149
sma|SmaTAAR12 gmo|GmoTAAR2 1.0292
sma|SmaTAAR12 gmo|GmoTAAR23 1.0157
sma|SmaTAAR12 gmo|GmoTAAR22 1.0268
sma|SmaTAAR12 gmo|GmoTAAR21 1.0236
sma|SmaTAAR12 gmo|GmoTAAR20 1.0132
sma|SmaTAAR12 gmo|GmoTAAR19 1.0100
sma|SmaTAAR12 gmo|GmoTAAR18 0.8131
sma|SmaTAAR12 gmo|GmoTAAR17 0.9326
sma|SmaTAAR12 gmo|GmoTAAR16 1.0132
sma|SmaTAAR12 gmo|GmoTAAR15 1.0083
sma|SmaTAAR12 gmo|GmoTAAR1 1.0044
sma|SmaTAAR12 gmo|GmoTAAR14 1.0044
sma|SmaTAAR12 gmo|GmoTAAR13 1.0219
sma|SmaTAAR12 gmo|GmoTAAR12 0.9963
sma|SmaTAAR12 xma|XmaTAAR15 1.0073
sma|SmaTAAR12 xma|XmaTAAR14 0.9773
sma|SmaTAAR12 xma|XmaTAAR13 0.9672
sma|SmaTAAR12 dar|DarTAAR10-1 1.0398
sma|SmaTAAR12 dar|DarTAAR10-2 1.0283
sma|SmaTAAR12 dar|DarTAAR10-3 1.0340
sma|SmaTAAR12 dar|DarTAAR10-5 1.0134
sma|SmaTAAR12 dar|DarTAAR10-6 1.0539
sma|SmaTAAR12 dar|DarTAAR10-7 1.0340
gmo|GmoTAAR2 sma|SmaTAAR12 1.0292
gmo|GmoTAAR2 sma|SmaTAAR11 1.0580
gmo|GmoTAAR2 ola|OlaTAAR34 1.0987
gmo|GmoTAAR2 ola|OlaTAAR37 0.8975
gmo|GmoTAAR2 ola|OlaTAAR36 1.0562
gmo|GmoTAAR2 ola|OlaTAAR35 0.9180
gmo|GmoTAAR2 xma|XmaTAAR11 1.0247
gmo|GmoTAAR2 xma|XmaTAAR9 0.9948
gmo|GmoTAAR2 lta|LtaTAAR2 1.10496
gmo|GmoTAAR2 psw|PswTAAR21 1.21220
gmo|GmoTAAR2 ola|OlaTAAR33 1.0996
gmo|GmoTAAR2 gac|GacTAAR2 1.09164
gmo|GmoTAAR2 xma|XmaTAAR10 1.0472
gmo|GmoTAAR2 dar|DarTAAR10-1 1.34266
gmo|GmoTAAR2 dar|DarTAAR10-2 1.34050
gmo|GmoTAAR2 dar|DarTAAR10-3 1.31960
gmo|GmoTAAR2 dar|DarTAAR10-5 1.2251
gmo|GmoTAAR2 dar|DarTAAR10-7 1.31960
gmo|GmoTAAR18 sma|SmaTAAR12 0.8131
gmo|GmoTAAR18 tru|TruTAAR5 0.97213
gmo|GmoTAAR18 dar|DarTAAR10-6 1.1469
gmo|GmoTAAR18 dar|DarTAAR10-7 1.0892
gmo|GmoTAAR18 dar|DarTAAR10-5 1.0300
gmo|GmoTAAR18 dar|DarTAAR10-4 1.1469
gmo|GmoTAAR18 dar|DarTAAR10-3 1.0892
gmo|GmoTAAR18 dar|DarTAAR10-2 1.1101
gmo|GmoTAAR18 dar|DarTAAR10-1 1.1051
gmo|GmoTAAR18 sma|SmaTAAR11 0.8114
gmo|GmoTAAR18 ola|OlaTAAR34 0.8951
gmo|GmoTAAR18 ola|OlaTAAR37 0.8950
gmo|GmoTAAR18 ola|OlaTAAR36 0.8576
gmo|GmoTAAR18 ola|OlaTAAR35 0.8968
gmo|GmoTAAR18 xma|XmaTAAR11 0.8044
gmo|GmoTAAR18 xma|XmaTAAR9 0.8098
gmo|GmoTAAR18 lta|LtaTAAR2 0.90991
gmo|GmoTAAR18 psw|PswTAAR21 0.99461
gmo|GmoTAAR18 ola|OlaTAAR33 0.9259
gmo|GmoTAAR18 gac|GacTAAR2 0.92724
gmo|GmoTAAR18 xma|XmaTAAR10 0.8551
gmo|GmoTAAR20 sma|SmaTAAR12 1.0132
gmo|GmoTAAR20 tru|TruTAAR5 1.13230
gmo|GmoTAAR20 dar|DarTAAR10-6 1.28725
gmo|GmoTAAR20 dar|DarTAAR10-7 1.24322
gmo|GmoTAAR20 dar|DarTAAR10-5 1.1337
gmo|GmoTAAR20 dar|DarTAAR10-4 1.28725
gmo|GmoTAAR20 dar|DarTAAR10-3 1.24322
gmo|GmoTAAR20 dar|DarTAAR10-2 1.26410
gmo|GmoTAAR20 dar|DarTAAR10-1 1.26264
gmo|GmoTAAR20 sma|SmaTAAR11 1.0180
gmo|GmoTAAR20 ola|OlaTAAR34 1.0722
gmo|GmoTAAR20 ola|OlaTAAR37 0.8914
gmo|GmoTAAR20 ola|OlaTAAR36 1.0261
gmo|GmoTAAR20 ola|OlaTAAR35 0.8957
gmo|GmoTAAR20 xma|XmaTAAR11 1.0103
gmo|GmoTAAR20 xma|XmaTAAR9 0.9700
gmo|GmoTAAR20 lta|LtaTAAR2 1.06496
gmo|GmoTAAR20 psw|PswTAAR21 1.15567
gmo|GmoTAAR20 ola|OlaTAAR33 1.0943
gmo|GmoTAAR20 gac|GacTAAR2 1.05730
gmo|GmoTAAR20 xma|XmaTAAR10 1.0445
gmo|GmoTAAR8P sma|SmaTAAR12 1.0149
gmo|GmoTAAR8P tru|TruTAAR5 1.11456
gmo|GmoTAAR8P dar|DarTAAR10-6 1.30674
gmo|GmoTAAR8P dar|DarTAAR10-7 1.25696
gmo|GmoTAAR8P dar|DarTAAR10-5 1.1633
gmo|GmoTAAR8P dar|DarTAAR10-4 1.30523
gmo|GmoTAAR8P dar|DarTAAR10-3 1.25696
gmo|GmoTAAR8P dar|DarTAAR10-2 1.27643
gmo|GmoTAAR8P dar|DarTAAR10-1 1.28144
gmo|GmoTAAR8P ola|OlaTAAR34 1.0926
gmo|GmoTAAR8P ola|OlaTAAR37 0.8985
gmo|GmoTAAR8P ola|OlaTAAR36 1.0491
gmo|GmoTAAR8P ola|OlaTAAR35 0.8905
gmo|GmoTAAR8P xma|XmaTAAR11 1.0222
gmo|GmoTAAR8P xma|XmaTAAR9 1.0043
gmo|GmoTAAR8P lta|LtaTAAR2 1.05506
gmo|GmoTAAR8P psw|PswTAAR21 1.14926
gmo|GmoTAAR8P ola|OlaTAAR33 1.1422
gmo|GmoTAAR8P gac|GacTAAR2 1.05524
gmo|GmoTAAR8P xma|XmaTAAR10 1.0634
gmo|GmoTAAR17 sma|SmaTAAR12 0.9326
gmo|GmoTAAR17 tru|TruTAAR5 0.9199
gmo|GmoTAAR17 dar|DarTAAR10-6 1.0577
gmo|GmoTAAR17 dar|DarTAAR10-7 1.0202
gmo|GmoTAAR17 dar|DarTAAR10-5 0.9460
gmo|GmoTAAR17 dar|DarTAAR10-4 1.0577
gmo|GmoTAAR17 dar|DarTAAR10-3 1.0202
gmo|GmoTAAR17 dar|DarTAAR10-2 1.0296
gmo|GmoTAAR17 dar|DarTAAR10-1 1.0714
gmo|GmoTAAR17 sma|SmaTAAR11 0.9453
gmo|GmoTAAR17 ola|OlaTAAR34 1.0354
gmo|GmoTAAR17 ola|OlaTAAR37 0.8207
gmo|GmoTAAR17 ola|OlaTAAR36 0.9821
gmo|GmoTAAR17 ola|OlaTAAR35 0.8356
gmo|GmoTAAR17 xma|XmaTAAR11 0.9607
gmo|GmoTAAR17 xma|XmaTAAR9 0.9385
gmo|GmoTAAR17 lta|LtaTAAR2 0.85418
gmo|GmoTAAR17 psw|PswTAAR21 0.93936
gmo|GmoTAAR17 ola|OlaTAAR33 1.0264
gmo|GmoTAAR17 gac|GacTAAR2 0.8789
gmo|GmoTAAR17 xma|XmaTAAR10 0.9703
gmo|GmoTAAR5 lta|LtaTAAR6 1.12805
gmo|GmoTAAR5 dar|DarTAAR13-1 1.47719
gmo|GmoTAAR5 dar|DarTAAR13-5 1.44257
gmo|GmoTAAR5 dar|DarTAAR13-4 1.43034
gmo|GmoTAAR5 dar|DarTAAR13-3 1.42464
gmo|GmoTAAR5 dar|DarTAAR13-2 1.43034
gmo|GmoTAAR22 sma|SmaTAAR12 1.0268
gmo|GmoTAAR22 tru|TruTAAR5 1.13945
gmo|GmoTAAR22 dar|DarTAAR10-6 1.29448
gmo|GmoTAAR22 dar|DarTAAR10-7 1.25201
gmo|GmoTAAR22 dar|DarTAAR10-5 1.1842
gmo|GmoTAAR22 dar|DarTAAR10-4 1.29581
gmo|GmoTAAR22 dar|DarTAAR10-3 1.25201
gmo|GmoTAAR22 dar|DarTAAR10-2 1.26844
gmo|GmoTAAR22 dar|DarTAAR10-1 1.28357
gmo|GmoTAAR22 sma|SmaTAAR11 1.0244
gmo|GmoTAAR22 ola|OlaTAAR34 1.1102
gmo|GmoTAAR22 ola|OlaTAAR37 0.9357
gmo|GmoTAAR22 ola|OlaTAAR36 1.0580
gmo|GmoTAAR22 ola|OlaTAAR35 0.9383
gmo|GmoTAAR22 xma|XmaTAAR11 1.0085
gmo|GmoTAAR22 xma|XmaTAAR9 1.0094
gmo|GmoTAAR22 lta|LtaTAAR2 1.04372
gmo|GmoTAAR22 psw|PswTAAR21 1.14866
gmo|GmoTAAR22 ola|OlaTAAR33 1.1315
gmo|GmoTAAR22 gac|GacTAAR2 1.06367
gmo|GmoTAAR22 xma|XmaTAAR10 1.0428
gmo|GmoTAAR15 sma|SmaTAAR12 1.0083
gmo|GmoTAAR15 tru|TruTAAR5 1.14170
gmo|GmoTAAR15 dar|DarTAAR10-6 1.27643
gmo|GmoTAAR15 dar|DarTAAR10-7 1.2109
gmo|GmoTAAR15 dar|DarTAAR10-5 1.1330
gmo|GmoTAAR15 dar|DarTAAR10-4 1.27643
gmo|GmoTAAR15 dar|DarTAAR10-3 1.2109
gmo|GmoTAAR15 dar|DarTAAR10-2 1.2317
gmo|GmoTAAR15 dar|DarTAAR10-1 1.2346
gmo|GmoTAAR15 sma|SmaTAAR11 0.9916
gmo|GmoTAAR15 ola|OlaTAAR34 1.0536
gmo|GmoTAAR15 ola|OlaTAAR37 0.8780
gmo|GmoTAAR15 ola|OlaTAAR36 1.0102
gmo|GmoTAAR15 ola|OlaTAAR35 0.8825
gmo|GmoTAAR15 xma|XmaTAAR11 0.9990
gmo|GmoTAAR15 xma|XmaTAAR9 0.9519
gmo|GmoTAAR15 lta|LtaTAAR2 1.01999
gmo|GmoTAAR15 psw|PswTAAR21 1.12281
gmo|GmoTAAR15 ola|OlaTAAR33 1.0802
gmo|GmoTAAR15 gac|GacTAAR2 1.04418
gmo|GmoTAAR15 xma|XmaTAAR10 1.0232
gmo|GmoTAAR10 tru|TruTAAR19 0.6440
gmo|GmoTAAR10 ola|OlaTAAR2 1.1529
gmo|GmoTAAR10 psw|PswTAAR16 0.7307
gmo|GmoTAAR10 psw|PswTAAR18 0.7259
gmo|GmoTAAR10 dar|DarTAAR16-1 0.6923
gmo|GmoTAAR10 dar|DarTAAR16-4 0.6614
gmo|GmoTAAR10 dar|DarTAAR16-5 0.6864
gmo|GmoTAAR10 dar|DarTAAR16-6 0.6658
gmo|GmoTAAR10 dar|DarTAAR16-7 0.6801
gmo|GmoTAAR10 dar|DarTAAR16-8 0.6607
gmo|GmoTAAR10 dar|DarTAAR17-1 0.7147
gmo|GmoTAAR10 dar|DarTAAR17-2 0.7062
gmo|GmoTAAR10 dar|DarTAAR18-10 0.6577
gmo|GmoTAAR10 dar|DarTAAR18-11 0.6576
gmo|GmoTAAR10 dar|DarTAAR18-12 0.6843
gmo|GmoTAAR10 dar|DarTAAR18-2 0.7009
gmo|GmoTAAR10 dar|DarTAAR18-3 0.6923
gmo|GmoTAAR10 dar|DarTAAR18-4 0.6946
gmo|GmoTAAR10 dar|DarTAAR18-5 0.6896
gmo|GmoTAAR10 dar|DarTAAR18-6 0.6829
gmo|GmoTAAR10 dar|DarTAAR18-7 0.7204
gmo|GmoTAAR10 dar|DarTAAR18-8 0.7341
gmo|GmoTAAR10 dar|DarTAAR18-9 0.6793
gmo|GmoTAAR10 dar|DarTAAR19-10 0.7023
gmo|GmoTAAR10 dar|DarTAAR19-11 0.6895
gmo|GmoTAAR10 dar|DarTAAR19-12 0.7047
gmo|GmoTAAR10 dar|DarTAAR19-13 0.6614
gmo|GmoTAAR10 dar|DarTAAR19-14 0.6815
gmo|GmoTAAR10 dar|DarTAAR19-15 0.6951
gmo|GmoTAAR10 dar|DarTAAR19-16 0.6591
gmo|GmoTAAR10 dar|DarTAAR19-1 0.7226
gmo|GmoTAAR10 dar|DarTAAR19-17 0.6924
gmo|GmoTAAR10 dar|DarTAAR19-18 0.6844
gmo|GmoTAAR10 dar|DarTAAR19-19 0.6865
gmo|GmoTAAR10 dar|DarTAAR19-20 0.7110
gmo|GmoTAAR10 dar|DarTAAR19-21 0.7067
gmo|GmoTAAR10 dar|DarTAAR19-23 0.5879
gmo|GmoTAAR10 dar|DarTAAR19-24 0.6526
gmo|GmoTAAR10 dar|DarTAAR19-25 0.6923
gmo|GmoTAAR10 dar|DarTAAR19-26 0.6577
gmo|GmoTAAR10 dar|DarTAAR19-2 0.7168
gmo|GmoTAAR10 dar|DarTAAR19-27 0.6843
gmo|GmoTAAR10 dar|DarTAAR19-4 0.6643
gmo|GmoTAAR10 dar|DarTAAR19-5 0.6887
gmo|GmoTAAR10 dar|DarTAAR19-6 0.6881
gmo|GmoTAAR10 dar|DarTAAR19-7 0.6881
gmo|GmoTAAR10 dar|DarTAAR19-8 0.6332
gmo|GmoTAAR10 dar|DarTAAR19-9 0.6512
gmo|GmoTAAR10 dar|DarTAAR20-10 0.6548
gmo|GmoTAAR10 dar|DarTAAR20-11 0.6714
gmo|GmoTAAR10 dar|DarTAAR20-12 0.6989
gmo|GmoTAAR10 dar|DarTAAR20-13 0.6857
gmo|GmoTAAR10 dar|DarTAAR20-14 0.7183
gmo|GmoTAAR10 dar|DarTAAR20-15 0.6851
gmo|GmoTAAR10 dar|DarTAAR20-1 0.6584
gmo|GmoTAAR10 dar|DarTAAR20-16 0.6736
gmo|GmoTAAR10 dar|DarTAAR20-17 0.6534
gmo|GmoTAAR10 dar|DarTAAR20-18 0.5929
gmo|GmoTAAR10 dar|DarTAAR20-19 0.6613
gmo|GmoTAAR10 dar|DarTAAR20-20 0.6447
gmo|GmoTAAR10 dar|DarTAAR20-21 0.6139
gmo|GmoTAAR10 dar|DarTAAR20-22 0.6513
gmo|GmoTAAR10 dar|DarTAAR20-23 0.5865
gmo|GmoTAAR10 dar|DarTAAR20-24 0.6174
gmo|GmoTAAR10 dar|DarTAAR20-25 0.6635
gmo|GmoTAAR10 dar|DarTAAR20-2 0.7038
gmo|GmoTAAR10 dar|DarTAAR20-27 0.6376
gmo|GmoTAAR10 dar|DarTAAR20-28 0.6765
gmo|GmoTAAR10 dar|DarTAAR20-29 0.6851
gmo|GmoTAAR10 dar|DarTAAR20-3 0.6988
gmo|GmoTAAR10 dar|DarTAAR20-4 0.6260
gmo|GmoTAAR10 dar|DarTAAR20-5 0.7023
gmo|GmoTAAR10 dar|DarTAAR20-6 0.6261
gmo|GmoTAAR10 dar|DarTAAR20-8 0.7024
gmo|GmoTAAR10 dar|DarTAAR20-9 0.6598
gmo|GmoTAAR14 sma|SmaTAAR12 1.0044
gmo|GmoTAAR14 tru|TruTAAR5 1.08257
gmo|GmoTAAR14 dar|DarTAAR10-6 1.26483
gmo|GmoTAAR14 dar|DarTAAR10-7 1.2195
gmo|GmoTAAR14 dar|DarTAAR10-5 1.1733
gmo|GmoTAAR14 dar|DarTAAR10-4 1.26634
gmo|GmoTAAR14 dar|DarTAAR10-3 1.2195
gmo|GmoTAAR14 dar|DarTAAR10-2 1.2361
gmo|GmoTAAR14 dar|DarTAAR10-1 1.26704
gmo|GmoTAAR14 sma|SmaTAAR11 0.9916
gmo|GmoTAAR14 ola|OlaTAAR34 1.1439
gmo|GmoTAAR14 ola|OlaTAAR37 0.9552
gmo|GmoTAAR14 ola|OlaTAAR36 1.0953
gmo|GmoTAAR14 ola|OlaTAAR35 0.9579
gmo|GmoTAAR14 xma|XmaTAAR11 1.0497
gmo|GmoTAAR14 xma|XmaTAAR9 1.0034
gmo|GmoTAAR14 lta|LtaTAAR2 1.00864
gmo|GmoTAAR14 psw|PswTAAR21 1.12221
gmo|GmoTAAR14 ola|OlaTAAR33 1.1111
gmo|GmoTAAR14 gac|GacTAAR2 1.03046
gmo|GmoTAAR14 xma|XmaTAAR10 1.0273
gmo|GmoTAAR19 sma|SmaTAAR12 1.0100
gmo|GmoTAAR19 tru|TruTAAR5 1.11799
gmo|GmoTAAR19 dar|DarTAAR10-6 1.30013
gmo|GmoTAAR19 dar|DarTAAR10-7 1.24900
gmo|GmoTAAR19 dar|DarTAAR10-5 1.1474
gmo|GmoTAAR19 dar|DarTAAR10-4 1.30013
gmo|GmoTAAR19 dar|DarTAAR10-3 1.24900
gmo|GmoTAAR19 dar|DarTAAR10-2 1.26984
gmo|GmoTAAR19 dar|DarTAAR10-1 1.27787
gmo|GmoTAAR19 sma|SmaTAAR11 1.0196
gmo|GmoTAAR19 ola|OlaTAAR34 1.0865
gmo|GmoTAAR19 ola|OlaTAAR37 0.9003
gmo|GmoTAAR19 ola|OlaTAAR36 1.0323
gmo|GmoTAAR19 ola|OlaTAAR35 0.9029
gmo|GmoTAAR19 xma|XmaTAAR11 1.0008
gmo|GmoTAAR19 xma|XmaTAAR9 0.9632
gmo|GmoTAAR19 lta|LtaTAAR2 1.04865
gmo|GmoTAAR19 psw|PswTAAR21 1.14001
gmo|GmoTAAR19 ola|OlaTAAR33 1.0943
gmo|GmoTAAR19 gac|GacTAAR2 1.04946
gmo|GmoTAAR19 xma|XmaTAAR10 1.0343
gmo|GmoTAAR16 sma|SmaTAAR12 1.0132
gmo|GmoTAAR16 tru|TruTAAR5 1.05614
gmo|GmoTAAR16 dar|DarTAAR10-6 1.1972
gmo|GmoTAAR16 dar|DarTAAR10-7 1.1562
gmo|GmoTAAR16 dar|DarTAAR10-5 1.1000
gmo|GmoTAAR16 dar|DarTAAR10-4 1.1942
gmo|GmoTAAR16 dar|DarTAAR10-3 1.1562
gmo|GmoTAAR16 dar|DarTAAR10-2 1.1727
gmo|GmoTAAR16 dar|DarTAAR10-1 1.1791
gmo|GmoTAAR16 sma|SmaTAAR11 1.0011
gmo|GmoTAAR16 ola|OlaTAAR34 1.0235
gmo|GmoTAAR16 ola|OlaTAAR37 0.8434
gmo|GmoTAAR16 ola|OlaTAAR36 0.9826
gmo|GmoTAAR16 ola|OlaTAAR35 0.8462
gmo|GmoTAAR16 xma|XmaTAAR11 0.9647
gmo|GmoTAAR16 xma|XmaTAAR9 0.9948
gmo|GmoTAAR16 lta|LtaTAAR2 0.99876
gmo|GmoTAAR16 psw|PswTAAR21 1.08608
gmo|GmoTAAR16 ola|OlaTAAR33 1.0785
gmo|GmoTAAR16 gac|GacTAAR2 1.03840
gmo|GmoTAAR16 xma|XmaTAAR10 1.0086
gmo|GmoTAAR21 sma|SmaTAAR12 1.0236
gmo|GmoTAAR21 tru|TruTAAR5 1.10528
gmo|GmoTAAR21 dar|DarTAAR10-6 1.30076
gmo|GmoTAAR21 dar|DarTAAR10-7 1.24976
gmo|GmoTAAR21 dar|DarTAAR10-5 1.1424
gmo|GmoTAAR21 dar|DarTAAR10-4 1.30076
gmo|GmoTAAR21 dar|DarTAAR10-3 1.24976
gmo|GmoTAAR21 dar|DarTAAR10-2 1.27075
gmo|GmoTAAR21 dar|DarTAAR10-1 1.28144
gmo|GmoTAAR21 sma|SmaTAAR11 1.0220
gmo|GmoTAAR21 ola|OlaTAAR34 1.0731
gmo|GmoTAAR21 ola|OlaTAAR37 0.8923
gmo|GmoTAAR21 ola|OlaTAAR36 1.0173
gmo|GmoTAAR21 ola|OlaTAAR35 0.8950
gmo|GmoTAAR21 xma|XmaTAAR11 1.0025
gmo|GmoTAAR21 xma|XmaTAAR9 0.9760
gmo|GmoTAAR21 lta|LtaTAAR2 1.05111
gmo|GmoTAAR21 psw|PswTAAR21 1.14059
gmo|GmoTAAR21 ola|OlaTAAR33 1.0882
gmo|GmoTAAR21 gac|GacTAAR2 1.04892
gmo|GmoTAAR21 xma|XmaTAAR10 1.0444
gmo|GmoTAAR1 sma|SmaTAAR12 1.0044
gmo|GmoTAAR1 tru|TruTAAR5 1.09033
gmo|GmoTAAR1 dar|DarTAAR10-6 1.29661
gmo|GmoTAAR1 dar|DarTAAR10-7 1.25116
gmo|GmoTAAR1 dar|DarTAAR10-5 1.1806
gmo|GmoTAAR1 dar|DarTAAR10-4 1.29791
gmo|GmoTAAR1 dar|DarTAAR10-3 1.25116
gmo|GmoTAAR1 dar|DarTAAR10-2 1.26776
gmo|GmoTAAR1 dar|DarTAAR10-1 1.28429
gmo|GmoTAAR1 sma|SmaTAAR11 0.9996
gmo|GmoTAAR1 xma|XmaTAAR9 1.0067
gmo|GmoTAAR1 lta|LtaTAAR2 1.02255
gmo|GmoTAAR1 psw|PswTAAR21 1.12120
gmo|GmoTAAR1 ola|OlaTAAR33 1.1138
gmo|GmoTAAR1 gac|GacTAAR2 1.02889
gmo|GmoTAAR1 xma|XmaTAAR10 1.0300
gmo|GmoTAAR1 ola|OlaTAAR35 0.9606
gmo|GmoTAAR1 ola|OlaTAAR36 1.0979
gmo|GmoTAAR1 ola|OlaTAAR37 0.9579
gmo|GmoTAAR11 tru|TruTAAR19 0.6396
gmo|GmoTAAR11 tru|TruTAAR3 0.6953
gmo|GmoTAAR11 sma|SmaTAAR2 1.0482
gmo|GmoTAAR11 lta|LtaTAAR18 0.6613
gmo|GmoTAAR11 psw|PswTAAR20 0.7145
gmo|GmoTAAR11 psw|PswTAAR18 0.7021
gmo|GmoTAAR11 psw|PswTAAR16 0.7150
gmo|GmoTAAR11 gac|GacTAAR1 0.7002
gmo|GmoTAAR11 xma|XmaTAAR19 1.1123
gmo|GmoTAAR11 dar|DarTAAR18-1 0.6714
gmo|GmoTAAR11 dar|DarTAAR20-9 0.5979
gmo|GmoTAAR11 dar|DarTAAR20-8 0.6217
gmo|GmoTAAR11 dar|DarTAAR20-6 0.5843
gmo|GmoTAAR11 dar|DarTAAR20-5 0.6260
gmo|GmoTAAR11 dar|DarTAAR20-4 0.5721
gmo|GmoTAAR11 dar|DarTAAR20-3 0.6030
gmo|GmoTAAR11 dar|DarTAAR20-29 0.6066
gmo|GmoTAAR11 dar|DarTAAR20-28 0.5893
gmo|GmoTAAR11 dar|DarTAAR20-27 0.5742
gmo|GmoTAAR11 dar|DarTAAR20-25 0.6254
gmo|GmoTAAR11 dar|DarTAAR20-24 0.5418
gmo|GmoTAAR11 dar|DarTAAR20-2 0.6318
gmo|GmoTAAR11 dar|DarTAAR20-23 0.5295
gmo|GmoTAAR11 dar|DarTAAR20-22 0.5807
gmo|GmoTAAR11 dar|DarTAAR20-21 0.5404
gmo|GmoTAAR11 dar|DarTAAR20-20 0.5741
gmo|GmoTAAR11 dar|DarTAAR20-19 0.5670
gmo|GmoTAAR11 dar|DarTAAR20-18 0.5389
gmo|GmoTAAR11 dar|DarTAAR20-17 0.5447
gmo|GmoTAAR11 dar|DarTAAR20-16 0.5791
gmo|GmoTAAR11 dar|DarTAAR20-15 0.5930
gmo|GmoTAAR11 dar|DarTAAR20-14 0.6167
gmo|GmoTAAR11 dar|DarTAAR20-1 0.5930
gmo|GmoTAAR11 dar|DarTAAR20-13 0.6080
gmo|GmoTAAR11 dar|DarTAAR20-12 0.6210
gmo|GmoTAAR11 dar|DarTAAR20-11 0.5929
gmo|GmoTAAR11 dar|DarTAAR20-10 0.5922
gmo|GmoTAAR11 dar|DarTAAR19-9 0.5785
gmo|GmoTAAR11 dar|DarTAAR19-8 0.5439
gmo|GmoTAAR11 dar|DarTAAR19-7 0.6130
gmo|GmoTAAR11 dar|DarTAAR19-6 0.6130
gmo|GmoTAAR11 dar|DarTAAR19-5 0.6144
gmo|GmoTAAR11 dar|DarTAAR19-4 0.5885
gmo|GmoTAAR11 dar|DarTAAR19-27 0.6274
gmo|GmoTAAR11 dar|DarTAAR19-26 0.5945
gmo|GmoTAAR11 dar|DarTAAR19-25 0.6066
gmo|GmoTAAR11 dar|DarTAAR19-24 0.5741
gmo|GmoTAAR11 dar|DarTAAR19-2 0.6189
gmo|GmoTAAR11 dar|DarTAAR19-23 0.5035
gmo|GmoTAAR11 dar|DarTAAR19-21 0.6195
gmo|GmoTAAR11 dar|DarTAAR19-20 0.6368
gmo|GmoTAAR11 dar|DarTAAR19-19 0.6145
gmo|GmoTAAR11 dar|DarTAAR19-18 0.6197
gmo|GmoTAAR11 dar|DarTAAR19-17 0.6202
gmo|GmoTAAR11 dar|DarTAAR19-16 0.6030
gmo|GmoTAAR11 dar|DarTAAR19-15 0.6043
gmo|GmoTAAR11 dar|DarTAAR19-14 0.6059
gmo|GmoTAAR11 dar|DarTAAR19-1 0.6318
gmo|GmoTAAR11 dar|DarTAAR19-13 0.5979
gmo|GmoTAAR11 dar|DarTAAR19-12 0.6167
gmo|GmoTAAR11 dar|DarTAAR19-11 0.6138
gmo|GmoTAAR11 dar|DarTAAR19-10 0.6289
gmo|GmoTAAR11 dar|DarTAAR18-9 0.5965
gmo|GmoTAAR11 dar|DarTAAR18-8 0.6555
gmo|GmoTAAR11 dar|DarTAAR18-7 0.6433
gmo|GmoTAAR11 dar|DarTAAR18-6 0.6030
gmo|GmoTAAR11 dar|DarTAAR18-5 0.6138
gmo|GmoTAAR11 dar|DarTAAR18-4 0.6319
gmo|GmoTAAR11 dar|DarTAAR18-3 0.6210
gmo|GmoTAAR11 dar|DarTAAR18-2 0.6081
gmo|GmoTAAR11 dar|DarTAAR18-12 0.6267
gmo|GmoTAAR11 dar|DarTAAR18-11 0.5965
gmo|GmoTAAR11 dar|DarTAAR18-10 0.5958
gmo|GmoTAAR11 dar|DarTAAR17-2 0.6204
gmo|GmoTAAR11 dar|DarTAAR17-1 0.6160
gmo|GmoTAAR11 dar|DarTAAR16-8 0.5742
gmo|GmoTAAR11 dar|DarTAAR16-7 0.5957
gmo|GmoTAAR11 dar|DarTAAR16-6 0.5740
gmo|GmoTAAR11 dar|DarTAAR16-5 0.5936
gmo|GmoTAAR11 dar|DarTAAR16-4 0.5979
gmo|GmoTAAR11 dar|DarTAAR16-1 0.6605
gmo|GmoTAAR23 sma|SmaTAAR12 1.0157
gmo|GmoTAAR23 tru|TruTAAR5 1.08257
gmo|GmoTAAR23 dar|DarTAAR10-6 1.27930
gmo|GmoTAAR23 dar|DarTAAR10-7 1.2267
gmo|GmoTAAR23 dar|DarTAAR10-5 1.1604
gmo|GmoTAAR23 dar|DarTAAR10-4 1.27930
gmo|GmoTAAR23 dar|DarTAAR10-3 1.2267
gmo|GmoTAAR23 dar|DarTAAR10-2 1.24763
gmo|GmoTAAR23 dar|DarTAAR10-1 1.24843
gmo|GmoTAAR23 sma|SmaTAAR11 1.0142
gmo|GmoTAAR23 ola|OlaTAAR34 1.0607
gmo|GmoTAAR23 ola|OlaTAAR37 0.8930
gmo|GmoTAAR23 ola|OlaTAAR36 1.0112
gmo|GmoTAAR23 ola|OlaTAAR35 0.8949
gmo|GmoTAAR23 xma|XmaTAAR11 0.9691
gmo|GmoTAAR23 xma|XmaTAAR9 0.9796
gmo|GmoTAAR23 lta|LtaTAAR2 1.01357
gmo|GmoTAAR23 psw|PswTAAR21 1.10127
gmo|GmoTAAR23 ola|OlaTAAR33 1.1068
gmo|GmoTAAR23 gac|GacTAAR2 1.02048
gmo|GmoTAAR23 xma|XmaTAAR10 1.0172
gmo|GmoTAAR9 dar|DarTAAR13-2 1.48641
gmo|GmoTAAR9 dar|DarTAAR13-3 1.48652
gmo|GmoTAAR9 dar|DarTAAR13-4 1.47345
gmo|GmoTAAR9 dar|DarTAAR13-5 1.48150
gmo|GmoTAAR13 sma|SmaTAAR12 1.0219
gmo|GmoTAAR13 tru|TruTAAR5 1.12134
gmo|GmoTAAR13 dar|DarTAAR10-6 1.31384
gmo|GmoTAAR13 dar|DarTAAR10-7 1.27570
gmo|GmoTAAR13 dar|DarTAAR10-5 1.2180
gmo|GmoTAAR13 dar|DarTAAR10-4 1.31229
gmo|GmoTAAR13 dar|DarTAAR10-3 1.27570
gmo|GmoTAAR13 dar|DarTAAR10-2 1.29221
gmo|GmoTAAR13 dar|DarTAAR10-1 1.29446
gmo|GmoTAAR13 sma|SmaTAAR11 1.0332
gmo|GmoTAAR13 ola|OlaTAAR34 1.1148
gmo|GmoTAAR13 ola|OlaTAAR37 0.9206
gmo|GmoTAAR13 ola|OlaTAAR36 1.0642
gmo|GmoTAAR13 ola|OlaTAAR35 0.9233
gmo|GmoTAAR13 xma|XmaTAAR11 1.0420
gmo|GmoTAAR13 lta|LtaTAAR2 1.03432
gmo|GmoTAAR13 psw|PswTAAR21 1.12987
gmo|GmoTAAR13 ola|OlaTAAR33 1.0979
gmo|GmoTAAR13 gac|GacTAAR2 1.05096
gmo|GmoTAAR13 xma|XmaTAAR10 1.0480
gmo|GmoTAAR12 sma|SmaTAAR12 0.9963
gmo|GmoTAAR12 tru|TruTAAR5 1.15050
gmo|GmoTAAR12 dar|DarTAAR10-6 1.31384
gmo|GmoTAAR12 dar|DarTAAR10-7 1.28578
gmo|GmoTAAR12 dar|DarTAAR10-5 1.2244
gmo|GmoTAAR12 dar|DarTAAR10-4 1.31384
gmo|GmoTAAR12 dar|DarTAAR10-3 1.28578
gmo|GmoTAAR12 dar|DarTAAR10-2 1.30380
gmo|GmoTAAR12 dar|DarTAAR10-1 1.32891
gmo|GmoTAAR12 sma|SmaTAAR11 0.9876
gmo|GmoTAAR12 ola|OlaTAAR34 1.0855
gmo|GmoTAAR12 ola|OlaTAAR37 0.9073
gmo|GmoTAAR12 ola|OlaTAAR36 1.0235
gmo|GmoTAAR12 ola|OlaTAAR35 0.9100
gmo|GmoTAAR12 xma|XmaTAAR11 1.0145
gmo|GmoTAAR12 xma|XmaTAAR9 0.9752
lta|LtaTAAR17 tru|TruTAAR19 0.9659
lta|LtaTAAR17 dar|DarTAAR16-1 1.0020
lta|LtaTAAR17 dar|DarTAAR16-4 1.0335
lta|LtaTAAR17 dar|DarTAAR16-5 1.0318
lta|LtaTAAR17 dar|DarTAAR16-6 1.0147
lta|LtaTAAR17 dar|DarTAAR16-7 1.0293
lta|LtaTAAR17 dar|DarTAAR16-8 1.0311
lta|LtaTAAR17 dar|DarTAAR17-1 0.9813
lta|LtaTAAR17 dar|DarTAAR17-2 1.0362
lta|LtaTAAR17 dar|DarTAAR18-10 1.0001
lta|LtaTAAR17 dar|DarTAAR18-11 1.0027
lta|LtaTAAR17 dar|DarTAAR18-12 0.9606
lta|LtaTAAR17 dar|DarTAAR18-2 1.0027
lta|LtaTAAR17 dar|DarTAAR18-3 1.0164
lta|LtaTAAR17 dar|DarTAAR18-4 1.0353
lta|LtaTAAR17 dar|DarTAAR18-5 1.0130
lta|LtaTAAR17 dar|DarTAAR18-6 0.9812
lta|LtaTAAR17 dar|DarTAAR18-7 0.9530
lta|LtaTAAR17 dar|DarTAAR18-8 0.9899
lta|LtaTAAR17 dar|DarTAAR18-9 0.9837
lta|LtaTAAR17 dar|DarTAAR19-10 1.0362
lta|LtaTAAR17 dar|DarTAAR19-11 1.0061
lta|LtaTAAR17 dar|DarTAAR19-12 0.9769
lta|LtaTAAR17 dar|DarTAAR19-13 0.9488
lta|LtaTAAR17 dar|DarTAAR19-14 0.9968
lta|LtaTAAR17 dar|DarTAAR19-15 1.0113
lta|LtaTAAR17 dar|DarTAAR19-16 0.9753
lta|LtaTAAR17 dar|DarTAAR19-1 1.0198
lta|LtaTAAR17 dar|DarTAAR19-17 1.0155
lta|LtaTAAR17 dar|DarTAAR19-18 0.9649
lta|LtaTAAR17 dar|DarTAAR19-19 0.9684
lta|LtaTAAR17 dar|DarTAAR19-20 1.0199
lta|LtaTAAR17 dar|DarTAAR19-21 1.0224
lta|LtaTAAR17 dar|DarTAAR19-23 0.8777
lta|LtaTAAR17 dar|DarTAAR19-24 0.9743
lta|LtaTAAR17 dar|DarTAAR19-25 0.9564
lta|LtaTAAR17 dar|DarTAAR19-26 0.9684
lta|LtaTAAR17 dar|DarTAAR19-2 0.9975
lta|LtaTAAR17 dar|DarTAAR19-27 1.0215
lta|LtaTAAR17 dar|DarTAAR19-4 0.9966
lta|LtaTAAR17 dar|DarTAAR19-5 0.9907
lta|LtaTAAR17 dar|DarTAAR19-6 0.9882
lta|LtaTAAR17 dar|DarTAAR19-7 0.9882
lta|LtaTAAR17 dar|DarTAAR19-8 0.8844
lta|LtaTAAR17 dar|DarTAAR19-9 0.9462
lta|LtaTAAR17 dar|DarTAAR20-10 1.0130
lta|LtaTAAR17 dar|DarTAAR20-11 1.0242
lta|LtaTAAR17 dar|DarTAAR20-12 0.9650
lta|LtaTAAR17 dar|DarTAAR20-13 0.9779
lta|LtaTAAR17 dar|DarTAAR20-14 0.9762
lta|LtaTAAR17 dar|DarTAAR20-15 1.0291
lta|LtaTAAR17 dar|DarTAAR20-1 0.9170
lta|LtaTAAR17 dar|DarTAAR20-16 0.9659
lta|LtaTAAR17 dar|DarTAAR20-17 0.9161
lta|LtaTAAR17 dar|DarTAAR20-18 0.9461
lta|LtaTAAR17 dar|DarTAAR20-19 0.9574
lta|LtaTAAR17 dar|DarTAAR20-20 0.9761
lta|LtaTAAR17 dar|DarTAAR20-21 0.9359
lta|LtaTAAR17 dar|DarTAAR20-22 0.9505
lta|LtaTAAR17 dar|DarTAAR20-23 0.9264
lta|LtaTAAR17 dar|DarTAAR20-24 0.9180
lta|LtaTAAR17 dar|DarTAAR20-25 1.0284
lta|LtaTAAR17 dar|DarTAAR20-2 0.9650
lta|LtaTAAR17 dar|DarTAAR20-27 1.0010
lta|LtaTAAR17 dar|DarTAAR20-28 0.9804
lta|LtaTAAR17 dar|DarTAAR20-29 0.9632
lta|LtaTAAR17 dar|DarTAAR20-3 0.9513
lta|LtaTAAR17 dar|DarTAAR20-4 0.9796
lta|LtaTAAR17 dar|DarTAAR20-5 0.9702
lta|LtaTAAR17 dar|DarTAAR20-6 0.9299
lta|LtaTAAR17 dar|DarTAAR20-8 1.0327
lta|LtaTAAR17 dar|DarTAAR20-9 0.9684
lta|LtaTAAR1 dar|DarTAAR10-1 1.52533
lta|LtaTAAR1 dar|DarTAAR10-2 1.49361
lta|LtaTAAR1 dar|DarTAAR10-3 1.4688
lta|LtaTAAR1 dar|DarTAAR10-4 1.53739
lta|LtaTAAR1 dar|DarTAAR10-5 1.4482
lta|LtaTAAR1 dar|DarTAAR10-7 1.4688
lta|LtaTAAR15 sma|SmaTAAR5 0.95803
lta|LtaTAAR15 dar|DarTAAR16-1 0.9865
lta|LtaTAAR15 dar|DarTAAR16-2 1.0037
lta|LtaTAAR15 dar|DarTAAR16-3 1.0430
lta|LtaTAAR15 dar|DarTAAR16-4 1.0387
lta|LtaTAAR15 dar|DarTAAR16-5 0.9983
lta|LtaTAAR15 dar|DarTAAR16-6 1.0044
lta|LtaTAAR15 dar|DarTAAR16-7 1.0207
lta|LtaTAAR15 dar|DarTAAR17-2 0.9847
lta|LtaTAAR15 dar|DarTAAR18-10 0.9598
lta|LtaTAAR15 dar|DarTAAR18-11 0.9641
lta|LtaTAAR15 dar|DarTAAR18-12 0.9504
lta|LtaTAAR15 dar|DarTAAR18-1 1.0106
lta|LtaTAAR15 dar|DarTAAR18-2 0.9830
lta|LtaTAAR15 dar|DarTAAR18-3 0.9949
lta|LtaTAAR15 dar|DarTAAR18-4 0.9865
lta|LtaTAAR15 dar|DarTAAR18-5 0.9530
lta|LtaTAAR15 dar|DarTAAR18-7 0.9471
lta|LtaTAAR15 dar|DarTAAR18-8 0.9573
lta|LtaTAAR15 dar|DarTAAR19-10 0.9812
lta|LtaTAAR15 dar|DarTAAR19-11 0.9837
lta|LtaTAAR15 dar|DarTAAR19-12 0.9239
lta|LtaTAAR15 dar|DarTAAR19-13 0.9033
lta|LtaTAAR15 dar|DarTAAR19-14 0.9358
lta|LtaTAAR15 dar|DarTAAR19-1 0.9958
lta|LtaTAAR15 dar|DarTAAR19-15 0.9907
lta|LtaTAAR15 dar|DarTAAR19-16 0.9402
lta|LtaTAAR15 dar|DarTAAR19-17 0.9898
lta|LtaTAAR15 dar|DarTAAR19-18 0.9403
lta|LtaTAAR15 dar|DarTAAR19-19 0.9213
lta|LtaTAAR15 dar|DarTAAR19-20 0.9675
lta|LtaTAAR15 dar|DarTAAR19-21 0.9762
lta|LtaTAAR15 dar|DarTAAR19-23 0.7895
lta|LtaTAAR15 dar|DarTAAR19-24 0.9119
lta|LtaTAAR15 dar|DarTAAR19-2 0.9564
lta|LtaTAAR15 dar|DarTAAR19-25 0.9050
lta|LtaTAAR15 dar|DarTAAR19-26 0.9435
lta|LtaTAAR15 dar|DarTAAR19-27 0.9727
lta|LtaTAAR15 dar|DarTAAR19-4 0.9444
lta|LtaTAAR15 dar|DarTAAR19-5 0.9419
lta|LtaTAAR15 dar|DarTAAR19-6 0.9427
lta|LtaTAAR15 dar|DarTAAR19-7 0.9427
lta|LtaTAAR15 dar|DarTAAR19-8 0.8622
lta|LtaTAAR15 dar|DarTAAR20-10 0.9625
lta|LtaTAAR15 dar|DarTAAR20-11 0.9624
lta|LtaTAAR15 dar|DarTAAR20-13 0.9103
lta|LtaTAAR15 dar|DarTAAR20-14 0.9668
lta|LtaTAAR15 dar|DarTAAR20-1 0.9307
lta|LtaTAAR15 dar|DarTAAR20-16 0.9111
lta|LtaTAAR15 dar|DarTAAR20-17 0.8742
lta|LtaTAAR15 dar|DarTAAR20-18 0.8887
lta|LtaTAAR15 dar|DarTAAR20-19 0.8828
lta|LtaTAAR15 dar|DarTAAR20-20 0.8811
lta|LtaTAAR15 dar|DarTAAR20-24 0.8845
lta|LtaTAAR15 dar|DarTAAR20-2 0.9469
lta|LtaTAAR15 dar|DarTAAR20-28 0.9266
lta|LtaTAAR15 dar|DarTAAR20-29 0.9325
lta|LtaTAAR15 dar|DarTAAR20-3 0.9230
lta|LtaTAAR15 dar|DarTAAR20-4 0.9196
lta|LtaTAAR15 dar|DarTAAR20-6 0.8853
lta|LtaTAAR15 dar|DarTAAR20-8 0.9685
lta|LtaTAAR15 dar|DarTAAR20-9 0.9256
lta|LtaTAAR3 ola|OlaTAAR27 0.96935
lta|LtaTAAR3 ola|OlaTAAR28 0.97939
lta|LtaTAAR3 ola|OlaTAAR30 1.06845
lta|LtaTAAR3 ola|OlaTAAR31 1.06708
lta|LtaTAAR3 gac|GacTAAR42 0.78444
lta|LtaTAAR3 gac|GacTAAR44 0.81060
lta|LtaTAAR3 xma|XmaTAAR1 0.93877
lta|LtaTAAR3 xma|XmaTAAR2 0.94034
lta|LtaTAAR22 sma|SmaTAAR8 1.03143
lta|LtaTAAR22 psw|PswTAAR7 0.98261
lta|LtaTAAR2 gmo|GmoTAAR13 1.03432
lta|LtaTAAR2 gmo|GmoTAAR14 1.00864
lta|LtaTAAR2 gmo|GmoTAAR15 1.01999
lta|LtaTAAR2 gmo|GmoTAAR16 0.99876
lta|LtaTAAR2 gmo|GmoTAAR17 0.85418
lta|LtaTAAR2 gmo|GmoTAAR1 1.02255
lta|LtaTAAR2 gmo|GmoTAAR18 0.90991
lta|LtaTAAR2 gmo|GmoTAAR19 1.04865
lta|LtaTAAR2 gmo|GmoTAAR20 1.06496
lta|LtaTAAR2 gmo|GmoTAAR21 1.05111
lta|LtaTAAR2 gmo|GmoTAAR22 1.04372
lta|LtaTAAR2 gmo|GmoTAAR23 1.01357
lta|LtaTAAR2 gmo|GmoTAAR2 1.10496
lta|LtaTAAR2 gmo|GmoTAAR8P 1.05506
lta|LtaTAAR6 gmo|GmoTAAR5 1.12805
lta|LtaTAAR6 dar|DarTAAR13-2 1.65279
lta|LtaTAAR6 dar|DarTAAR13-3 1.64436
lta|LtaTAAR6 dar|DarTAAR13-4 1.64773
lta|LtaTAAR6 dar|DarTAAR13-5 1.64338
lta|LtaTAAR18 gmo|GmoTAAR11 0.6613
lta|LtaTAAR18 ola|OlaTAAR16 0.95512
lta|LtaTAAR18 ola|OlaTAAR17 0.96270
lta|LtaTAAR18 ola|OlaTAAR18 0.97035
lta|LtaTAAR18 xma|XmaTAAR17 1.05323
lta|LtaTAAR18 dar|DarTAAR16-1 0.9669
lta|LtaTAAR18 dar|DarTAAR16-3 0.9950
lta|LtaTAAR18 dar|DarTAAR16-4 1.0190
lta|LtaTAAR18 dar|DarTAAR16-5 0.9530
lta|LtaTAAR18 dar|DarTAAR16-6 0.9804
lta|LtaTAAR18 dar|DarTAAR16-7 0.9941
lta|LtaTAAR18 dar|DarTAAR16-8 0.9865
lta|LtaTAAR18 dar|DarTAAR17-2 0.9829
lta|LtaTAAR18 dar|DarTAAR18-10 0.9247
lta|LtaTAAR18 dar|DarTAAR18-11 0.9316
lta|LtaTAAR18 dar|DarTAAR18-3 0.9282
lta|LtaTAAR18 dar|DarTAAR18-4 0.9770
lta|LtaTAAR18 dar|DarTAAR18-5 0.9711
lta|LtaTAAR18 dar|DarTAAR18-7 0.9668
lta|LtaTAAR18 dar|DarTAAR18-8 0.9838
lta|LtaTAAR18 dar|DarTAAR18-9 0.9239
lta|LtaTAAR18 dar|DarTAAR19-10 0.9401
lta|LtaTAAR18 dar|DarTAAR19-11 1.0095
lta|LtaTAAR18 dar|DarTAAR19-12 0.9409
lta|LtaTAAR18 dar|DarTAAR19-13 0.9265
lta|LtaTAAR18 dar|DarTAAR19-14 0.9539
lta|LtaTAAR18 dar|DarTAAR19-1 1.0036
lta|LtaTAAR18 dar|DarTAAR19-15 0.9495
lta|LtaTAAR18 dar|DarTAAR19-16 0.9642
lta|LtaTAAR18 dar|DarTAAR19-17 0.9494
lta|LtaTAAR18 dar|DarTAAR19-18 0.9419
lta|LtaTAAR18 dar|DarTAAR19-19 0.9581
lta|LtaTAAR18 dar|DarTAAR19-20 1.0086
lta|LtaTAAR18 dar|DarTAAR19-21 0.9623
lta|LtaTAAR18 dar|DarTAAR19-24 0.9136
lta|LtaTAAR18 dar|DarTAAR19-2 1.0163
lta|LtaTAAR18 dar|DarTAAR19-25 0.9616
lta|LtaTAAR18 dar|DarTAAR19-26 0.9546
lta|LtaTAAR18 dar|DarTAAR19-27 1.0086
lta|LtaTAAR18 dar|DarTAAR19-4 0.9693
lta|LtaTAAR18 dar|DarTAAR19-5 0.9727
lta|LtaTAAR18 dar|DarTAAR19-6 0.9753
lta|LtaTAAR18 dar|DarTAAR19-7 0.9753
lta|LtaTAAR18 dar|DarTAAR20-10 0.9752
lta|LtaTAAR18 dar|DarTAAR20-13 0.9976
lta|LtaTAAR18 dar|DarTAAR20-14 1.0164
lta|LtaTAAR18 dar|DarTAAR20-15 0.9634
lta|LtaTAAR18 dar|DarTAAR20-16 0.9590
lta|LtaTAAR18 dar|DarTAAR20-20 0.9316
lta|LtaTAAR18 dar|DarTAAR20-24 0.8879
lta|LtaTAAR18 dar|DarTAAR20-2 0.9581
lta|LtaTAAR18 dar|DarTAAR20-3 0.9427
lta|LtaTAAR18 dar|DarTAAR20-4 0.9360
lta|LtaTAAR18 dar|DarTAAR20-5 0.9796
lta|LtaTAAR18 dar|DarTAAR20-6 0.9118
lta|LtaTAAR18 dar|DarTAAR20-8 0.9683
lta|LtaTAAR18 dar|DarTAAR20-9 0.9778
lta|LtaTAAR11 gac|GacTAAR12 1.03057
lta|LtaTAAR11 gac|GacTAAR13 1.05155
lta|LtaTAAR11 gac|GacTAAR15 1.05836
lta|LtaTAAR11 gac|GacTAAR28 1.07849
lta|LtaTAAR11 gac|GacTAAR59 1.01342
lta|LtaTAAR11 gac|GacTAAR60 1.02195
lta|LtaTAAR11 gac|GacTAAR61 1.03275
lta|LtaTAAR11 gac|GacTAAR7 1.09516
lta|LtaTAAR11 gac|GacTAAR8 1.05450
lta|LtaTAAR11 gac|GacTAAR9 1.01217
lta|LtaTAAR11 xma|XmaTAAR24 0.98635
lta|LtaTAAR11 xma|XmaTAAR25 0.98538
psw|PswTAAR15 dar|DarTAAR16-1 1.0639
psw|PswTAAR15 dar|DarTAAR16-2 1.0823
psw|PswTAAR15 dar|DarTAAR16-3 1.0977
psw|PswTAAR15 dar|DarTAAR16-4 1.0986
psw|PswTAAR15 dar|DarTAAR16-5 1.0685
psw|PswTAAR15 dar|DarTAAR16-6 1.0766
psw|PswTAAR15 dar|DarTAAR16-7 1.0940
psw|PswTAAR15 dar|DarTAAR17-2 1.0600
psw|PswTAAR15 dar|DarTAAR18-10 1.0234
psw|PswTAAR15 dar|DarTAAR18-11 1.0279
psw|PswTAAR15 dar|DarTAAR18-12 1.0307
psw|PswTAAR15 dar|DarTAAR18-1 1.0967
psw|PswTAAR15 dar|DarTAAR18-2 1.0657
psw|PswTAAR15 dar|DarTAAR18-3 1.0683
psw|PswTAAR15 dar|DarTAAR18-4 1.0866
psw|PswTAAR15 dar|DarTAAR18-5 1.0499
psw|PswTAAR15 dar|DarTAAR18-7 1.0297
psw|PswTAAR15 dar|DarTAAR18-8 1.0481
psw|PswTAAR15 dar|DarTAAR19-10 1.0847
psw|PswTAAR15 dar|DarTAAR19-11 1.0766
psw|PswTAAR15 dar|DarTAAR19-12 1.0143
psw|PswTAAR15 dar|DarTAAR19-13 1.0023
psw|PswTAAR15 dar|DarTAAR19-14 1.0353
psw|PswTAAR15 dar|DarTAAR19-1 1.0840
psw|PswTAAR15 dar|DarTAAR19-15 1.0756
psw|PswTAAR15 dar|DarTAAR19-16 1.0308
psw|PswTAAR15 dar|DarTAAR19-17 1.0877
psw|PswTAAR15 dar|DarTAAR19-18 1.0206
psw|PswTAAR15 dar|DarTAAR19-19 1.0087
psw|PswTAAR15 dar|DarTAAR19-20 1.0656
psw|PswTAAR15 dar|DarTAAR19-21 1.0508
psw|PswTAAR15 dar|DarTAAR19-23 0.8749
psw|PswTAAR15 dar|DarTAAR19-24 1.0179
psw|PswTAAR15 dar|DarTAAR19-2 1.0445
psw|PswTAAR15 dar|DarTAAR19-25 0.9740
psw|PswTAAR15 dar|DarTAAR19-26 1.0345
psw|PswTAAR15 dar|DarTAAR19-27 1.0537
psw|PswTAAR15 dar|DarTAAR19-4 1.0472
psw|PswTAAR15 dar|DarTAAR19-5 1.0279
psw|PswTAAR15 dar|DarTAAR19-6 1.0289
psw|PswTAAR15 dar|DarTAAR19-7 1.0289
psw|PswTAAR15 dar|DarTAAR19-8 0.9547
psw|PswTAAR15 dar|DarTAAR20-10 1.0481
psw|PswTAAR15 dar|DarTAAR20-11 1.0491
psw|PswTAAR15 dar|DarTAAR20-13 0.9941
psw|PswTAAR15 dar|DarTAAR20-14 1.0427
psw|PswTAAR15 dar|DarTAAR20-1 1.0152
psw|PswTAAR15 dar|DarTAAR20-16 0.9986
psw|PswTAAR15 dar|DarTAAR20-17 0.9619
psw|PswTAAR15 dar|DarTAAR20-18 0.9712
psw|PswTAAR15 dar|DarTAAR20-19 0.9811
psw|PswTAAR15 dar|DarTAAR20-20 0.9684
psw|PswTAAR15 dar|DarTAAR20-24 0.9638
psw|PswTAAR15 dar|DarTAAR20-2 1.0298
psw|PswTAAR15 dar|DarTAAR20-28 1.0096
psw|PswTAAR15 dar|DarTAAR20-29 1.0289
psw|PswTAAR15 dar|DarTAAR20-3 1.0134
psw|PswTAAR15 dar|DarTAAR20-4 1.0069
psw|PswTAAR15 dar|DarTAAR20-6 0.9684
psw|PswTAAR15 dar|DarTAAR20-8 1.0565
psw|PswTAAR15 dar|DarTAAR20-9 1.0197
psw|PswTAAR1 xma|XmaTAAR24 1.00266
psw|PswTAAR1 xma|XmaTAAR26 0.99291
psw|PswTAAR1 dar|DarTAAR16-1 0.8997
psw|PswTAAR1 dar|DarTAAR16-5 0.9143
psw|PswTAAR1 dar|DarTAAR17-1 0.9337
psw|PswTAAR1 dar|DarTAAR17-2 0.9363
psw|PswTAAR1 dar|DarTAAR18-10 0.9739
psw|PswTAAR1 dar|DarTAAR18-11 0.9802
psw|PswTAAR1 dar|DarTAAR18-12 0.9848
psw|PswTAAR1 dar|DarTAAR18-1 1.0032
psw|PswTAAR1 dar|DarTAAR18-2 1.0170
psw|PswTAAR1 dar|DarTAAR18-3 0.9749
psw|PswTAAR1 dar|DarTAAR18-4 0.9849
psw|PswTAAR1 dar|DarTAAR18-5 0.9511
psw|PswTAAR1 dar|DarTAAR18-6 0.9087
psw|PswTAAR1 dar|DarTAAR18-7 0.9472
psw|PswTAAR1 dar|DarTAAR18-8 0.9655
psw|PswTAAR1 dar|DarTAAR18-9 0.9445
psw|PswTAAR1 dar|DarTAAR19-10 0.9693
psw|PswTAAR1 dar|DarTAAR19-11 1.0032
psw|PswTAAR1 dar|DarTAAR19-12 0.9502
psw|PswTAAR1 dar|DarTAAR19-13 0.8739
psw|PswTAAR1 dar|DarTAAR19-14 0.9079
psw|PswTAAR1 dar|DarTAAR19-15 0.9509
psw|PswTAAR1 dar|DarTAAR19-16 0.9142
psw|PswTAAR1 dar|DarTAAR19-1 1.0088
psw|PswTAAR1 dar|DarTAAR19-17 0.9537
psw|PswTAAR1 dar|DarTAAR19-18 0.9565
psw|PswTAAR1 dar|DarTAAR19-19 0.9602
psw|PswTAAR1 dar|DarTAAR19-20 1.0114
psw|PswTAAR1 dar|DarTAAR19-21 0.9775
psw|PswTAAR1 dar|DarTAAR19-23 0.8144
psw|PswTAAR1 dar|DarTAAR19-24 0.9610
psw|PswTAAR1 dar|DarTAAR19-25 0.9352
psw|PswTAAR1 dar|DarTAAR19-26 0.9014
psw|PswTAAR1 dar|DarTAAR19-2 0.9720
psw|PswTAAR1 dar|DarTAAR19-27 0.9839
psw|PswTAAR1 dar|DarTAAR19-4 0.9766
psw|PswTAAR1 dar|DarTAAR19-5 0.9492
psw|PswTAAR1 dar|DarTAAR19-6 0.9537
psw|PswTAAR1 dar|DarTAAR19-7 0.9537
psw|PswTAAR1 dar|DarTAAR19-8 0.8649
psw|PswTAAR1 dar|DarTAAR19-9 0.9474
psw|PswTAAR1 dar|DarTAAR20-10 0.9987
psw|PswTAAR1 dar|DarTAAR20-11 1.0371
psw|PswTAAR1 dar|DarTAAR20-12 0.9849
psw|PswTAAR1 dar|DarTAAR20-13 1.0005
psw|PswTAAR1 dar|DarTAAR20-14 1.0179
psw|PswTAAR1 dar|DarTAAR20-15 0.9885
psw|PswTAAR1 dar|DarTAAR20-16 1.0116
psw|PswTAAR1 dar|DarTAAR20-17 0.9657
psw|PswTAAR1 dar|DarTAAR20-1 0.9665
psw|PswTAAR1 dar|DarTAAR20-18 0.9556
psw|PswTAAR1 dar|DarTAAR20-19 0.9619
psw|PswTAAR1 dar|DarTAAR20-20 0.9776
psw|PswTAAR1 dar|DarTAAR20-21 0.9932
psw|PswTAAR1 dar|DarTAAR20-22 0.9620
psw|PswTAAR1 dar|DarTAAR20-23 0.9731
psw|PswTAAR1 dar|DarTAAR20-24 0.9169
psw|PswTAAR1 dar|DarTAAR20-27 0.9565
psw|PswTAAR1 dar|DarTAAR20-2 0.9969
psw|PswTAAR1 dar|DarTAAR20-28 1.0060
psw|PswTAAR1 dar|DarTAAR20-29 0.9270
psw|PswTAAR1 dar|DarTAAR20-3 0.9914
psw|PswTAAR1 dar|DarTAAR20-4 0.9758
psw|PswTAAR1 dar|DarTAAR20-5 0.9958
psw|PswTAAR1 dar|DarTAAR20-6 0.9473
psw|PswTAAR1 dar|DarTAAR20-8 0.9684
psw|PswTAAR1 dar|DarTAAR20-9 1.0078
psw|PswTAAR7 sma|SmaTAAR9 1.02723
psw|PswTAAR7 lta|LtaTAAR22 0.98261
psw|PswTAAR7 gac|GacTAAR17 1.05115
psw|PswTAAR7 gac|GacTAAR9 0.97771
psw|PswTAAR7 gac|GacTAAR8 1.01728
psw|PswTAAR7 gac|GacTAAR7 1.03814
psw|PswTAAR7 gac|GacTAAR61 0.99730
psw|PswTAAR7 gac|GacTAAR60 1.00257
psw|PswTAAR7 gac|GacTAAR59 0.99446
psw|PswTAAR7 gac|GacTAAR28 1.03481
psw|PswTAAR7 gac|GacTAAR15 1.01524
psw|PswTAAR7 gac|GacTAAR13 1.02870
psw|PswTAAR7 gac|GacTAAR12 0.99933
psw|PswTAAR7 xma|XmaTAAR28 1.00020
psw|PswTAAR21 gmo|GmoTAAR13 1.12987
psw|PswTAAR21 gmo|GmoTAAR14 1.12221
psw|PswTAAR21 gmo|GmoTAAR15 1.12281
psw|PswTAAR21 gmo|GmoTAAR16 1.08608
psw|PswTAAR21 gmo|GmoTAAR17 0.93936
psw|PswTAAR21 gmo|GmoTAAR1 1.12120
psw|PswTAAR21 gmo|GmoTAAR18 0.99461
psw|PswTAAR21 gmo|GmoTAAR19 1.14001
psw|PswTAAR21 gmo|GmoTAAR20 1.15567
psw|PswTAAR21 gmo|GmoTAAR21 1.14059
psw|PswTAAR21 gmo|GmoTAAR22 1.14866
psw|PswTAAR21 gmo|GmoTAAR23 1.10127
psw|PswTAAR21 gmo|GmoTAAR2 1.21220
psw|PswTAAR21 gmo|GmoTAAR8P 1.14926
psw|PswTAAR21 dar|DarTAAR10-1 1.59576
psw|PswTAAR21 dar|DarTAAR10-2 1.5820
psw|PswTAAR21 dar|DarTAAR10-3 1.5554
psw|PswTAAR21 dar|DarTAAR10-5 1.5132
psw|PswTAAR21 dar|DarTAAR10-7 1.5554
psw|PswTAAR23 ola|OlaTAAR27 0.91329
psw|PswTAAR23 ola|OlaTAAR28 0.92483
psw|PswTAAR23 ola|OlaTAAR30 1.04627
psw|PswTAAR23 ola|OlaTAAR31 1.04882
psw|PswTAAR23 xma|XmaTAAR1 0.85468
psw|PswTAAR23 xma|XmaTAAR2 0.85610
psw|PswTAAR9 sma|SmaTAAR9 1.01430
psw|PswTAAR9 sma|SmaTAAR8 1.03176
psw|PswTAAR9 ola|OlaTAAR3 0.93783
psw|PswTAAR9 gac|GacTAAR12 0.99972
psw|PswTAAR9 gac|GacTAAR13 1.00790
psw|PswTAAR9 gac|GacTAAR15 1.01157
psw|PswTAAR9 gac|GacTAAR28 1.03890
psw|PswTAAR9 gac|GacTAAR59 0.97363
psw|PswTAAR9 gac|GacTAAR60 0.98182
psw|PswTAAR9 gac|GacTAAR61 0.98954
psw|PswTAAR9 gac|GacTAAR7 1.04179
psw|PswTAAR9 gac|GacTAAR8 1.02267
psw|PswTAAR9 gac|GacTAAR9 0.98061
psw|PswTAAR13 dar|DarTAAR16-1 1.0529
psw|PswTAAR13 dar|DarTAAR16-2 1.0877
psw|PswTAAR13 dar|DarTAAR16-3 1.0886
psw|PswTAAR13 dar|DarTAAR16-5 1.0555
psw|PswTAAR13 dar|DarTAAR16-6 1.0638
psw|PswTAAR13 dar|DarTAAR16-7 1.0794
psw|PswTAAR13 dar|DarTAAR16-8 1.0923
psw|PswTAAR13 dar|DarTAAR17-2 1.0546
psw|PswTAAR13 dar|DarTAAR18-1 1.0774
psw|PswTAAR13 dar|DarTAAR18-3 1.0528
psw|PswTAAR13 dar|DarTAAR18-4 1.0593
psw|PswTAAR13 dar|DarTAAR18-5 1.0170
psw|PswTAAR13 dar|DarTAAR19-11 1.0472
psw|PswTAAR13 dar|DarTAAR19-12 0.9859
psw|PswTAAR13 dar|DarTAAR19-13 0.9647
psw|PswTAAR13 dar|DarTAAR19-14 0.9997
psw|PswTAAR13 dar|DarTAAR19-1 1.0637
psw|PswTAAR13 dar|DarTAAR19-15 1.0334
psw|PswTAAR13 dar|DarTAAR19-17 1.0463
psw|PswTAAR13 dar|DarTAAR19-18 1.0059
psw|PswTAAR13 dar|DarTAAR19-19 0.9821
psw|PswTAAR13 dar|DarTAAR19-20 1.0306
psw|PswTAAR13 dar|DarTAAR19-21 1.0252
psw|PswTAAR13 dar|DarTAAR19-24 0.9748
psw|PswTAAR13 dar|DarTAAR19-2 1.0170
psw|PswTAAR13 dar|DarTAAR19-25 0.9675
psw|PswTAAR13 dar|DarTAAR19-26 1.0014
psw|PswTAAR13 dar|DarTAAR19-27 1.0363
psw|PswTAAR13 dar|DarTAAR19-5 0.9931
psw|PswTAAR13 dar|DarTAAR19-6 0.9950
psw|PswTAAR13 dar|DarTAAR19-7 0.9950
psw|PswTAAR13 dar|DarTAAR20-11 1.0271
psw|PswTAAR13 dar|DarTAAR20-14 1.0308
psw|PswTAAR13 dar|DarTAAR20-16 0.9684
psw|PswTAAR13 dar|DarTAAR20-2 0.9959
psw|PswTAAR13 dar|DarTAAR20-28 0.9813
psw|PswTAAR13 dar|DarTAAR20-3 0.9913
psw|PswTAAR13 dar|DarTAAR20-5 1.0609
psw|PswTAAR13 dar|DarTAAR20-8 1.0353
psw|PswTAAR13 dar|DarTAAR20-9 1.0023
psw|PswTAAR10 xma|XmaTAAR24 0.96699
psw|PswTAAR10 xma|XmaTAAR25 0.97187
psw|PswTAAR20 tru|TruTAAR19 0.9107
psw|PswTAAR20 gmo|GmoTAAR11 0.7145
psw|PswTAAR20 ola|OlaTAAR18 1.00007
psw|PswTAAR20 ola|OlaTAAR20 1.00319
psw|PswTAAR20 ola|OlaTAAR17 0.99607
psw|PswTAAR20 ola|OlaTAAR16 0.97498
psw|PswTAAR20 tru|TruTAAR3 0.9938
psw|PswTAAR20 xma|XmaTAAR18 1.04270
psw|PswTAAR20 xma|XmaTAAR17 1.02702
psw|PswTAAR20 dar|DarTAAR17-2 1.0261
psw|PswTAAR20 dar|DarTAAR20-9 0.9693
psw|PswTAAR20 dar|DarTAAR20-8 0.9867
psw|PswTAAR20 dar|DarTAAR20-6 0.8795
psw|PswTAAR20 dar|DarTAAR20-5 0.9858
psw|PswTAAR20 dar|DarTAAR20-4 0.9189
psw|PswTAAR20 dar|DarTAAR20-3 0.9308
psw|PswTAAR20 dar|DarTAAR20-29 0.9060
psw|PswTAAR20 dar|DarTAAR20-28 0.9545
psw|PswTAAR20 dar|DarTAAR20-27 0.9703
psw|PswTAAR20 dar|DarTAAR20-25 0.9161
psw|PswTAAR20 dar|DarTAAR20-24 0.9005
psw|PswTAAR20 dar|DarTAAR20-2 0.9546
psw|PswTAAR20 dar|DarTAAR20-23 0.8868
psw|PswTAAR20 dar|DarTAAR20-22 0.9362
psw|PswTAAR20 dar|DarTAAR20-21 0.9115
psw|PswTAAR20 dar|DarTAAR20-20 0.9280
psw|PswTAAR20 dar|DarTAAR20-19 0.9583
psw|PswTAAR20 dar|DarTAAR20-18 0.9454
psw|PswTAAR20 dar|DarTAAR20-17 0.9004
psw|PswTAAR20 dar|DarTAAR20-16 0.9436
psw|PswTAAR20 dar|DarTAAR20-15 0.9832
psw|PswTAAR20 dar|DarTAAR20-14 0.9952
psw|PswTAAR20 dar|DarTAAR20-1 0.9197
psw|PswTAAR20 dar|DarTAAR20-13 0.9784
psw|PswTAAR20 dar|DarTAAR20-12 0.9399
psw|PswTAAR20 dar|DarTAAR20-11 0.9738
psw|PswTAAR20 dar|DarTAAR20-10 0.9931
psw|PswTAAR20 dar|DarTAAR19-9 0.9564
psw|PswTAAR20 dar|DarTAAR19-8 0.8639
psw|PswTAAR20 dar|DarTAAR19-7 0.9996
psw|PswTAAR20 dar|DarTAAR19-6 0.9996
psw|PswTAAR20 dar|DarTAAR19-5 0.9968
psw|PswTAAR20 dar|DarTAAR19-4 0.9930
psw|PswTAAR20 dar|DarTAAR19-27 1.0152
psw|PswTAAR20 dar|DarTAAR19-26 0.9593
psw|PswTAAR20 dar|DarTAAR19-25 0.9518
psw|PswTAAR20 dar|DarTAAR19-24 0.9299
psw|PswTAAR20 dar|DarTAAR19-2 1.0225
psw|PswTAAR20 dar|DarTAAR19-23 0.8408
psw|PswTAAR20 dar|DarTAAR19-21 0.9904
psw|PswTAAR20 dar|DarTAAR19-20 1.0033
psw|PswTAAR20 dar|DarTAAR19-19 0.9609
psw|PswTAAR20 dar|DarTAAR19-18 0.9693
psw|PswTAAR20 dar|DarTAAR19-17 0.9868
psw|PswTAAR20 dar|DarTAAR19-16 0.9941
psw|PswTAAR20 dar|DarTAAR19-15 0.9537
psw|PswTAAR20 dar|DarTAAR19-14 0.9612
psw|PswTAAR20 dar|DarTAAR19-1 0.9997
psw|PswTAAR20 dar|DarTAAR19-13 0.9317
psw|PswTAAR20 dar|DarTAAR19-12 0.9444
psw|PswTAAR20 dar|DarTAAR19-11 1.0024
psw|PswTAAR20 dar|DarTAAR19-10 0.9390
psw|PswTAAR20 dar|DarTAAR18-9 0.9372
psw|PswTAAR20 dar|DarTAAR18-8 1.0023
psw|PswTAAR20 dar|DarTAAR18-7 0.9867
psw|PswTAAR20 dar|DarTAAR18-6 0.8758
psw|PswTAAR20 dar|DarTAAR18-5 0.9721
psw|PswTAAR20 dar|DarTAAR18-4 0.9841
psw|PswTAAR20 dar|DarTAAR18-3 0.9545
psw|PswTAAR20 dar|DarTAAR18-2 0.9573
psw|PswTAAR20 dar|DarTAAR18-1 1.0087
psw|PswTAAR20 dar|DarTAAR18-12 0.9344
psw|PswTAAR20 dar|DarTAAR18-11 0.9482
psw|PswTAAR20 dar|DarTAAR18-10 0.9426
psw|PswTAAR20 dar|DarTAAR17-1 0.9364
psw|PswTAAR20 dar|DarTAAR16-8 1.0181
psw|PswTAAR20 dar|DarTAAR16-7 1.0362
psw|PswTAAR20 dar|DarTAAR16-5 0.9849
psw|PswTAAR20 dar|DarTAAR16-4 1.0574
psw|PswTAAR20 dar|DarTAAR16-3 1.0326
psw|PswTAAR20 dar|DarTAAR16-2 1.0042
psw|PswTAAR20 dar|DarTAAR16-1 0.9657
psw|PswTAAR6 sma|SmaTAAR9 0.97750
psw|PswTAAR6 sma|SmaTAAR8 0.97908
psw|PswTAAR6 ola|OlaTAAR3 0.91423
psw|PswTAAR24 gac|GacTAAR44 0.99237
psw|PswTAAR24 gac|GacTAAR43 0.94055
psw|PswTAAR18 tru|TruTAAR19 0.9131
psw|PswTAAR18 gmo|GmoTAAR11 0.7021
psw|PswTAAR18 gmo|GmoTAAR10 0.7259
psw|PswTAAR18 tru|TruTAAR3 1.0046
psw|PswTAAR18 xma|XmaTAAR18 1.05152
psw|PswTAAR18 xma|XmaTAAR17 1.02218
psw|PswTAAR18 dar|DarTAAR17-2 1.0573
psw|PswTAAR18 dar|DarTAAR20-9 0.9968
psw|PswTAAR18 dar|DarTAAR20-8 0.9820
psw|PswTAAR18 dar|DarTAAR20-6 0.8968
psw|PswTAAR18 dar|DarTAAR20-5 0.9794
psw|PswTAAR18 dar|DarTAAR20-4 0.9307
psw|PswTAAR18 dar|DarTAAR20-3 0.9362
psw|PswTAAR18 dar|DarTAAR20-29 0.9115
psw|PswTAAR18 dar|DarTAAR20-28 0.9702
psw|PswTAAR18 dar|DarTAAR20-27 0.9628
psw|PswTAAR18 dar|DarTAAR20-25 0.9244
psw|PswTAAR18 dar|DarTAAR20-24 0.9161
psw|PswTAAR18 dar|DarTAAR20-2 0.9601
psw|PswTAAR18 dar|DarTAAR20-23 0.8978
psw|PswTAAR18 dar|DarTAAR20-22 0.9628
psw|PswTAAR18 dar|DarTAAR20-21 0.9208
psw|PswTAAR18 dar|DarTAAR20-20 0.9446
psw|PswTAAR18 dar|DarTAAR20-19 0.9647
psw|PswTAAR18 dar|DarTAAR20-18 0.9547
psw|PswTAAR18 dar|DarTAAR20-17 0.9115
psw|PswTAAR18 dar|DarTAAR20-16 0.9556
psw|PswTAAR18 dar|DarTAAR20-15 0.9711
psw|PswTAAR18 dar|DarTAAR20-14 1.0060
psw|PswTAAR18 dar|DarTAAR20-1 0.9243
psw|PswTAAR18 dar|DarTAAR20-13 0.9969
psw|PswTAAR18 dar|DarTAAR20-12 0.9583
psw|PswTAAR18 dar|DarTAAR20-11 0.9694
psw|PswTAAR18 dar|DarTAAR20-10 0.9997
psw|PswTAAR18 dar|DarTAAR19-9 0.9667
psw|PswTAAR18 dar|DarTAAR19-8 0.8886
psw|PswTAAR18 dar|DarTAAR19-7 1.0142
psw|PswTAAR18 dar|DarTAAR19-6 1.0142
psw|PswTAAR18 dar|DarTAAR19-5 1.0114
psw|PswTAAR18 dar|DarTAAR19-4 1.0088
psw|PswTAAR18 dar|DarTAAR19-27 1.0316
psw|PswTAAR18 dar|DarTAAR19-26 0.9785
psw|PswTAAR18 dar|DarTAAR19-25 0.9693
psw|PswTAAR18 dar|DarTAAR19-24 0.9647
psw|PswTAAR18 dar|DarTAAR19-2 1.0390
psw|PswTAAR18 dar|DarTAAR19-23 0.8291
psw|PswTAAR18 dar|DarTAAR19-21 0.9647
psw|PswTAAR18 dar|DarTAAR19-20 1.0078
psw|PswTAAR18 dar|DarTAAR19-19 0.9693
psw|PswTAAR18 dar|DarTAAR19-18 0.9673
psw|PswTAAR18 dar|DarTAAR19-17 0.9949
psw|PswTAAR18 dar|DarTAAR19-16 0.9985
psw|PswTAAR18 dar|DarTAAR19-15 0.9756
psw|PswTAAR18 dar|DarTAAR19-14 0.9655
psw|PswTAAR18 dar|DarTAAR19-1 1.0216
psw|PswTAAR18 dar|DarTAAR19-13 0.9299
psw|PswTAAR18 dar|DarTAAR19-12 0.9545
psw|PswTAAR18 dar|DarTAAR19-11 1.0409
psw|PswTAAR18 dar|DarTAAR19-10 0.9794
psw|PswTAAR18 dar|DarTAAR18-9 0.9573
psw|PswTAAR18 dar|DarTAAR18-8 1.0097
psw|PswTAAR18 dar|DarTAAR18-7 0.9976
psw|PswTAAR18 dar|DarTAAR18-6 0.8840
psw|PswTAAR18 dar|DarTAAR18-5 0.9923
psw|PswTAAR18 dar|DarTAAR18-4 1.0014
psw|PswTAAR18 dar|DarTAAR18-3 1.0014
psw|PswTAAR18 dar|DarTAAR18-2 0.9655
psw|PswTAAR18 dar|DarTAAR18-1 1.0306
psw|PswTAAR18 dar|DarTAAR18-12 0.9739
psw|PswTAAR18 dar|DarTAAR18-11 0.9701
psw|PswTAAR18 dar|DarTAAR18-10 0.9692
psw|PswTAAR18 dar|DarTAAR17-1 0.9556
psw|PswTAAR18 dar|DarTAAR16-8 1.0364
psw|PswTAAR18 dar|DarTAAR16-7 1.0408
psw|PswTAAR18 dar|DarTAAR16-5 0.9932
psw|PswTAAR18 dar|DarTAAR16-4 1.0482
psw|PswTAAR18 dar|DarTAAR16-3 1.0253
psw|PswTAAR18 dar|DarTAAR16-2 1.0245
psw|PswTAAR18 dar|DarTAAR16-1 0.9905
psw|PswTAAR18 ola|OlaTAAR16 1.01066
psw|PswTAAR18 ola|OlaTAAR17 1.00865
psw|PswTAAR18 ola|OlaTAAR20 1.00966
psw|PswTAAR12 sma|SmaTAAR5 0.94318
psw|PswTAAR16 tru|TruTAAR19 0.9256
psw|PswTAAR16 gmo|GmoTAAR11 0.7150
psw|PswTAAR16 gmo|GmoTAAR10 0.7307
psw|PswTAAR16 ola|OlaTAAR18 1.02668
psw|PswTAAR16 ola|OlaTAAR20 1.02221
psw|PswTAAR16 ola|OlaTAAR17 1.01764
psw|PswTAAR16 ola|OlaTAAR16 1.00767
psw|PswTAAR16 xma|XmaTAAR17 1.04470
psw|PswTAAR16 dar|DarTAAR16-1 0.9813
psw|PswTAAR16 dar|DarTAAR16-2 1.0207
psw|PswTAAR16 dar|DarTAAR16-3 1.0308
psw|PswTAAR16 dar|DarTAAR16-4 1.0547
psw|PswTAAR16 dar|DarTAAR16-5 0.9730
psw|PswTAAR16 dar|DarTAAR16-7 1.0225
psw|PswTAAR16 dar|DarTAAR16-8 1.0052
psw|PswTAAR16 dar|DarTAAR17-1 0.9527
psw|PswTAAR16 dar|DarTAAR18-10 0.9490
psw|PswTAAR16 dar|DarTAAR18-11 0.9536
psw|PswTAAR16 dar|DarTAAR18-12 0.9519
psw|PswTAAR16 dar|DarTAAR18-1 1.0270
psw|PswTAAR16 dar|DarTAAR18-2 0.9739
psw|PswTAAR16 dar|DarTAAR18-3 0.9958
psw|PswTAAR16 dar|DarTAAR18-4 1.0097
psw|PswTAAR16 dar|DarTAAR18-5 0.9987
psw|PswTAAR16 dar|DarTAAR18-6 0.8555
psw|PswTAAR16 dar|DarTAAR18-7 0.9997
psw|PswTAAR16 dar|DarTAAR18-8 1.0152
psw|PswTAAR16 dar|DarTAAR18-9 0.9298
psw|PswTAAR16 dar|DarTAAR19-10 0.9721
psw|PswTAAR16 dar|DarTAAR19-11 1.0462
psw|PswTAAR16 dar|DarTAAR19-12 0.9573
psw|PswTAAR16 dar|DarTAAR19-13 0.9381
psw|PswTAAR16 dar|DarTAAR19-14 0.9749
psw|PswTAAR16 dar|DarTAAR19-15 0.9730
psw|PswTAAR16 dar|DarTAAR19-16 0.9986
psw|PswTAAR16 dar|DarTAAR19-1 1.0133
psw|PswTAAR16 dar|DarTAAR19-17 0.9986
psw|PswTAAR16 dar|DarTAAR19-18 0.9674
psw|PswTAAR16 dar|DarTAAR19-19 0.9702
psw|PswTAAR16 dar|DarTAAR19-20 1.0243
psw|PswTAAR16 dar|DarTAAR19-21 0.9774
psw|PswTAAR16 dar|DarTAAR19-23 0.8300
psw|PswTAAR16 dar|DarTAAR19-24 0.9544
psw|PswTAAR16 dar|DarTAAR19-25 0.9673
psw|PswTAAR16 dar|DarTAAR19-26 0.9673
psw|PswTAAR16 dar|DarTAAR19-2 1.0279
psw|PswTAAR16 dar|DarTAAR19-27 1.0279
psw|PswTAAR16 dar|DarTAAR19-4 0.9867
psw|PswTAAR16 dar|DarTAAR19-5 0.9840
psw|PswTAAR16 dar|DarTAAR19-6 0.9867
psw|PswTAAR16 dar|DarTAAR19-7 0.9867
psw|PswTAAR16 dar|DarTAAR19-8 0.8794
psw|PswTAAR16 dar|DarTAAR19-9 0.9574
psw|PswTAAR16 dar|DarTAAR20-10 0.9885
psw|PswTAAR16 dar|DarTAAR20-11 0.9629
psw|PswTAAR16 dar|DarTAAR20-12 0.9528
psw|PswTAAR16 dar|DarTAAR20-13 0.9821
psw|PswTAAR16 dar|DarTAAR20-14 1.0115
psw|PswTAAR16 dar|DarTAAR20-15 1.0014
psw|PswTAAR16 dar|DarTAAR20-1 0.9215
psw|PswTAAR16 dar|DarTAAR20-16 0.9546
psw|PswTAAR16 dar|DarTAAR20-17 0.9061
psw|PswTAAR16 dar|DarTAAR20-18 0.9620
psw|PswTAAR16 dar|DarTAAR20-19 0.9610
psw|PswTAAR16 dar|DarTAAR20-20 0.9364
psw|PswTAAR16 dar|DarTAAR20-21 0.8932
psw|PswTAAR16 dar|DarTAAR20-22 0.9428
psw|PswTAAR16 dar|DarTAAR20-23 0.8758
psw|PswTAAR16 dar|DarTAAR20-24 0.9014
psw|PswTAAR16 dar|DarTAAR20-25 0.9179
psw|PswTAAR16 dar|DarTAAR20-2 0.9720
psw|PswTAAR16 dar|DarTAAR20-27 0.9840
psw|PswTAAR16 dar|DarTAAR20-28 0.9739
psw|PswTAAR16 dar|DarTAAR20-29 0.9161
psw|PswTAAR16 dar|DarTAAR20-3 0.9326
psw|PswTAAR16 dar|DarTAAR20-4 0.9380
psw|PswTAAR16 dar|DarTAAR20-5 1.0124
psw|PswTAAR16 dar|DarTAAR20-6 0.9069
psw|PswTAAR16 dar|DarTAAR20-8 0.9821
psw|PswTAAR16 dar|DarTAAR20-9 1.0023
psw|PswTAAR25 gac|GacTAAR44 0.99237
psw|PswTAAR25 gac|GacTAAR43 0.94055
ola|OlaTAAR26 gac|GacTAAR12 0.99326
ola|OlaTAAR26 gac|GacTAAR13 0.98117
ola|OlaTAAR26 gac|GacTAAR15 0.97183
ola|OlaTAAR26 gac|GacTAAR28 1.00261
ola|OlaTAAR26 gac|GacTAAR59 0.9306
ola|OlaTAAR26 gac|GacTAAR60 0.9377
ola|OlaTAAR26 gac|GacTAAR61 0.9389
ola|OlaTAAR26 gac|GacTAAR7 1.00749
ola|OlaTAAR26 gac|GacTAAR8 0.95369
ola|OlaTAAR26 gac|GacTAAR9 0.95209
ola|OlaTAAR13 xma|XmaTAAR43 0.96150
ola|OlaTAAR13 xma|XmaTAAR53 0.95445
ola|OlaTAAR13 xma|XmaTAAR52 0.9311
ola|OlaTAAR13 xma|XmaTAAR51 0.94527
ola|OlaTAAR13 xma|XmaTAAR50 0.95069
ola|OlaTAAR13 xma|XmaTAAR49 0.94631
ola|OlaTAAR13 xma|XmaTAAR48 0.95334
ola|OlaTAAR13 xma|XmaTAAR47 0.96147
ola|OlaTAAR13 xma|XmaTAAR46 0.9333
ola|OlaTAAR13 xma|XmaTAAR45 0.95824
ola|OlaTAAR13 xma|XmaTAAR44 0.9176
ola|OlaTAAR13 xma|XmaTAAR42 0.9311
ola|OlaTAAR13 xma|XmaTAAR41 0.9154
ola|OlaTAAR13 xma|XmaTAAR40 0.9279
ola|OlaTAAR13 xma|XmaTAAR39 0.9306
ola|OlaTAAR13 xma|XmaTAAR38 0.96847
ola|OlaTAAR28 sma|SmaTAAR13 0.9501
ola|OlaTAAR28 lta|LtaTAAR3 0.97939
ola|OlaTAAR28 psw|PswTAAR23 0.92483
ola|OlaTAAR28 xma|XmaTAAR4 1.15288
ola|OlaTAAR28 xma|XmaTAAR2 1.04778
ola|OlaTAAR28 xma|XmaTAAR1 1.05808
ola|OlaTAAR28 tru|TruTAAR12 0.94094
ola|OlaTAAR20 psw|PswTAAR20 1.00319
ola|OlaTAAR20 psw|PswTAAR16 1.02221
ola|OlaTAAR20 psw|PswTAAR18 1.00966
ola|OlaTAAR20 xma|XmaTAAR17 1.15286
ola|OlaTAAR20 dar|DarTAAR13-1 0.9456
ola|OlaTAAR20 dar|DarTAAR13-2 0.9411
ola|OlaTAAR20 dar|DarTAAR13-4 0.9068
ola|OlaTAAR20 dar|DarTAAR13-5 0.9428
ola|OlaTAAR32 xma|XmaTAAR5 1.15891
ola|OlaTAAR32 xma|XmaTAAR6 1.07916
ola|OlaTAAR32 xma|XmaTAAR7 1.14366
ola|OlaTAAR24 xma|XmaTAAR21 0.95281
ola|OlaTAAR22 xma|XmaTAAR21 0.96043
ola|OlaTAAR36 gmo|GmoTAAR8P 1.0491
ola|OlaTAAR36 gmo|GmoTAAR2 1.0562
ola|OlaTAAR36 gmo|GmoTAAR23 1.0112
ola|OlaTAAR36 gmo|GmoTAAR22 1.0580
ola|OlaTAAR36 gmo|GmoTAAR21 1.0173
ola|OlaTAAR36 gmo|GmoTAAR20 1.0261
ola|OlaTAAR36 gmo|GmoTAAR19 1.0323
ola|OlaTAAR36 gmo|GmoTAAR18 0.8576
ola|OlaTAAR36 gmo|GmoTAAR17 0.9821
ola|OlaTAAR36 gmo|GmoTAAR16 0.9826
ola|OlaTAAR36 gmo|GmoTAAR15 1.0102
ola|OlaTAAR36 gmo|GmoTAAR14 1.0953
ola|OlaTAAR36 gmo|GmoTAAR13 1.0642
ola|OlaTAAR36 gmo|GmoTAAR12 1.0235
ola|OlaTAAR36 gmo|GmoTAAR1 1.0979
ola|OlaTAAR36 xma|XmaTAAR11 1.23032
ola|OlaTAAR29 tru|TruTAAR12 1.04566
ola|OlaTAAR29 xma|XmaTAAR1 1.12262
ola|OlaTAAR29 xma|XmaTAAR2 1.12526
ola|OlaTAAR7 xma|XmaTAAR43 1.02711
ola|OlaTAAR7 xma|XmaTAAR53 1.00601
ola|OlaTAAR7 xma|XmaTAAR52 0.99351
ola|OlaTAAR7 xma|XmaTAAR51 1.00320
ola|OlaTAAR7 xma|XmaTAAR50 1.00436
ola|OlaTAAR7 xma|XmaTAAR49 1.00757
ola|OlaTAAR7 xma|XmaTAAR48 0.99725
ola|OlaTAAR7 xma|XmaTAAR47 0.99887
ola|OlaTAAR7 xma|XmaTAAR46 1.00159
ola|OlaTAAR7 xma|XmaTAAR45 1.00492
ola|OlaTAAR7 xma|XmaTAAR44 0.98154
ola|OlaTAAR7 xma|XmaTAAR42 0.99351
ola|OlaTAAR7 xma|XmaTAAR41 0.95821
ola|OlaTAAR7 xma|XmaTAAR40 0.96422
ola|OlaTAAR7 xma|XmaTAAR39 0.98366
ola|OlaTAAR7 xma|XmaTAAR38 1.00976
ola|OlaTAAR10 xma|XmaTAAR43 1.02872
ola|OlaTAAR10 xma|XmaTAAR53 1.00647
ola|OlaTAAR10 xma|XmaTAAR52 0.99407
ola|OlaTAAR10 xma|XmaTAAR51 0.99786
ola|OlaTAAR10 xma|XmaTAAR50 1.01564
ola|OlaTAAR10 xma|XmaTAAR49 1.01733
ola|OlaTAAR10 xma|XmaTAAR48 1.00705
ola|OlaTAAR10 xma|XmaTAAR47 1.00813
ola|OlaTAAR10 xma|XmaTAAR46 0.99074
ola|OlaTAAR10 xma|XmaTAAR45 0.98697
ola|OlaTAAR10 xma|XmaTAAR44 0.97187
ola|OlaTAAR10 xma|XmaTAAR42 0.99407
ola|OlaTAAR10 xma|XmaTAAR41 0.95172
ola|OlaTAAR10 xma|XmaTAAR40 0.95880
ola|OlaTAAR10 xma|XmaTAAR39 0.98314
ola|OlaTAAR10 xma|XmaTAAR38 1.00105
ola|OlaTAAR31 sma|SmaTAAR13 1.04670
ola|OlaTAAR31 lta|LtaTAAR3 1.06708
ola|OlaTAAR31 psw|PswTAAR23 1.04882
ola|OlaTAAR31 xma|XmaTAAR4 1.26988
ola|OlaTAAR31 xma|XmaTAAR2 1.09647
ola|OlaTAAR31 xma|XmaTAAR1 1.09384
ola|OlaTAAR34 gmo|GmoTAAR12 1.0855
ola|OlaTAAR34 gmo|GmoTAAR13 1.1148
ola|OlaTAAR34 gmo|GmoTAAR14 1.1439
ola|OlaTAAR34 gmo|GmoTAAR15 1.0536
ola|OlaTAAR34 gmo|GmoTAAR16 1.0235
ola|OlaTAAR34 gmo|GmoTAAR17 1.0354
ola|OlaTAAR34 gmo|GmoTAAR18 0.8951
ola|OlaTAAR34 gmo|GmoTAAR19 1.0865
ola|OlaTAAR34 gmo|GmoTAAR20 1.0722
ola|OlaTAAR34 gmo|GmoTAAR21 1.0731
ola|OlaTAAR34 gmo|GmoTAAR22 1.1102
ola|OlaTAAR34 gmo|GmoTAAR23 1.0607
ola|OlaTAAR34 gmo|GmoTAAR2 1.0987
ola|OlaTAAR34 gmo|GmoTAAR8P 1.0926
ola|OlaTAAR9 xma|XmaTAAR43 1.02980
ola|OlaTAAR9 xma|XmaTAAR53 0.98754
ola|OlaTAAR9 xma|XmaTAAR52 0.99514
ola|OlaTAAR9 xma|XmaTAAR51 0.98320
ola|OlaTAAR9 xma|XmaTAAR50 1.02379
ola|OlaTAAR9 xma|XmaTAAR49 0.99837
ola|OlaTAAR9 xma|XmaTAAR48 0.99675
ola|OlaTAAR9 xma|XmaTAAR47 1.01189
ola|OlaTAAR9 xma|XmaTAAR46 0.97993
ola|OlaTAAR9 xma|XmaTAAR45 0.95990
ola|OlaTAAR9 xma|XmaTAAR44 0.94909
ola|OlaTAAR9 xma|XmaTAAR42 0.99514
ola|OlaTAAR9 xma|XmaTAAR41 0.94634
ola|OlaTAAR9 xma|XmaTAAR40 0.93927
ola|OlaTAAR9 xma|XmaTAAR39 0.97129
ola|OlaTAAR9 xma|XmaTAAR38 0.97397
ola|OlaTAAR16 psw|PswTAAR20 0.97498
ola|OlaTAAR16 psw|PswTAAR16 1.00767
ola|OlaTAAR16 lta|LtaTAAR18 0.95512
ola|OlaTAAR16 xma|XmaTAAR18 1.11052
ola|OlaTAAR16 xma|XmaTAAR17 1.12035
ola|OlaTAAR16 dar|DarTAAR13-3 0.8779
ola|OlaTAAR16 dar|DarTAAR13-5 0.8655
ola|OlaTAAR16 dar|DarTAAR13-4 0.8393
ola|OlaTAAR16 dar|DarTAAR13-2 0.8620
ola|OlaTAAR16 dar|DarTAAR13-1 0.8445
ola|OlaTAAR16 psw|PswTAAR18 1.01066
ola|OlaTAAR33 gmo|GmoTAAR13 1.0979
ola|OlaTAAR33 gmo|GmoTAAR14 1.1111
ola|OlaTAAR33 gmo|GmoTAAR15 1.0802
ola|OlaTAAR33 gmo|GmoTAAR16 1.0785
ola|OlaTAAR33 gmo|GmoTAAR17 1.0264
ola|OlaTAAR33 gmo|GmoTAAR1 1.1138
ola|OlaTAAR33 gmo|GmoTAAR18 0.9259
ola|OlaTAAR33 gmo|GmoTAAR19 1.0943
ola|OlaTAAR33 gmo|GmoTAAR20 1.0943
ola|OlaTAAR33 gmo|GmoTAAR21 1.0882
ola|OlaTAAR33 gmo|GmoTAAR22 1.1315
ola|OlaTAAR33 gmo|GmoTAAR23 1.1068
ola|OlaTAAR33 gmo|GmoTAAR2 1.0996
ola|OlaTAAR33 gmo|GmoTAAR8P 1.1422
ola|OlaTAAR33 gac|GacTAAR42 1.17886
ola|OlaTAAR33 gac|GacTAAR43 1.13766
ola|OlaTAAR33 dar|DarTAAR10-1 1.1422
ola|OlaTAAR33 dar|DarTAAR10-2 1.1097
ola|OlaTAAR33 dar|DarTAAR10-3 1.1169
ola|OlaTAAR33 dar|DarTAAR10-5 1.0543
ola|OlaTAAR33 dar|DarTAAR10-7 1.1169
ola|OlaTAAR8 xma|XmaTAAR43 1.03838
ola|OlaTAAR8 xma|XmaTAAR53 1.01084
ola|OlaTAAR8 xma|XmaTAAR52 1.02539
ola|OlaTAAR8 xma|XmaTAAR51 1.00589
ola|OlaTAAR8 xma|XmaTAAR50 1.01033
ola|OlaTAAR8 xma|XmaTAAR49 1.02545
ola|OlaTAAR8 xma|XmaTAAR48 1.00650
ola|OlaTAAR8 xma|XmaTAAR47 1.01793
ola|OlaTAAR8 xma|XmaTAAR46 1.01677
ola|OlaTAAR8 xma|XmaTAAR45 1.00267
ola|OlaTAAR8 xma|XmaTAAR44 0.98209
ola|OlaTAAR8 xma|XmaTAAR42 1.02539
ola|OlaTAAR8 xma|XmaTAAR41 0.97286
ola|OlaTAAR8 xma|XmaTAAR40 0.96746
ola|OlaTAAR8 xma|XmaTAAR39 0.98912
ola|OlaTAAR8 xma|XmaTAAR38 1.01297
ola|OlaTAAR18 psw|PswTAAR16 1.02668
ola|OlaTAAR18 psw|PswTAAR20 1.00007
ola|OlaTAAR18 lta|LtaTAAR18 0.97035
ola|OlaTAAR18 xma|XmaTAAR18 1.12467
ola|OlaTAAR18 xma|XmaTAAR17 1.14307
ola|OlaTAAR18 dar|DarTAAR13-3 0.8875
ola|OlaTAAR18 dar|DarTAAR13-5 0.8893
ola|OlaTAAR18 dar|DarTAAR13-4 0.8526
ola|OlaTAAR18 dar|DarTAAR13-2 0.8770
ola|OlaTAAR18 dar|DarTAAR13-1 0.8858
ola|OlaTAAR6 xma|XmaTAAR50 1.03958
ola|OlaTAAR6 xma|XmaTAAR53 1.04116
ola|OlaTAAR6 xma|XmaTAAR52 1.02652
ola|OlaTAAR6 xma|XmaTAAR51 1.03629
ola|OlaTAAR6 xma|XmaTAAR49 1.04056
ola|OlaTAAR6 xma|XmaTAAR48 1.03032
ola|OlaTAAR6 xma|XmaTAAR47 1.03192
ola|OlaTAAR6 xma|XmaTAAR46 1.03627
ola|OlaTAAR6 xma|XmaTAAR45 1.03198
ola|OlaTAAR6 xma|XmaTAAR44 1.01348
ola|OlaTAAR6 xma|XmaTAAR42 1.02652
ola|OlaTAAR6 xma|XmaTAAR41 0.99021
ola|OlaTAAR6 xma|XmaTAAR40 0.99622
ola|OlaTAAR6 xma|XmaTAAR39 1.01513
ola|OlaTAAR6 xma|XmaTAAR38 1.02268
ola|OlaTAAR27 sma|SmaTAAR13 0.9223
ola|OlaTAAR27 lta|LtaTAAR3 0.96935
ola|OlaTAAR27 psw|PswTAAR23 0.91329
ola|OlaTAAR27 xma|XmaTAAR4 1.13714
ola|OlaTAAR27 xma|XmaTAAR2 1.04507
ola|OlaTAAR27 xma|XmaTAAR1 1.04460
ola|OlaTAAR27 tru|TruTAAR12 0.93206
ola|OlaTAAR37 gmo|GmoTAAR8P 0.8985
ola|OlaTAAR37 gmo|GmoTAAR2 0.8975
ola|OlaTAAR37 gmo|GmoTAAR23 0.8930
ola|OlaTAAR37 gmo|GmoTAAR22 0.9357
ola|OlaTAAR37 gmo|GmoTAAR21 0.8923
ola|OlaTAAR37 gmo|GmoTAAR20 0.8914
ola|OlaTAAR37 gmo|GmoTAAR19 0.9003
ola|OlaTAAR37 gmo|GmoTAAR18 0.8950
ola|OlaTAAR37 gmo|GmoTAAR17 0.8207
ola|OlaTAAR37 gmo|GmoTAAR16 0.8434
ola|OlaTAAR37 gmo|GmoTAAR15 0.8780
ola|OlaTAAR37 gmo|GmoTAAR14 0.9552
ola|OlaTAAR37 gmo|GmoTAAR13 0.9206
ola|OlaTAAR37 gmo|GmoTAAR12 0.9073
ola|OlaTAAR37 gmo|GmoTAAR1 0.9579
ola|OlaTAAR37 xma|XmaTAAR11 1.09852
ola|OlaTAAR12 xma|XmaTAAR43 1.03740
ola|OlaTAAR12 xma|XmaTAAR53 1.03032
ola|OlaTAAR12 xma|XmaTAAR52 1.00702
ola|OlaTAAR12 xma|XmaTAAR51 1.03734
ola|OlaTAAR12 xma|XmaTAAR50 1.03520
ola|OlaTAAR12 xma|XmaTAAR49 1.01998
ola|OlaTAAR12 xma|XmaTAAR48 1.00424
ola|OlaTAAR12 xma|XmaTAAR47 1.00485
ola|OlaTAAR12 xma|XmaTAAR46 1.01242
ola|OlaTAAR12 xma|XmaTAAR45 0.98424
ola|OlaTAAR12 xma|XmaTAAR44 0.96688
ola|OlaTAAR12 xma|XmaTAAR42 1.00702
ola|OlaTAAR12 xma|XmaTAAR41 0.95282
ola|OlaTAAR12 xma|XmaTAAR40 0.96316
ola|OlaTAAR12 xma|XmaTAAR39 0.99770
ola|OlaTAAR12 xma|XmaTAAR38 0.97603
ola|OlaTAAR35 gmo|GmoTAAR8P 0.8905
ola|OlaTAAR35 gmo|GmoTAAR2 0.9180
ola|OlaTAAR35 gmo|GmoTAAR23 0.8949
ola|OlaTAAR35 gmo|GmoTAAR22 0.9383
ola|OlaTAAR35 gmo|GmoTAAR21 0.8950
ola|OlaTAAR35 gmo|GmoTAAR20 0.8957
ola|OlaTAAR35 gmo|GmoTAAR19 0.9029
ola|OlaTAAR35 gmo|GmoTAAR18 0.8968
ola|OlaTAAR35 gmo|GmoTAAR17 0.8356
ola|OlaTAAR35 gmo|GmoTAAR16 0.8462
ola|OlaTAAR35 gmo|GmoTAAR15 0.8825
ola|OlaTAAR35 gmo|GmoTAAR14 0.9579
ola|OlaTAAR35 gmo|GmoTAAR13 0.9233
ola|OlaTAAR35 gmo|GmoTAAR12 0.9100
ola|OlaTAAR35 gmo|GmoTAAR1 0.9606
ola|OlaTAAR35 xma|XmaTAAR11 1.11536
ola|OlaTAAR14 xma|XmaTAAR43 0.97341
ola|OlaTAAR14 xma|XmaTAAR53 0.96913
ola|OlaTAAR14 xma|XmaTAAR52 0.9317
ola|OlaTAAR14 xma|XmaTAAR51 0.96963
ola|OlaTAAR14 xma|XmaTAAR50 0.98807
ola|OlaTAAR14 xma|XmaTAAR49 0.97722
ola|OlaTAAR14 xma|XmaTAAR48 0.95714
ola|OlaTAAR14 xma|XmaTAAR47 0.94683
ola|OlaTAAR14 xma|XmaTAAR46 0.95227
ola|OlaTAAR14 xma|XmaTAAR45 0.9273
ola|OlaTAAR14 xma|XmaTAAR44 0.9035
ola|OlaTAAR14 xma|XmaTAAR42 0.9317
ola|OlaTAAR14 xma|XmaTAAR41 0.9170
ola|OlaTAAR14 xma|XmaTAAR40 0.9230
ola|OlaTAAR14 xma|XmaTAAR39 0.93762
ola|OlaTAAR14 xma|XmaTAAR38 0.96579
ola|OlaTAAR2 tru|TruTAAR19 0.98747
ola|OlaTAAR2 gmo|GmoTAAR10 1.1529
ola|OlaTAAR2 dar|DarTAAR16-1 0.9966
ola|OlaTAAR2 dar|DarTAAR16-2 1.0546
ola|OlaTAAR2 dar|DarTAAR16-3 1.0299
ola|OlaTAAR2 dar|DarTAAR16-4 1.0632
ola|OlaTAAR2 dar|DarTAAR16-5 0.9905
ola|OlaTAAR2 dar|DarTAAR16-6 1.0150
ola|OlaTAAR2 dar|DarTAAR16-7 1.0193
ola|OlaTAAR2 dar|DarTAAR16-8 1.0387
ola|OlaTAAR2 dar|DarTAAR17-1 0.8974
ola|OlaTAAR2 dar|DarTAAR17-2 1.0176
ola|OlaTAAR2 dar|DarTAAR18-10 0.9913
ola|OlaTAAR2 dar|DarTAAR18-11 0.9904
ola|OlaTAAR2 dar|DarTAAR18-12 0.9649
ola|OlaTAAR2 dar|DarTAAR18-1 1.0413
ola|OlaTAAR2 dar|DarTAAR18-2 1.0105
ola|OlaTAAR2 dar|DarTAAR18-3 0.9957
ola|OlaTAAR2 dar|DarTAAR18-4 1.0186
ola|OlaTAAR2 dar|DarTAAR18-5 0.9843
ola|OlaTAAR2 dar|DarTAAR18-6 0.9272
ola|OlaTAAR2 dar|DarTAAR18-7 0.9492
ola|OlaTAAR2 dar|DarTAAR18-8 0.9466
ola|OlaTAAR2 dar|DarTAAR18-9 0.9667
ola|OlaTAAR2 dar|DarTAAR19-10 1.0580
ola|OlaTAAR2 dar|DarTAAR19-11 1.0817
ola|OlaTAAR2 dar|DarTAAR19-12 1.0212
ola|OlaTAAR2 dar|DarTAAR19-13 0.9826
ola|OlaTAAR2 dar|DarTAAR19-14 1.0105
ola|OlaTAAR2 dar|DarTAAR19-15 1.0475
ola|OlaTAAR2 dar|DarTAAR19-16 1.0615
ola|OlaTAAR2 dar|DarTAAR19-17 1.0659
ola|OlaTAAR2 dar|DarTAAR19-1 1.0878
ola|OlaTAAR2 dar|DarTAAR19-18 1.0334
ola|OlaTAAR2 dar|DarTAAR19-19 1.0370
ola|OlaTAAR2 dar|DarTAAR19-21 1.0176
ola|OlaTAAR2 dar|DarTAAR19-23 0.9001
ola|OlaTAAR2 dar|DarTAAR19-24 1.0063
ola|OlaTAAR2 dar|DarTAAR19-25 1.0318
ola|OlaTAAR2 dar|DarTAAR19-26 1.0431
ola|OlaTAAR2 dar|DarTAAR19-27 1.0833
ola|OlaTAAR2 dar|DarTAAR19-2 1.0379
ola|OlaTAAR2 dar|DarTAAR19-4 1.0544
ola|OlaTAAR2 dar|DarTAAR19-5 1.0220
ola|OlaTAAR2 dar|DarTAAR19-6 1.0203
ola|OlaTAAR2 dar|DarTAAR19-7 1.0203
ola|OlaTAAR2 dar|DarTAAR19-8 0.9843
ola|OlaTAAR2 dar|DarTAAR19-9 1.0212
ola|OlaTAAR2 dar|DarTAAR20-10 1.0563
ola|OlaTAAR2 dar|DarTAAR20-11 1.0545
ola|OlaTAAR2 dar|DarTAAR20-12 1.0440
ola|OlaTAAR2 dar|DarTAAR20-13 1.0395
ola|OlaTAAR2 dar|DarTAAR20-14 1.0220
ola|OlaTAAR2 dar|DarTAAR20-15 1.0590
ola|OlaTAAR2 dar|DarTAAR20-16 1.0395
ola|OlaTAAR2 dar|DarTAAR20-17 0.9966
ola|OlaTAAR2 dar|DarTAAR20-1 0.9702
ola|OlaTAAR2 dar|DarTAAR20-18 0.9624
ola|OlaTAAR2 dar|DarTAAR20-19 1.0132
ola|OlaTAAR2 dar|DarTAAR20-20 0.9808
ola|OlaTAAR2 dar|DarTAAR20-21 0.9809
ola|OlaTAAR2 dar|DarTAAR20-22 0.9773
ola|OlaTAAR2 dar|DarTAAR20-23 0.9458
ola|OlaTAAR2 dar|DarTAAR20-24 0.9729
ola|OlaTAAR2 dar|DarTAAR20-25 1.0247
ola|OlaTAAR2 dar|DarTAAR20-27 1.0123
ola|OlaTAAR2 dar|DarTAAR20-2 1.0299
ola|OlaTAAR2 dar|DarTAAR20-28 1.0755
ola|OlaTAAR2 dar|DarTAAR20-29 0.9957
ola|OlaTAAR2 dar|DarTAAR20-3 1.0027
ola|OlaTAAR2 dar|DarTAAR20-4 1.0115
ola|OlaTAAR2 dar|DarTAAR20-5 1.0492
ola|OlaTAAR2 dar|DarTAAR20-6 0.9869
ola|OlaTAAR2 dar|DarTAAR20-8 1.0334
ola|OlaTAAR2 dar|DarTAAR20-9 1.0615
ola|OlaTAAR30 sma|SmaTAAR13 1.05849
ola|OlaTAAR30 lta|LtaTAAR3 1.06845
ola|OlaTAAR30 psw|PswTAAR23 1.04627
ola|OlaTAAR30 xma|XmaTAAR4 1.29109
ola|OlaTAAR30 xma|XmaTAAR2 1.12742
ola|OlaTAAR30 xma|XmaTAAR1 1.12473
ola|OlaTAAR30 tru|TruTAAR12 1.03928
ola|OlaTAAR15 xma|XmaTAAR43 0.98480
ola|OlaTAAR15 xma|XmaTAAR53 0.97181
ola|OlaTAAR15 xma|XmaTAAR52 0.9333
ola|OlaTAAR15 xma|XmaTAAR51 0.97183
ola|OlaTAAR15 xma|XmaTAAR50 0.98321
ola|OlaTAAR15 xma|XmaTAAR49 0.96964
ola|OlaTAAR15 xma|XmaTAAR48 0.95880
ola|OlaTAAR15 xma|XmaTAAR47 0.94846
ola|OlaTAAR15 xma|XmaTAAR46 0.95880
ola|OlaTAAR15 xma|XmaTAAR45 0.94576
ola|OlaTAAR15 xma|XmaTAAR44 0.9214
ola|OlaTAAR15 xma|XmaTAAR42 0.9333
ola|OlaTAAR15 xma|XmaTAAR41 0.9186
ola|OlaTAAR15 xma|XmaTAAR40 0.9312
ola|OlaTAAR15 xma|XmaTAAR39 0.93927
ola|OlaTAAR15 xma|XmaTAAR38 0.96746
ola|OlaTAAR17 psw|PswTAAR20 0.99607
ola|OlaTAAR17 psw|PswTAAR16 1.01764
ola|OlaTAAR17 lta|LtaTAAR18 0.96270
ola|OlaTAAR17 xma|XmaTAAR18 1.12141
ola|OlaTAAR17 xma|XmaTAAR17 1.14202
ola|OlaTAAR17 dar|DarTAAR13-3 0.8683
ola|OlaTAAR17 dar|DarTAAR13-5 0.8708
ola|OlaTAAR17 dar|DarTAAR13-4 0.8393
ola|OlaTAAR17 dar|DarTAAR13-2 0.8587
ola|OlaTAAR17 dar|DarTAAR13-1 0.8752
ola|OlaTAAR17 psw|PswTAAR18 1.00865
ola|OlaTAAR5 xma|XmaTAAR43 1.04821
ola|OlaTAAR5 xma|XmaTAAR53 1.03251
ola|OlaTAAR5 xma|XmaTAAR52 1.01679
ola|OlaTAAR5 xma|XmaTAAR51 1.01456
ola|OlaTAAR5 xma|XmaTAAR50 1.03523
ola|OlaTAAR5 xma|XmaTAAR49 1.01677
ola|OlaTAAR5 xma|XmaTAAR48 1.01732
ola|OlaTAAR5 xma|XmaTAAR47 1.03520
ola|OlaTAAR5 xma|XmaTAAR46 1.01676
ola|OlaTAAR5 xma|XmaTAAR45 1.01241
ola|OlaTAAR5 xma|XmaTAAR44 0.99291
ola|OlaTAAR5 xma|XmaTAAR42 1.01679
ola|OlaTAAR5 xma|XmaTAAR41 0.98915
ola|OlaTAAR5 xma|XmaTAAR40 0.98910
ola|OlaTAAR5 xma|XmaTAAR39 0.98803
ola|OlaTAAR5 xma|XmaTAAR38 1.00965
ola|OlaTAAR3 sma|SmaTAAR9 0.9778
ola|OlaTAAR3 psw|PswTAAR6 0.91423
ola|OlaTAAR3 psw|PswTAAR9 0.93783
ola|OlaTAAR3 gac|GacTAAR13 1.02350
ola|OlaTAAR3 gac|GacTAAR15 1.00907
ola|OlaTAAR3 gac|GacTAAR17 1.00031
ola|OlaTAAR3 gac|GacTAAR28 0.99654
ola|OlaTAAR3 gac|GacTAAR59 0.96679
ola|OlaTAAR3 gac|GacTAAR60 0.98169
ola|OlaTAAR3 gac|GacTAAR61 0.97292
ola|OlaTAAR3 gac|GacTAAR62 0.96307
ola|OlaTAAR3 gac|GacTAAR7 0.99095
ola|OlaTAAR3 gac|GacTAAR8 1.01950
ola|OlaTAAR3 gac|GacTAAR9 0.97069
ola|OlaTAAR11 xma|XmaTAAR43 1.03629
ola|OlaTAAR11 xma|XmaTAAR53 1.02924
ola|OlaTAAR11 xma|XmaTAAR52 1.02110
ola|OlaTAAR11 xma|XmaTAAR51 1.03625
ola|OlaTAAR11 xma|XmaTAAR49 1.02978
ola|OlaTAAR11 xma|XmaTAAR48 1.01406
ola|OlaTAAR11 xma|XmaTAAR47 1.01786
ola|OlaTAAR11 xma|XmaTAAR46 1.01352
ola|OlaTAAR11 xma|XmaTAAR45 0.99298
ola|OlaTAAR11 xma|XmaTAAR44 0.97572
ola|OlaTAAR11 xma|XmaTAAR42 1.02110
ola|OlaTAAR11 xma|XmaTAAR41 0.95010
ola|OlaTAAR11 xma|XmaTAAR40 0.97122
ola|OlaTAAR11 xma|XmaTAAR39 1.00754
ola|OlaTAAR11 xma|XmaTAAR38 0.95985
gac|GacTAAR43 psw|PswTAAR25 0.94055
gac|GacTAAR43 psw|PswTAAR24 0.94055
gac|GacTAAR43 tru|TruTAAR14 0.93385
gac|GacTAAR43 ola|OlaTAAR33 1.13766
gac|GacTAAR43 xma|XmaTAAR10 0.97694
gac|GacTAAR61 sma|SmaTAAR9 0.99153
gac|GacTAAR61 psw|PswTAAR7 0.99730
gac|GacTAAR61 ola|OlaTAAR3 0.97292
gac|GacTAAR61 dar|DarTAAR16-2 1.0475
gac|GacTAAR61 dar|DarTAAR20-9 1.0409
gac|GacTAAR61 dar|DarTAAR20-8 1.0082
gac|GacTAAR61 dar|DarTAAR20-6 0.9654
gac|GacTAAR61 dar|DarTAAR20-5 0.9972
gac|GacTAAR61 dar|DarTAAR20-4 1.0177
gac|GacTAAR61 dar|DarTAAR20-3 0.9934
gac|GacTAAR61 dar|DarTAAR20-24 0.9262
gac|GacTAAR61 dar|DarTAAR20-2 1.0250
gac|GacTAAR61 dar|DarTAAR20-20 0.9851
gac|GacTAAR61 dar|DarTAAR20-16 0.9524
gac|GacTAAR61 dar|DarTAAR20-15 0.9924
gac|GacTAAR61 dar|DarTAAR20-14 0.9999
gac|GacTAAR61 dar|DarTAAR20-13 0.9793
gac|GacTAAR61 dar|DarTAAR20-10 1.0409
gac|GacTAAR61 dar|DarTAAR19-7 0.9942
gac|GacTAAR61 dar|DarTAAR19-6 0.9942
gac|GacTAAR61 dar|DarTAAR19-5 0.9887
gac|GacTAAR61 dar|DarTAAR19-4 0.9692
gac|GacTAAR61 dar|DarTAAR19-27 0.9589
gac|GacTAAR61 dar|DarTAAR19-26 0.9096
gac|GacTAAR61 dar|DarTAAR19-25 0.9533
gac|GacTAAR61 dar|DarTAAR19-24 0.9394
gac|GacTAAR61 dar|DarTAAR19-2 0.9972
gac|GacTAAR61 dar|DarTAAR19-21 0.9922
gac|GacTAAR61 dar|DarTAAR19-20 0.9962
gac|GacTAAR61 dar|DarTAAR19-19 0.8862
gac|GacTAAR61 dar|DarTAAR19-18 0.9515
gac|GacTAAR61 dar|DarTAAR19-17 0.9459
gac|GacTAAR61 dar|DarTAAR19-16 0.9106
gac|GacTAAR61 dar|DarTAAR19-15 0.9487
gac|GacTAAR61 dar|DarTAAR19-14 0.9311
gac|GacTAAR61 dar|DarTAAR19-1 1.0046
gac|GacTAAR61 dar|DarTAAR19-13 0.9013
gac|GacTAAR61 dar|DarTAAR19-12 0.9300
gac|GacTAAR61 dar|DarTAAR19-11 0.9840
gac|GacTAAR61 dar|DarTAAR19-10 0.9458
gac|GacTAAR61 dar|DarTAAR18-9 0.9365
gac|GacTAAR61 dar|DarTAAR18-8 0.9393
gac|GacTAAR61 dar|DarTAAR18-7 0.9272
gac|GacTAAR61 dar|DarTAAR18-5 0.9151
gac|GacTAAR61 dar|DarTAAR18-4 0.9663
gac|GacTAAR61 dar|DarTAAR18-3 0.9263
gac|GacTAAR61 dar|DarTAAR18-11 0.9773
gac|GacTAAR61 dar|DarTAAR18-10 0.9756
gac|GacTAAR61 dar|DarTAAR17-2 0.9681
gac|GacTAAR61 dar|DarTAAR16-8 0.9785
gac|GacTAAR61 dar|DarTAAR16-7 1.0306
gac|GacTAAR61 dar|DarTAAR16-6 1.0186
gac|GacTAAR61 dar|DarTAAR16-5 1.0140
gac|GacTAAR61 dar|DarTAAR16-4 0.9953
gac|GacTAAR61 dar|DarTAAR16-3 0.9878
gac|GacTAAR61 dar|DarTAAR16-1 1.0186
gac|GacTAAR61 lta|LtaTAAR11 1.03275
gac|GacTAAR61 psw|PswTAAR9 0.98954
gac|GacTAAR61 ola|OlaTAAR26 0.9389
gac|GacTAAR61 sma|SmaTAAR8 0.99910
gac|GacTAAR61 xma|XmaTAAR28 0.98284
gac|GacTAAR12 sma|SmaTAAR9 0.99355
gac|GacTAAR12 psw|PswTAAR7 0.99933
gac|GacTAAR12 lta|LtaTAAR11 1.03057
gac|GacTAAR12 psw|PswTAAR9 0.99972
gac|GacTAAR12 ola|OlaTAAR26 0.99326
gac|GacTAAR12 sma|SmaTAAR8 0.99002
[truncated: 915 more rows]

## Sheet: aBSREL - branch details
Name	B	LRT	Test p-value	Uncorrected p-value	ω distribution over sites	Name	B	LRT	Test p-value	Uncorrected p-value	ω distribution over sites
ORs						TAAR
OGn3						OGn2
LTAOR34	0.0579	18.0664	0.0005	0	ω1 = 0.172 (95%)	Node14	0.0589	22.2886	0.0001	0	ω1 = 1.00 (95%)
					ω2 = 268 (4.8%)						ω2 = 605 (5.1%)
Node10	0.0985	8.8829	0.0493	0.0041	ω1 = 0.469 (91%)	Node10	0.0843	19.3187	0.0005	0	ω1 = 0.207 (94%)
					ω2 = 5000 (9.0%)						ω2 = 46.7 (5.8%)
GMOOR30	0.1872	7.7738	0.0721	0.0072	ω1 = 0.130 (87%)	XMATAAR1	0.0033	4.917	0.6507	0.031	ω1 = 0.00 (99%)
					ω2 = 37.4 (13%)						ω2 = 120 (1.4%)
Node8	0.0193	7.8083	0.078	0.0071	ω1 = 0.00 (85%)	OLATAAR30	0.0069	0	1	1	ω1 = 0.352 (100%)
					ω2 = 760 (15%)	XMATAAR4	0.0567	0	1	1	ω1 = 0.479 (100%)
PSWOR53	0.0372	6.9467	0.0989	0.011	ω1 = 0.278 (98%)	XMATAAR2	0.0083	0	1	1	ω1 = 0.382 (100%)
					ω2 = 68.4 (2.4%)	PSWTAAR23	0.0209	3.6408	1	0.0599	ω1 = 0.00 (98%)
Node2	0.0278	5.3644	0.1971	0.0246	ω1 = 0.722 (99%)						ω2 = 20.9 (2.0%)
					ω2 = ∞ (1.1%)	OLATAAR27	0.015	0	1	1	ω1 = 0.461 (100%)
Node1	0.0205	3.8494	0.3761	0.0537	ω1 = 0.0862 (98%)	OLATAAR28	0.0133	0	1	1	ω1 = 0.288 (100%)
					ω2 = ∞ (1.5%)	OLATAAR31	0.0148	0.1204	1	0.4282	ω1 = 1.42 (100%)
XMAOR42	0.1803	2.1883	0.7695	0.1283	ω1 = 0.186 (77%)	OLATAAR29	0.0033	0	1	1	ω1 = 0.00 (100%)
					ω2 = 2.58 (23%)	LTATAAR4	0.0388	0	1	1	ω1 = 0.949 (100%)
GACOR1	0.1458	0	1	1	ω1 = 0.0224 (72%)	TRUTAAR12	0.2304	0	1	1	ω1 = 0.000000000000124 (52%)
					ω2 = 0.680 (28%)						ω2 = 0.795 (48%)
SMAOR41	0.104	0	1	1	ω1 = 0.156 (100%)	Node1	0.0081	0	1	1	ω1 = 0.0980 (100%)
TRUOR53	0.1373	0.2357	1	0.3921	ω1 = 0.0231 (90%)	LTATAAR3	0.011	1.7937	1	0.1585	ω1 = 4.72 (100%)
					ω2 = 1.63 (10%)	Node13	0.1127	0.3856	1	0.3543	ω1 = 0.0712 (97%)
Node6	0.0108	0	1	1	ω1 = 0.145 (100%)						ω2 = 7.67 (2.8%)
DAROR112_1	0.3731	0	1	1	ω1 = 0.00 (47%)	XMATAAR3	0.2319	0	1	1	ω1 = 0.174 (100%)
					ω2 = 0.0258 (53%)	Node17	0.0325	0	1	1	ω1 = 0.164 (100%)
OGn5						Node19	0.0038	0	1	1	ω1 = 0.145 (100%)
DAROR102_6	0.0279	23.9187	0.0001	0	ω1 = 0.224 (97%)	Node2	0.1376	0	1	1	ω1 = 0.00 (70%)
					ω2 = 5000 (3.0%)						ω2 = 0.758 (30%)
Node7	0.0193	13.108	0.0185	0.0005	ω1 = 0.00 (82%)	Node4	0.012	0.074	1	0.4462	ω1 = 1.35 (100%)
					ω2 = 0.00 (7.6%)	Node7	0.0332	0	1	1	ω1 = 0.267 (100%)
					ω3 = 122 (11%)	Node8	0.0857	2.735	1	0.0961	ω1 = 0.223 (99%)
DAROR102_3	0.0852	12.654	0.0226	0.0006	ω1 = 0.327 (95%)						ω2 = 20.6 (1.4%)
					ω2 = 102 (4.5%)	OGn1
DAROR102_1	0.1225	10.3047	0.072	0.002	ω1 = 0.0776 (94%)	Node6	0.0711	10.1916	0.0212	0.0021	ω1 = 1.00 (98%)
					ω2 = 25.8 (6.1%)						ω2 = 2890 (2.2%)
Node1	0.0078	5.3185	0.8827	0.0252	ω1 = 0.678 (99%)	PSWTAAR31	0.0275	10.3812	0.0212	0.0019	ω1 = 0.00 (89%)
					ω2 = 855 (0.80%)						ω2 = 34.2 (11%)
GMOOR43	0.27	0.4388	1	0.3424	ω1 = 0.0842 (86%)	TRUTAAR5	0.2313	0	1	1	ω1 = 0.00000000000000000000 (48%)
					ω2 = 1.89 (14%)						ω2 = 0.388 (52%)
OLAOR4	0.188	0	1	1	ω1 = 0.00 (60%)	LTATAAR5	0.0379	0	1	1	ω1 = 0.341 (100%)
					ω2 = 0.645 (40%)	LTATAAR1	0.038	0	1	1	ω1 = 0.860 (100%)
SMAOR30	0.1602	0.9495	1	0.2526	ω1 = 0.320 (97%)	GACTAAR2	0.0798	2.0725	1	0.1364	ω1 = 0.00 (76%)
					ω2 = 713 (3.2%)						ω2 = 2.41 (24%)
XMAOR70	0.1649	0	1	1	ω1 = 0.205 (100%)	LTATAAR2	0.0207	0	1	1	ω1 = 0.273 (100%)
GMOOR10	0.2357	1.0201	1	0.2426	ω1 = 0.0818 (93%)	Node1	0.0093	0.3178	1	0.3705	ω1 = 1.52 (100%)
					ω2 = 735 (6.9%)	Node2	0.0303	0	1	1	ω1 = 0.336 (100%)
TRUOR16	0.2385	0	1	1	ω1 = 0.0321 (80%)	Node3	0.0117	0	1	1	ω1 = 0.405 (100%)
					ω2 = 0.992 (20%)	PSWTAAR21	0.0165	0	1	1	ω1 = 0.967 (100%)
XMAOR71	0.1428	0	1	1	ω1 = 0.193 (100%)	OGn3
OLAOR5	0.1761	1.0631	1	0.2368	ω1 = 0.101 (94%)	OLATAAR20	0.0506	25.0844	0	0	ω1 = 0.507 (96%)
					ω2 = 2.81 (6.3%)						ω2 = ∞ (3.7%)
XMAOR72	0.1844	0	1	1	ω1 = 0.00000000000000212 (55%)	XMATAAR17	0.0225	11.5224	0.0195	0.0011	ω1 = 0.00 (94%)
					ω2 = 0.406 (45%)						ω2 = 21.1 (6.1%)
TRUOR15	0.2348	0	1	1	ω1 = 0.170 (100%)	PSWTAAR20	0.0204	6.4247	0.2436	0.0143	ω1 = 1.00 (99%)
OLAOR6	0.1744	0.1844	1	0.4071	ω1 = 0.149 (91%)						ω2 = 136 (1.2%)
					ω2 = 1.87 (8.8%)	OLATAAR16	0.0278	5.8747	0.2846	0.019	ω1 = 0.00 (92%)
GACOR25	0.0906	0	1	1	ω1 = 0.331 (100%)						ω2 = 37.7 (8.3%)
PSWOR50	0.0106	0	1	1	ω1 = 0.451 (100%)	Node12	0.0219	5.9859	0.2868	0.0179	ω1 = 1.00 (99%)
LTAOR22	0.015	0	1	1	ω1 = 0.460 (100%)						ω2 = ∞ (0.97%)
DAROR102_2	0.2805	0.6238	1	0.3055	ω1 = 0.00 (73%)	Node6	0.1389	4.0807	0.6674	0.0477	ω1 = 0.293 (97%)
					ω2 = 1.37 (27%)						ω2 = 832 (3.2%)
LTAOR21	0.0168	0	1	1	ω1 = 0.637 (100%)	OLATAAR18	0.0153	0	1	1	ω1 = 0.383 (100%)
DAROR102_4	0.0372	0	1	1	ω1 = 0.637 (100%)	PSWTAAR18	0.0148	0	1	1	ω1 = 0.859 (100%)
Node11	0.148	0.1926	1	0.4046	ω1 = 1.40 (100%)	PSWTAAR16	0.0114	2.7426	1	0.0957	ω1 = 0.00 (95%)
Node13	0.0239	0	1	1	ω1 = 0.420 (100%)						ω2 = 10.3 (4.7%)
Node17	0.0063	0.7491	1	0.2836	ω1 = 10000000000 (100%)	LTATAAR18	0.0276	0	1	1	ω1 = 0.280 (100%)
Node19	0.1333	0	1	1	ω1 = 0.0508 (80%)	OLATAAR17	0.0084	2.1672	1	0.1297	ω1 = 4.31 (100%)
					ω2 = 0.930 (20%)	Node1	0.0025	0	1	1	ω1 = 0.155 (100%)
Node2	0.0587	0	1	1	ω1 = 0.256 (100%)	Node10	0.1458	2.5347	1	0.1067	ω1 = 0.177 (95%)
Node20	0.0086	0	1	1	ω1 = 0.143 (100%)						ω2 = ∞ (4.8%)
Node24	0.0433	0	1	1	ω1 = 0.111 (100%)	PSWTAAR19	0.0118	0	1	1	ω1 = 0.418 (100%)
Node25	0.0297	0	1	1	ω1 = 0.0298 (100%)	Node14	0.0141	2.8629	1	0.0898	ω1 = 0.0275 (95%)
Node28	0.0653	4.0323	1	0.0489	ω1 = 0.0745 (94%)						ω2 = 9.28 (5.5%)
					ω2 = 9.06 (5.8%)	Node2	0.0147	0.2171	1	0.3974	ω1 = 1.49 (100%)
Node3	0.0616	0	1	1	ω1 = 0.148 (100%)	Node3	0.0045	0.0613	1	0.4518	ω1 = 1.46 (100%)
Node36	0.003	2.7194	1	0.0968	ω1 = 10000000000 (100%)	XMATAAR18	0.0112	0	1	1	ω1 = 0.467 (100%)
Node4	0.0089	0	1	1	ω1 = 0.0970 (100%)	Node7	0.1524	0	1	1	ω1 = 0.00 (67%)
Node5	0.0161	0	1	1	ω1 = 0.222 (100%)						ω2 = 0.886 (33%)
Node6	0.0588	0	1	1	ω1 = 0.338 (100%)	OGn4
Node9	0.194	0	1	1	ω1 = 0.00 (69%)	Node3	0.0144	4.6616	0.3887	0.0353	ω1 = 0.00 (91%)
					ω2 = 0.974 (31%)						ω2 = 8.33 (9.2%)
Node8	0.075	0	1	1	ω1 = 0.189 (100%)	PSWTAAR15	0.0118	0.6574	1	0.2994	ω1 = 1.88 (100%)
LTAOR23	0.0245	2.5091	1	0.1082	ω1 = 2.41 (100%)	PSWTAAR12	0.0134	0	1	1	ω1 = 0.813 (100%)
OGn4						PSWTAAR13	0.0092	0	1	1	ω1 = 0.593 (100%)
GACOR22	0.0399	8.6483	0.0879	0.0046	ω1 = 0.00 (90%)	LTATAAR15	0.0138	0.7182	1	0.2888	ω1 = 2.35 (100%)
					ω2 = 7.37 (10%)	PSWTAAR11	0.0128	0	1	1	ω1 = 0.152 (100%)
Node16	0.0136	7.7614	0.1307	0.0073	ω1 = 0.300 (99%)	PSWTAAR14	0.0056	0	1	1	ω1 = 0.407 (100%)
					ω2 = 138 (1.1%)	Node1	0.0027	0	1	1	ω1 = 0.00 (100%)
DAROR103_3	0.0167	7.1461	0.1687	0.0099	ω1 = 0.239 (98%)	Node2	0.005	0	1	1	ω1 = 0.00 (100%)
					ω2 = 60.9 (1.6%)	LTATAAR12	0.0207	0	1	1	ω1 = 0.576 (100%)
DAROR103_4	0.0519	0	1	1	ω1 = 0.394 (100%)	Node7	0.003	0.7075	1	0.2907	ω1 = 2.28 (100%)
LTAOR24	0.0156	0	1	1	ω1 = 0.105 (100%)	OGn5
PSWOR49	0.0117	1.0986	1	0.2321	ω1 = 7.25 (100%)	PSWTAAR8	0.0519	14.308	0.0061	0.0003	ω1 = 0.224 (95%)
DAROR103_1	0.2038	0	1	1	ω1 = 0.00 (71%)						ω2 = 20.0 (5.1%)
					ω2 = 0.748 (29%)	Node20	0.0048	11.3586	0.0258	0.0012	ω1 = 0.212 (100%)
DAROR103_2	0.0305	0	1	1	ω1 = 0.397 (100%)						ω2 = ∞ (0.40%)
XMAOR73	0.2009	0.0842	1	0.442	ω1 = 0.00 (72%)	LTATAAR22	0.0515	6.959	0.2292	0.0109	ω1 = 0.444 (90%)
					ω2 = 1.15 (28%)						ω2 = 10.2 (9.9%)
GACOR24	0.0479	0	1	1	ω1 = 0.303 (100%)	LTATAAR9	0.0426	6.3624	0.2958	0.0148	ω1 = 0.329 (98%)
DAROR103_5	0.046	0	1	1	ω1 = 0.299 (100%)						ω2 = 5000 (2.0%)
Node1	0.042	2.8299	1	0.0914	ω1 = 0.142 (99%)	PSWTAAR9	0.0361	4.9412	0.5815	0.0306	ω1 = 0.00 (92%)
					ω2 = 5000 (1.1%)						ω2 = 6.77 (7.8%)
Node10	0.064	0	1	1	ω1 = 0.357 (100%)	Node12	0.0219	3.9216	0.9316	0.0518	ω1 = 0.00000000000169 (86%)
Node13	0.0616	0	1	1	ω1 = 0.140 (100%)						ω2 = 9.61 (14%)
GACOR23	0.0314	0	1	1	ω1 = 0.546 (100%)	PSWTAAR6	0.0479	3.7838	0.945	0.0556	ω1 = 0.495 (98%)
Node2	0.0702	1.7613	1	0.1612	ω1 = 0.00 (91%)						ω2 = 125 (2.0%)
					ω2 = 4.00 (9.4%)	PSWTAAR10	0.0281	0	1	1	ω1 = 0.783 (100%)
Node4	0.135	3.2638	1	0.0728	ω1 = 0.0626 (93%)	LTATAAR11	0.019	0	1	1	ω1 = 0.344 (100%)
					ω2 = 18.6 (7.1%)	PSWTAAR7	0.0381	0	1	1	ω1 = 0.477 (100%)
Node6	0.1509	1.989	1	0.1427	ω1 = 0.194 (93%)	PSWTAAR5	0.0345	0	1	1	ω1 = 0.418 (100%)
					ω2 = 25.3 (6.8%)	LTATAAR8	0.0252	0	1	1	ω1 = 0.458 (100%)
Node7	0.0548	1.5293	1	0.1829	ω1 = 0.141 (96%)	LTATAAR7	0.0414	0	1	1	ω1 = 0.590 (100%)
					ω2 = 7.32 (3.7%)	Node1	0.0034	0.9918	1	0.2466	ω1 = 10000000000 (100%)
OGn6						PSWTAAR4	0.0234	0	1	1	ω1 = 0.686 (100%)
Node35	0.044	12.5015	0.0244	0.0007	ω1 = 0.00 (91%)	Node14	0.0072	0	1	1	ω1 = 0.650 (100%)
					ω2 = 38.9 (8.7%)	Node17	0.005	0	1	1	ω1 = 0.236 (100%)
GACOR31	0.0101	11.7713	0.0343	0.001	ω1 = 0.712 (99%)	Node19	0.0142	0	1	1	ω1 = 0.703 (100%)
					ω2 = 258 (1.5%)	Node2	0.0037	0	1	1	ω1 = 0.866 (100%)
DAROR108_1	0.0531	8.4438	0.1797	0.0051	ω1 = 0.341 (97%)	LTATAAR13	0.029	0.5308	1	0.3233	ω1 = 1.53 (100%)
					ω2 = 40.2 (3.2%)	Node3	0.0048	0.4233	1	0.3458	ω1 = 2.76 (100%)
Node12	0.0033	7.5856	0.2698	0.0079	ω1 = 0.00 (99%)	Node4	0.0053	0	1	1	ω1 = 0.152 (100%)
					ω2 = 244 (1.5%)	Node5	0.0114	0	1	1	ω1 = 0.947 (100%)
Node25	0.0831	5.4582	0.7748	0.0235	ω1 = 0.394 (98%)
					ω2 = 79.1 (2.3%)
SMAOR48	0.1057	5.158	0.8762	0.0274	ω1 = 0.191 (97%)
					ω2 = 77.5 (3.1%)
DAROR108_3	0.1469	4.9994	0.9209	0.0297	ω1 = 0.132 (89%)
					ω2 = 4.90 (11%)
SMAOR51	0.1474	0	1	1	ω1 = 0.251 (100%)
TRUOR17	0.0061	1.0582	1	0.2375	ω1 = 82700000000000000000 (100%)
TRUOR63	0.013	0.2245	1	0.3953	ω1 = 1.34 (100%)
TRUOR47	0.007	0.3299	1	0.3675	ω1 = 1.84 (100%)
Node8	0.0252	0	1	1	ω1 = 0.0440 (100%)
SMAOR49	0.0137	4.3406	1	0.0417	ω1 = 0.0601 (96%)
					ω2 = 19.8 (3.6%)
SMAOR50	0.0303	4.1356	1	0.0463	ω1 = 0.00 (88%)
					ω2 = 10.7 (12%)
GACOR30	0.0064	4.2959	1	0.0427	ω1 = 0.00000000000284 (97%)
					ω2 = 37.5 (2.6%)
GACOR32	0.008	0.0018	1	0.493	ω1 = 1.05 (100%)
GMOOR5	0.2629	0.1999	1	0.4024	ω1 = 0.0749 (85%)
					ω2 = 1.54 (15%)
PSWOR4	0.0087	0	1	1	ω1 = 0.562 (100%)
DAROR108_2	0.0531	3.5222	1	0.0637	ω1 = 0.000000000000152 (85%)
					ω2 = 4.64 (15%)
LTAOR62	0.0204	0	1	1	ω1 = 0.368 (100%)
Node1	0.3795	3.1905	1	0.0757	ω1 = 0.118 (80%)
					ω2 = 588 (20%)
Node10	0.1709	2.3113	1	0.1201	ω1 = 0.00 (73%)
					ω2 = 2.03 (27%)
OLAOR41	0.0035	0	1	1	ω1 = 0.478 (100%)
Node15	0.0476	0	1	1	ω1 = 0.366 (100%)
Node17	0.0522	0	1	1	ω1 = 0.239 (100%)
Node20	0.0135	0	1	1	ω1 = 0.244 (100%)
Node21	0.1955	0	1	1	ω1 = 0.00 (62%)
					ω2 = 0.560 (38%)
Node24	0.0418	0	1	1	ω1 = 0.327 (100%)
OLAOR40	0.0058	0.0309	1	0.4675	ω1 = 1.46 (100%)
Node27	0.0027	0	1	1	ω1 = 0.409 (100%)
Node3	0.0376	0	1	1	ω1 = 0.962 (100%)
Node30	0.0554	0	1	1	ω1 = 0.249 (100%)
Node31	0.019	0	1	1	ω1 = 0.396 (100%)
GACOR29	0.1296	0	1	1	ω1 = 0.283 (100%)
Node6	0.0098	0.233	1	0.3929	ω1 = 9.27 (100%)
Node7	0.0264	0	1	1	ω1 = 0.0407 (100%)
PSWOR39	0.0072	0	1	1	ω1 = 0.676 (100%)
OGn7
GACOR38	0.0502	29.5921	0	0	ω1 = 0.370 (97%)
					ω2 = 203 (3.5%)
XMAOR30	0.0209	23.0887	0.0003	0	ω1 = 0.451 (97%)
					ω2 = ∞ (2.9%)
OLAOR49	0.038	22.4967	0.0004	0	ω1 = 0.927 (98%)
					ω2 = 409 (2.1%)
SMAOR45	0.1472	19.5712	0.0016	0	ω1 = 0.429 (92%)
					ω2 = 36.3 (8.1%)
GMOOR36	0.0243	18.7547	0.0024	0	ω1 = 0.315 (99%)
					ω2 = 5000 (0.89%)
GACOR36	0.0224	18.2378	0.0031	0	ω1 = 0.181 (98%)
					ω2 = 307 (2.5%)
Node2	0.0479	17.4413	0.0046	0.0001	ω1 = 0.00 (92%)
					ω2 = 11.4 (8.4%)
GACOR39	0.0403	14.1759	0.0233	0.0003	ω1 = 0.242 (97%)
					ω2 = 54.4 (3.0%)
GACOR48	0.0501	13.5102	0.0322	0.0004	ω1 = 0.318 (96%)
					ω2 = 23.2 (3.6%)
Node39	0.0346	13.0999	0.039	0.0005	ω1 = 1.00 (92%)
					ω2 = 343 (8.5%)
Node3	0.0091	12.1137	0.0634	0.0008	ω1 = 0.692 (98%)
					ω2 = 151 (1.9%)
PSWOR41	0.0218	11.9823	0.0669	0.0009	ω1 = 1.00 (99%)
					ω2 = 411 (1.4%)
Node81	0.004	11.923	0.0672	0.0009	ω1 = 0.00 (98%)
					ω2 = 76.1 (1.8%)
Node78	0.0045	11.9257	0.068	0.0009	ω1 = 1.00 (98%)
					ω2 = 888 (1.6%)
PSWOR43	0.0201	11.6511	0.076	0.001	ω1 = 0.464 (99%)
					ω2 = 131 (1.4%)
Node60	0.0329	11.3524	0.0872	0.0012	ω1 = 0.00 (89%)
					ω2 = 19.1 (11%)
Node15	0.0244	6.9584	0.797	0.0109	ω1 = 0.163 (97%)
					ω2 = 39.2 (3.1%)
GACOR34	0.016	0	1	1	ω1 = 0.219 (100%)
SMAOR46	0.1188	0	1	1	ω1 = 0.156 (100%)
TRUOR50	0.1425	0	1	1	ω1 = 0.107 (100%)
GMOOR33	0.02	0	1	1	ω1 = 0.578 (100%)
PSWOR42	0.0112	0.0929	1	0.4385	ω1 = 1.25 (100%)
DAROR110_2	0.0987	0.9414	1	0.2538	ω1 = 0.00 (84%)
					ω2 = 1.56 (16%)
PSWOR40	0.0105	0	1	1	ω1 = 0.285 (100%)
LTAOR55	0.0409	0	1	1	ω1 = 0.646 (100%)
LTAOR54	0.0121	0	1	1	ω1 = 0.525 (100%)
LTAOR57	0.0184	0	1	1	ω1 = 0.232 (100%)
LTAOR58	0.0232	0	1	1	ω1 = 0.524 (100%)
LTAOR56	0.0223	0	1	1	ω1 = 0.619 (100%)
LTAOR53	0.0144	0.8344	1	0.2699	ω1 = 1.99 (100%)
LTAOR59	0.0228	0	1	1	ω1 = 0.396 (100%)
GACOR44	0.035	0	1	1	ω1 = 0.216 (100%)
GACOR47	0.0402	0	1	1	ω1 = 0.387 (100%)
GMOOR38	0.0391	4.2492	1	0.0437	ω1 = 0.191 (99%)
					ω2 = 5000 (1.3%)
GMOOR49	0.0425	0	1	1	ω1 = 0.827 (100%)
GACOR42	0.0296	0	1	1	ω1 = 0.440 (100%)
GMOOR53	0.0675	0	1	1	ω1 = 0.399 (100%)
GACOR45	0.0193	0	1	1	ω1 = 0.392 (100%)
GACOR41	0.033	0	1	1	ω1 = 0.261 (100%)
GACOR40	0.0369	4.883	1	0.0315	ω1 = 0.635 (99%)
					ω2 = 44.0 (1.2%)
GACOR46	0.0291	0.0173	1	0.4765	ω1 = 1.08 (100%)
GACOR35	0.0474	1.7929	1	0.1585	ω1 = 0.0244 (80%)
					ω2 = 2.86 (20%)
XMAOR32	0.0144	0	1	1	ω1 = 0.318 (100%)
XMAOR33	0.1436	0.2542	1	0.387	ω1 = 0.0904 (97%)
					ω2 = 2.34 (2.7%)
DAROR110_1	0.1058	-1.193	1	0.5	ω1 = 10000000000 (100%)
XMAOR31	0.2318	1.7182	1	0.165	ω1 = 0.195 (92%)
					ω2 = 19.6 (7.6%)
Node1	0.0013	0	1	1	ω1 = 0.00 (100%)
Node11	0.1889	0.0583	1	0.4532	ω1 = 0.146 (89%)
					ω2 = 2.41 (11%)
Node13	0.0101	0	1	1	ω1 = 0.432 (100%)
GMOOR28	0.066	1.0999	1	0.2319	ω1 = 0.00 (82%)
					ω2 = 2.44 (18%)
Node16	0.0119	0	1	1	ω1 = 0.522 (100%)
Node17	0.0063	0	1	1	ω1 = 0.930 (100%)
Node18	0.0031	0	1	1	ω1 = 0.513 (100%)
OLAOR50	0.108	0	1	1	ω1 = 0.0995 (100%)
Node20	0.0119	2.1535	1	0.1307	ω1 = 0.00 (94%)
					ω2 = 10.5 (6.0%)
Node27	0.0109	4.2473	1	0.0437	ω1 = 0.00 (99%)
					ω2 = 11.9 (1.1%)
Node28	0.0156	0	1	1	ω1 = 0.551 (100%)
Node29	0.0542	0	1	1	ω1 = 0.171 (100%)
OLAOR47	0.1205	-2.4975	1	0.5	ω1 = 0.205 (96%)
					ω2 = 1190 (3.7%)
Node31	0.0096	0	1	1	ω1 = 0.227 (100%)
Node33	0.1015	5.5354	1	0.0226	ω1 = 0.00 (78%)
					ω2 = 3.60 (22%)
Node36	0.1263	0	1	1	ω1 = 0.200 (100%)
OLAOR48	0.0227	0	1	1	ω1 = 0.00582 (100%)
Node4	0.0348	0	1	1	ω1 = 0.152 (100%)
Node42	0.0633	0	1	1	ω1 = 0.0280 (100%)
Node44	0.0247	0	1	1	ω1 = 0.951 (100%)
Node47	0.0157	0	1	1	ω1 = 0.239 (100%)
Node48	0.0586	0	1	1	ω1 = 0.298 (100%)
Node5	0.0111	0	1	1	ω1 = 0.226 (100%)
Node51	0.0749	0	1	1	ω1 = 0.515 (100%)
Node54	0.0201	0	1	1	ω1 = 0.306 (100%)
Node55	0.0449	0	1	1	ω1 = 0.433 (100%)
Node56	0.0037	1.5372	1	0.1821	ω1 = 3.79 (100%)
Node57	0.0131	0	1	1	ω1 = 0.629 (100%)
Node6	0.0199	0	1	1	ω1 = 0.333 (100%)
GMOOR29	0.0597	0	1	1	ω1 = 0.427 (100%)
Node63	0.0042	0	1	1	ω1 = 0.913 (100%)
Node66	0.0357	0	1	1	ω1 = 0.985 (100%)
Node68	0.0172	0	1	1	ω1 = 0.761 (100%)
Node7	0.0496	0.7987	1	0.2755	ω1 = 0.0637 (97%)
					ω2 = 8.30 (2.7%)
Node71	0.0071	0	1	1	ω1 = 0.126 (100%)
Node73	0.01	0	1	1	ω1 = 0.501 (100%)
Node75	0.0194	4.9302	1	0.0308	ω1 = 0.337 (99%)
					ω2 = 44.9 (1.2%)
OLAOR46	0.1506	0	1	1	ω1 = 0.0829 (100%)
Node79	0.0072	4.0196	1	0.0492	ω1 = 0.00 (99%)
					ω2 = 48.4 (0.72%)
Node8	0.3242	0.0423	1	0.4611	ω1 = 0.0313 (86%)
					ω2 = 93.6 (14%)
GMOOR32	0.0289	0.8635	1	0.2654	ω1 = 1.99 (100%)
Node84	0.0025	0	1	1	ω1 = 0.535 (100%)
Node87	0.0025	2.228	1	0.1256	ω1 = 10000000000 (100%)
OGn12
LTAOR44	0.6675	32.0873	0	0	ω1 = 0.333 (38%)
					ω2 = 7.29 (62%)
XMAOR113	0.0291	14.3451	0.0151	0.0003	ω1 = 0.466 (97%)
					ω2 = ∞ (3.0%)
Node46	0.0123	14.2484	0.0156	0.0003	ω1 = 1.00 (99%)
					ω2 = 352000000000 (0.86%)
XMAOR104	0.1812	13.6334	0.0209	0.0004	ω1 = 0.000000000000164 (73%)
					ω2 = 8.27 (27%)
OLAOR69	0.0192	12.27	0.0408	0.0007	ω1 = 0.214 (99%)
					ω2 = 209 (1.0%)
XMAOR108	0.0115	12.1336	0.0429	0.0008	ω1 = 1.00 (100%)
					ω2 = 1330 (0.46%)
OLAOR72	0.0502	10.6037	0.0912	0.0017	ω1 = 0.351 (96%)
					ω2 = 5000 (4.2%)
XMAOR105	0.0429	10.3127	0.1036	0.002	ω1 = 0.683 (99%)
					ω2 = 178 (1.4%)
Node35	0.0125	9.6922	0.1391	0.0027	ω1 = 0.244 (98%)
					ω2 = ∞ (2.2%)
LTAOR8	0.0242	9.0651	0.1874	0.0037	ω1 = 0.00 (91%)
					ω2 = 23.9 (8.6%)
Node52	0.0217	8.3856	0.2591	0.0053	ω1 = 1.00 (93%)
					ω2 = 211 (7.2%)
OLAOR71	0.0175	7.8435	0.3342	0.007	ω1 = 0.00642 (97%)
					ω2 = 68.1 (2.6%)
XMAOR107	0.0096	7.5926	0.3717	0.0079	ω1 = 0.458 (99%)
					ω2 = 458 (0.88%)
XMAOR110	0.2132	0	1	1	ω1 = 0.00 (71%)
					ω2 = 0.843 (29%)
LTAOR20	0.0192	0	1	1	ω1 = 0.377 (100%)
PSWOR45	0.0046	2.4383	1	0.1123	ω1 = 10000000000 (100%)
PSWOR44	0.0076	0	1	1	ω1 = 0.895 (100%)
TRUOR27	0.2618	3.6092	1	0.0609	ω1 = 0.400 (72%)
					ω2 = 3.54 (28%)
XMAOR114	0.0644	4.3224	1	0.0421	ω1 = 0.266 (96%)
					ω2 = 2180 (4.2%)
LTAOR19	0.019	0	1	1	ω1 = 0.623 (100%)
XMAOR112	0.0459	5.4892	1	0.0231	ω1 = 0.586 (97%)
					ω2 = ∞ (2.9%)
LTAOR5	0.0209	0.8827	1	0.2624	ω1 = 1.76 (100%)
XMAOR103	0.1545	-0.1743	1	0.5	ω1 = 0.204 (96%)
					ω2 = 945 (3.5%)
XMAOR111	0.1541	-0.0013	1	0.5	ω1 = 0.0827 (73%)
					ω2 = 1.05 (27%)
XMAOR106	0.017	0	1	1	ω1 = 0.209 (100%)
OLAOR73	0.0473	4.6961	1	0.0347	ω1 = 0.0323 (93%)
					ω2 = 9.20 (7.0%)
LTAOR4	0.0181	0	1	1	ω1 = 0.438 (100%)
LTAOR1	0.2262	0	1	1	ω1 = 0.486 (100%)
XMAOR115	0.2427	0	1	1	ω1 = 0.128 (100%)
LTAOR3	0.0245	0	1	1	ω1 = 0.736 (100%)
XMAOR109	0.1348	0	1	1	ω1 = 0.195 (100%)
Node1	0.001	0	1	1	ω1 = 0.0973 (100%)
Node10	0.0075	0.5496	1	0.3196	ω1 = 10000000000 (100%)
Node12	0.0341	3.3683	1	0.069	ω1 = 0.141 (85%)
					ω2 = 5.29 (15%)
Node13	0.0755	0	1	1	ω1 = 0.0246 (100%)
Node14	0.0858	1.656	1	0.1707	ω1 = 0.00 (94%)
					ω2 = 2.63 (6.2%)
Node15	0.0389	0	1	1	ω1 = 0.0358 (100%)
Node20	0.1814	0	1	1	ω1 = 0.133 (100%)
Node23	0.1548	4.5527	1	0.0374	ω1 = 0.144 (96%)
					ω2 = 40.3 (4.3%)
Node25	0.0291	0	1	1	ω1 = 0.247 (100%)
Node28	0.0244	0	1	1	ω1 = 0.326 (100%)
Node29	0.0877	0	1	1	ω1 = 0.126 (100%)
Node30	0.0917	2.0626	1	0.1372	ω1 = 0.0000515 (72%)
					ω2 = 2.31 (28%)
Node33	0.0712	1.9705	1	0.1441	ω1 = 0.00 (86%)
					ω2 = 2.42 (14%)
OLAOR67	0.018	0	1	1	ω1 = 0.357 (100%)
Node38	0.0296	0	1	1	ω1 = 0.0889 (100%)
Node39	0.0356	4.1287	1	0.0465	ω1 = 0.0568 (96%)
					ω2 = 8.11 (4.0%)
Node4	0.0016	0	1	1	ω1 = 0.225 (100%)
Node42	0.0583	3.5273	1	0.0635	ω1 = 0.697 (98%)
					ω2 = 5000 (1.8%)
Node43	0.0846	0	1	1	ω1 = 0.285 (100%)
Node44	0.015	0	1	1	ω1 = 0.513 (100%)
OLAOR70	0.0289	0.404	1	0.3501	ω1 = 0.0778 (92%)
					ω2 = 3.02 (7.5%)
OLAOR68	0.0192	0	1	1	ω1 = 0.0923 (100%)
Node53	0.0067	0	1	1	ω1 = 0.205 (100%)
Node56	0.0129	0.0181	1	0.4759	ω1 = 1.15 (100%)
Node6	0.0121	0	1	1	ω1 = 0.407 (100%)
Node7	0.1384	0.7379	1	0.2855	ω1 = 0.0111 (74%)
					ω2 = 1.56 (26%)
Node8	0.0071	0.4163	1	0.3474	ω1 = 10000000000 (100%)
Node9	0.042	0	1	1	ω1 = 0.122 (100%)
OGn13
Node58	0.048	42.0331	0	0	ω1 = 0.814 (93%)
					ω2 = 169 (7.2%)
Node88	0.1242	26.0723	0.0001	0	ω1 = 0.163 (87%)
					ω2 = ∞ (13%)
LTAOR43	0.1133	26.4639	0.0001	0	ω1 = 0.201 (91%)
					ω2 = 31.9 (9.1%)
Node55	0.0096	22.5539	0.0004	0	ω1 = 0.323 (96%)
					ω2 = 174 (3.9%)
GMOOR17	0.0239	22.354	0.0004	0	ω1 = 0.167 (97%)
					ω2 = ∞ (3.2%)
OLAOR3	0.1585	20.4315	0.0011	0	ω1 = 0.294 (85%)
					ω2 = 22.9 (15%)
Node22	0.0287	18.7657	0.0024	0	ω1 = 0.00 (91%)
					ω2 = 179 (8.5%)
GACOR7	0.0106	17.6708	0.0041	0	ω1 = 0.00 (99%)
					ω2 = 335 (1.1%)
OLAOR2	0.2029	16.6195	0.0069	0.0001	ω1 = 0.266 (86%)
					ω2 = 33.4 (14%)
XMAOR60	0.171	15.1708	0.0141	0.0002	ω1 = 0.156 (89%)
					ω2 = 37.2 (11%)
XMAOR48	0.0092	14.241	0.0222	0.0003	ω1 = 0.424 (99%)
					ω2 = 129 (1.1%)
LTAOR42	0.0809	14.1552	0.0229	0.0003	ω1 = 0.364 (96%)
					ω2 = 84.5 (3.6%)
Node33	0.1157	14.0865	0.0235	0.0003	ω1 = 0.208 (91%)
					ω2 = 833 (9.0%)
Node28	0.0432	13.9924	0.0243	0.0003	ω1 = 0.487 (96%)
					ω2 = 5000 (3.8%)
XMAOR50	0.0949	13.3733	0.0327	0.0004	ω1 = 0.0939 (92%)
					ω2 = 5000 (7.9%)
Node8	0.0297	13.3412	0.0328	0.0004	ω1 = 0.341 (97%)
					ω2 = 5710 (3.2%)
Node63	0.0158	9.5205	0.2232	0.003	ω1 = 0.00 (97%)
					ω2 = 102 (3.0%)
SMAOR34	0.1135	8.5701	0.3563	0.0048	ω1 = 0.333 (95%)
					ω2 = 1720 (5.1%)
GMOOR25	0.0262	8.4452	0.3694	0.0051	ω1 = 0.00000000000147 (94%)
					ω2 = 35.1 (5.6%)
Node5	0.0471	8.4546	0.3727	0.0051	ω1 = 0.00 (93%)
					ω2 = 7.56 (6.6%)
GMOOR34	0.1102	8.2051	0.4114	0.0058	ω1 = 0.146 (94%)
					ω2 = 929 (6.5%)
GMOOR26	0.0156	8.1404	0.4192	0.006	ω1 = 0.202 (98%)
					ω2 = ∞ (1.6%)
Node10	0.0688	6.9262	0.7658	0.0111	ω1 = 0.00 (86%)
					ω2 = 4.37 (14%)
XMAOR59	0.0557	6.6096	0.8868	0.013	ω1 = 0.0000000000000479 (91%)
					ω2 = 15.1 (9.5%)
LTAOR37	0.1325	2.1634	1	0.13	ω1 = 0.00 (68%)
					ω2 = 1.93 (32%)
GACOR2	0.1116	0	1	1	ω1 = 0.205 (100%)
LTAOR35	0.1001	0	1	1	ω1 = 0.313 (100%)
LTAOR41	0.0051	5.1644	1	0.0273	ω1 = 0.00 (96%)
					ω2 = 60.6 (3.7%)
LTAOR72	0.6347	1.018	1	0.2429	ω1 = 0.108 (58%)
					ω2 = 1.71 (42%)
GACOR10	0.1796	0.9273	1	0.2558	ω1 = 0.191 (94%)
					ω2 = 713 (5.7%)
GMOOR13	0.0351	0	1	1	ω1 = 0.368 (100%)
GACOR4	0.0074	0	1	1	ω1 = 0.650 (100%)
GACOR5	0.1402	0	1	1	ω1 = 0.00 (62%)
					ω2 = 0.787 (38%)
SMAOR31	0.0151	0	1	1	ω1 = 0.633 (100%)
GMOOR12	0.0387	0	1	1	ω1 = 0.408 (100%)
XMAOR49	0.0785	5.7874	1	0.0198	ω1 = 0.248 (96%)
					ω2 = 3970 (4.1%)
XMAOR56	0.0015	0	1	1	ω1 = 0.00 (100%)
XMAOR55	0.0029	1.0983	1	0.2322	ω1 = 10000000000 (100%)
XMAOR58	0.2229	0	1	1	ω1 = 0.204 (100%)
SMAOR32	0.0059	0	1	1	ω1 = 0.350 (100%)
SMAOR33	0.0963	0	1	1	ω1 = 0.301 (100%)
XMAOR51	0.1951	0	1	1	ω1 = 0.00 (60%)
					ω2 = 0.908 (40%)
XMAOR47	0.0062	0	1	1	ω1 = 0.00 (100%)
XMAOR54	0.1718	2.4979	1	0.1088	ω1 = 0.169 (77%)
					ω2 = 2.65 (23%)
GACOR8	0.0015	0	1	1	ω1 = 0.00 (100%)
GACOR3	0.0069	0	1	1	ω1 = 0.149 (100%)
XMAOR57	0.0691	2.4748	1	0.1102	ω1 = 0.138 (95%)
					ω2 = 65.4 (4.8%)
Node1	0.0145	0	1	1	ω1 = 0.0521 (100%)
SMAOR36	0.1346	0.4438	1	0.3414	ω1 = 0.00 (68%)
					ω2 = 1.39 (32%)
Node13	0.0829	5.3356	1	0.025	ω1 = 0.154 (95%)
					ω2 = 11.0 (4.6%)
Node18	0.0283	0.8873	1	0.2617	ω1 = 0.00 (89%)
					ω2 = 3.41 (11%)
Node2	0.0167	0	1	1	ω1 = 0.0470 (100%)
Node20	0.1701	0	1	1	ω1 = 0.0649 (100%)
SMAOR38	0.1061	2.684	1	0.0987	ω1 = 0.00 (81%)
					ω2 = 2.11 (19%)
Node23	0.0062	0	1	1	ω1 = 0.0708 (100%)
Node24	0.0095	4.6652	1	0.0353	ω1 = 0.00 (98%)
					ω2 = 38.2 (2.2%)
SMAOR39	0.1054	0	1	1	ω1 = 0.373 (100%)
Node3	0.0096	4.7458	1	0.0338	ω1 = 0.00 (98%)
					ω2 = 18.9 (2.0%)
Node31	0.0719	1.4067	1	0.1956	ω1 = 0.00 (87%)
					ω2 = 1.99 (13%)
Node32	0.0096	5.8175	1	0.0195	ω1 = 0.00 (95%)
					ω2 = 14.7 (5.0%)
SMAOR40	0.0941	0	1	1	ω1 = 0.358 (100%)
Node36	0.0107	0.401	1	0.3508	ω1 = 10000000000 (100%)
Node37	0.0177	5.2452	1	0.0262	ω1 = 0.00 (94%)
					ω2 = 12.4 (5.6%)
Node4	0.0126	0.7242	1	0.2878	ω1 = 4.58 (100%)
Node41	0.0075	0	1	1	ω1 = 0.460 (100%)
Node44	0.0186	0	1	1	ω1 = 0.113 (100%)
Node45	0.0283	0	1	1	ω1 = 0.103 (100%)
Node46	0.0148	0	1	1	ω1 = 0.266 (100%)
Node47	0.0093	4.5161	1	0.0381	ω1 = 0.324 (98%)
					ω2 = ∞ (1.5%)
Node48	0.0505	4.6142	1	0.0362	ω1 = 0.524 (98%)
					ω2 = 26.9 (2.3%)
Node49	0.0771	1.047	1	0.239	ω1 = 0.00 (83%)
					ω2 = 1.85 (17%)
PSWOR2	0.0796	0	1	1	ω1 = 0.441 (100%)
Node52	0.0469	0	1	1	ω1 = 0.208 (100%)
TRUOR31	0.1831	-0.0049	1	0.5	ω1 = 0.0882 (93%)
					ω2 = 1.18 (7.4%)
LTAOR38	0.0167	0	1	1	ω1 = 0.394 (100%)
Node6	0.0196	0	1	1	ω1 = 0.397 (100%)
Node61	0.0029	0	1	1	ω1 = 0.210 (100%)
Node62	0.0151	0	1	1	ω1 = 0.0787 (100%)
LTAOR39	0.018	6.2367	1	0.0158	ω1 = 0.00 (96%)
					ω2 = 20.7 (4.0%)
Node69	0.0268	4.9871	1	0.0299	ω1 = 0.686 (93%)
					ω2 = 19.1 (7.3%)
Node70	0.0334	2.0053	1	0.1414	ω1 = 0.00 (88%)
					ω2 = 3.52 (12%)
Node71	0.1366	1.7514	1	0.1621	ω1 = 0.174 (98%)
					ω2 = 1720 (2.3%)
Node75	0.1112	5.7925	1	0.0198	ω1 = 0.213 (96%)
					ω2 = 833 (3.8%)
Node78	0.0056	0	1	1	ω1 = 0.157 (100%)
Node79	0.0138	1.3057	1	0.2068	ω1 = 10000000000 (100%)
LTAOR36	0.088	2.033	1	0.1393	ω1 = 0.111 (95%)
					ω2 = 5.75 (4.8%)
Node80	0.0804	3.6648	1	0.0591	ω1 = 0.0594 (97%)
					ω2 = 418 (2.9%)
Node83	0.1994	0.1118	1	0.4313	ω1 = 0.0340 (76%)
					ω2 = 1.31 (24%)
Node87	0.0046	-0.0178	1	0.5	ω1 = 1.01 (100%)
LTAOR40	0.0125	0	1	1	ω1 = 0.423 (100%)
Node9	0.0412	0	1	1	ω1 = 0.0495 (100%)
OGn15
LTAOR16	0.0459	22.4353	0.0001	0	ω1 = 0.266 (96%)
					ω2 = 248 (3.8%)
Node17	0.0171	6.5071	0.4397	0.0137	ω1 = 0.0386 (98%)
					ω2 = 23.6 (2.1%)
PSWOR24	0.0114	5.6395	0.6634	0.0214	ω1 = 1.00 (99%)
					ω2 = 282 (0.54%)
PSWOR31	0.0101	4.8764	0.9492	0.0316	ω1 = 0.00 (98%)
					ω2 = 35.9 (2.1%)
XMAOR91	0.2216	0	1	1	ω1 = 0.139 (100%)
PSWOR6	0.0095	0	1	1	ω1 = 0.370 (100%)
PSWOR27	0.0066	0.0262	1	0.4704	ω1 = 1.19 (100%)
TRUOR34	0.1959	0	1	1	ω1 = 0.255 (100%)
PSWOR26	0.0004	0	1	1	ω1 = 1.00 (100%)
PSWOR23	0.0044	0.0814	1	0.4431	ω1 = 1.36 (100%)
PSWOR29	0.0017	0	1	1	ω1 = 0.341 (100%)
PSWOR32	0.0085	0	1	1	ω1 = 0.633 (100%)
LTAOR15	0.0204	0	1	1	ω1 = 0.945 (100%)
SMAOR15	0.148	1.3087	1	0.2065	ω1 = 0.00 (71%)
					ω2 = 1.94 (29%)
GMOOR40	0.228	0	1	1	ω1 = 0.00 (62%)
					ω2 = 0.686 (38%)
XMAOR92	0.1824	0	1	1	ω1 = 0.194 (100%)
OLAOR53	0.1587	1.094	1	0.2327	ω1 = 0.225 (94%)
					ω2 = 588 (6.0%)
PSWOR28	0.0104	0	1	1	ω1 = 0.649 (100%)
Node1	0.0041	3.3313	1	0.0703	ω1 = 10000000000 (100%)
Node10	0.122	0.4606	1	0.3378	ω1 = 0.0206 (76%)
					ω2 = 1.48 (24%)
Node11	0.076	0.1098	1	0.4321	ω1 = 0.00 (86%)
					ω2 = 1.24 (14%)
Node14	0.0551	0	1	1	ω1 = 0.217 (100%)
Node15	0.0293	0	1	1	ω1 = 0.213 (100%)
PSWOR7	0.0132	0	1	1	ω1 = 0.720 (100%)
Node2	0.0018	0	1	1	ω1 = 0.689 (100%)
Node25	0.0016	0	1	1	ω1 = 0.525 (100%)
Node26	0.0006	1.7493	1	0.1623	ω1 = 10000000000 (100%)
Node28	0.007	0.0156	1	0.4778	ω1 = 1.09 (100%)
Node29	0.003	0	1	1	ω1 = 0.351 (100%)
Node6	0.0004	1.5218	1	0.1836	ω1 = 10000000000 (100%)
Node7	0.0008	1.1615	1	0.2241	ω1 = 10000000000 (100%)
Node8	0.017	0	1	1	ω1 = 0.393 (100%)
Node9	0.018	0	1	1	ω1 = 0.734 (100%)
OGn16
TRUOR54	0.0496	14.5923	0.0081	0.0002	ω1 = 0.248 (96%)
					ω2 = 30.2 (3.8%)
LTAOR51	0.0259	9.1763	0.1204	0.0035	ω1 = 0.205 (96%)
					ω2 = 23.4 (3.9%)
Node8	0.0497	5.2137	0.8782	0.0266	ω1 = 0.290 (98%)
					ω2 = ∞ (2.4%)
TRUOR6	0.1992	0	1	1	ω1 = 0.119 (100%)
TRUOR37	0.0543	0	1	1	ω1 = 0.583 (100%)
TRUOR45	0.0499	0	1	1	ω1 = 0.491 (100%)
TRUOR51	0.0503	0	1	1	ω1 = 0.552 (100%)
GACOR59	0.0718	0	1	1	ω1 = 0.185 (100%)
SMAOR6	0.1165	2.5048	1	0.1084	ω1 = 0.312 (98%)
					ω2 = 84.3 (2.4%)
SMAOR12	0.1519	1.0535	1	0.2381	ω1 = 0.130 (92%)
					ω2 = 2.90 (7.8%)
PSWOR14	0.0017	0.5908	1	0.3117	ω1 = 10000000000 (100%)
PSWOR16	0	0	1	1	ω1 = 1.00 (100%)
LTAOR13	0.0703	0	1	1	ω1 = 0.327 (100%)
TRUOR3	0.1567	0	1	1	ω1 = 0.402 (100%)
GMOOR65	0.024	0	1	1	ω1 = 0.604 (100%)
GMOOR63	0.0256	0	1	1	ω1 = 0.166 (100%)
XMAOR95	0.0104	0	1	1	ω1 = 0.309 (100%)
TRUOR2	0.037	3.083	1	0.08	ω1 = 0.281 (99%)
					ω2 = 5000 (0.96%)
XMAOR96	0.0128	0.4806	1	0.3336	ω1 = 1.81 (100%)
Node1	0.0662	1.6913	1	0.1675	ω1 = 0.228 (97%)
					ω2 = 62.4 (2.6%)
Node11	0.031	2.3434	1	0.1181	ω1 = 0.00 (86%)
					ω2 = 3.81 (14%)
Node13	0.0095	0	1	1	ω1 = 0.250 (100%)
Node17	0.0508	2.811	1	0.0923	ω1 = 0.00 (88%)
					ω2 = 3.21 (12%)
Node18	0.0949	4.0134	1	0.0494	ω1 = 0.00 (83%)
					ω2 = 2.75 (17%)
Node20	0.0257	0	1	1	ω1 = 0.342 (100%)
Node22	0.1149	0.2278	1	0.3943	ω1 = 0.00 (69%)
					ω2 = 1.24 (31%)
Node23	0.0239	0	1	1	ω1 = 0.0273 (100%)
Node27	0.2823	0	1	1	ω1 = 0.00 (37%)
					ω2 = 0.351 (63%)
Node30	0.1378	1.76	1	0.1614	ω1 = 0.136 (92%)
					ω2 = 4.94 (7.7%)
Node31	0.0355	0	1	1	ω1 = 0.420 (100%)
Node4	0.0045	0	1	1	ω1 = 0.0614 (100%)
Node5	0.026	0.8784	1	0.2631	ω1 = 10000000000 (100%)
Node6	0.0428	0.5831	1	0.3131	ω1 = 0.115 (98%)
					ω2 = 4.97 (2.1%)
Node7	0.0898	3.6924	1	0.0583	ω1 = 0.00 (71%)
					ω2 = 2.79 (29%)
XMAOR97	0.0454	0	1	1	ω1 = 0.267 (100%)
OGn17
Node10	0.0446	32.2018	0	0	ω1 = 0.601 (96%)
					ω2 = 145 (4.1%)
LTAOR12	0.0496	25.0846	0.0001	0	ω1 = 0.833 (97%)
					ω2 = 371 (2.6%)
Node37	0.0135	11.4576	0.0481	0.0011	ω1 = 0.267 (98%)
					ω2 = 11400 (1.6%)
GACOR60	0.0531	10.5316	0.0749	0.0018	ω1 = 0.139 (88%)
					ω2 = 9.58 (12%)
PSWOR37	0.0163	7.5148	0.3373	0.0082	ω1 = 0.0648 (95%)
					ω2 = 39.1 (4.8%)
GACOR68	0.051	6.4147	0.5761	0.0144	ω1 = 0.442 (98%)
					ω2 = 60.9 (2.2%)
GMOOR11	0.0395	0	1	1	ω1 = 0.697 (100%)
GACOR67	0.0498	0	1	1	ω1 = 0.461 (100%)
GACOR58	0.0495	0	1	1	ω1 = 0.575 (100%)
GACOR71	0.0441	3.5187	1	0.0638	ω1 = 0.0341 (90%)
					ω2 = 6.55 (10%)
TRUOR4	0.2088	0.4034	1	0.3503	ω1 = 0.173 (93%)
					ω2 = 2.35 (6.7%)
GACOR64	0.0037	0	1	1	ω1 = 0.853 (100%)
PSWOR34	0.0096	0	1	1	ω1 = 0.148 (100%)
PSWOR35	0.0123	0	1	1	ω1 = 0.794 (100%)
LTAOR9	0.0231	3.1791	1	0.0761	ω1 = 0.00 (93%)
					ω2 = 7.24 (7.3%)
GACOR65	0.017	2.0044	1	0.1415	ω1 = 0.0000000000000285 (95%)
					ω2 = 6.56 (5.3%)
LTAOR10	0.0156	0.0304	1	0.4678	ω1 = 1.11 (100%)
LTAOR11	0.0075	0	1	1	ω1 = 0.596 (100%)
GMOOR21	0.0403	0	1	1	ω1 = 0.456 (100%)
GMOOR16	0.0543	2.1932	1	0.1279	ω1 = 0.0152 (87%)
					ω2 = 3.10 (13%)
GMOOR19	0.0297	0	1	1	ω1 = 0.476 (100%)
GMOOR15	0.0172	0	1	1	ω1 = 0.200 (100%)
GACOR66	0.0131	0	1	1	ω1 = 0.348 (100%)
XMAOR98	0.1477	0	1	1	ω1 = 0.274 (100%)
Node1	0.0067	2.4855	1	0.1096	ω1 = 10000000000 (100%)
GACOR62	0.0138	0	1	1	ω1 = 0.334 (100%)
Node11	0.0035	0	1	1	ω1 = 0.527 (100%)
Node12	0.0002	2.1676	1	0.1297	ω1 = 10000000000 (100%)
Node13	0.0321	0	1	1	ω1 = 0.350 (100%)
Node14	0.0052	0	1	1	ω1 = 0.146 (100%)
Node19	0.0046	0.3059	1	0.3735	ω1 = 10000000000 (100%)
Node2	0.0262	0	1	1	ω1 = 0.338 (100%)
Node23	0.1058	0	1	1	ω1 = 0.0831 (100%)
Node25	0.0198	0	1	1	ω1 = 0.0587 (100%)
Node26	0.2364	1.2472	1	0.2136	ω1 = 0.133 (89%)
					ω2 = 6.85 (11%)
Node27	0.0143	0	1	1	ω1 = 0.206 (100%)
Node3	0.0305	0	1	1	ω1 = 0.109 (100%)
Node30	0.0163	0.2022	1	0.4017	ω1 = 1.75 (100%)
Node32	0.0169	0	1	1	ω1 = 0.314 (100%)
GACOR69	0.0077	4.9329	1	0.0307	ω1 = 0.00 (98%)
					ω2 = 32.2 (2.0%)
Node39	0.0081	0.8162	1	0.2727	ω1 = 2.56 (100%)
Node4	0.0274	0	1	1	ω1 = 0.259 (100%)
Node42	0.0026	0	1	1	ω1 = 0.00625 (100%)
Node5	0.0111	0	1	1	ω1 = 0.411 (100%)
Node6	0.0241	0	1	1	ω1 = 0.351 (100%)
OGn18
PSWOR12	0.0284	26.7097	0	0	ω1 = 0.225 (97%)
					ω2 = 65.1 (3.3%)
OLAOR78	0.0617	16.4875	0.005	0.0001	ω1 = 0.0827 (96%)
					ω2 = 5000 (3.7%)
Node30	0.0134	13.2927	0.0244	0.0004	ω1 = 0.378 (99%)
					ω2 = ∞ (0.84%)
Node36	0.025	12.9478	0.0285	0.0005	ω1 = 0.354 (98%)
					ω2 = 77.8 (2.0%)
Node5	0.0137	10.1463	0.1149	0.0022	ω1 = 1.00 (99%)
					ω2 = ∞ (0.74%)
LTAOR50	0.0308	9.2484	0.1776	0.0034	ω1 = 0.388 (99%)
					ω2 = ∞ (1.4%)
XMAOR100	0.075	8.4579	0.26	0.0051	ω1 = 0.286 (96%)
					ω2 = 5000 (4.2%)
Node48	0.0189	7.2067	0.4811	0.0096	ω1 = 0.00 (95%)
					ω2 = 18.7 (5.4%)
GACOR107	0.0474	6.4951	0.6774	0.0138	ω1 = 0.700 (99%)
					ω2 = 365 (1.1%)
XMAOR101	0.0651	6.3809	0.7033	0.0147	ω1 = 0.245 (97%)
					ω2 = 27.4 (3.1%)
Node18	0.0488	5.9769	0.8464	0.018	ω1 = 0.144 (95%)
					ω2 = 12.3 (4.6%)
Node47	0.0183	5.8191	0.8979	0.0195	ω1 = 0.182 (99%)
					ω2 = 139 (1.4%)
SMAOR3	0.0218	-0.0021	1	0.5	ω1 = 1.02 (100%)
SMAOR4	0.0209	0	1	1	ω1 = 0.363 (100%)
SMAOR5	0.0178	2.6421	1	0.1009	ω1 = 0.277 (99%)
					ω2 = 54.3 (0.98%)
PSWOR10	0.0103	0	1	1	ω1 = 0.525 (100%)
PSWOR8	0.0413	0	1	1	ω1 = 0.762 (100%)
PSWOR13	0.0009	1.483	1	0.1876	ω1 = 10000000000 (100%)
PSWOR9	0.0273	0	1	1	ω1 = 0.444 (100%)
PSWOR11	0.0051	0	1	1	ω1 = 0.714 (100%)
GACOR98	0.0808	3.7126	1	0.0577	ω1 = 0.00 (76%)
					ω2 = 2.48 (24%)
PSWOR17	0.0002	0	1	1	ω1 = 1.00 (100%)
GACOR96	0.029	0	1	1	ω1 = 0.578 (100%)
LTAOR45	0.0593	0	1	1	ω1 = 0.767 (100%)
LTAOR48	0.0283	0	1	1	ω1 = 0.433 (100%)
LTAOR47	0.036	0	1	1	ω1 = 0.583 (100%)
LTAOR49	0.0327	0	1	1	ω1 = 0.776 (100%)
GACOR104	0.0745	0	1	1	ω1 = 0.396 (100%)
GACOR103	0.065	0	1	1	ω1 = 0.377 (100%)
XMAOR99	0.1323	0	1	1	ω1 = 0.318 (100%)
Node13	0.0034	0.5536	1	0.3188	ω1 = 10000000000 (100%)
Node14	0.0545	4.8737	1	0.0317	ω1 = 0.726 (98%)
					ω2 = 5710 (2.1%)
Node17	0.0158	0	1	1	ω1 = 0.617 (100%)
GACOR95	0.0058	0.0302	1	0.4679	ω1 = 1.22 (100%)
Node19	0.0293	0	1	1	ω1 = 0.748 (100%)
Node2	0.0066	0	1	1	ω1 = 0.194 (100%)
Node20	0.1539	0	1	1	ω1 = 0.000000000000173 (73%)
					ω2 = 0.435 (27%)
Node23	0.0421	0	1	1	ω1 = 0.234 (100%)
Node24	0.0735	0.7412	1	0.2849	ω1 = 0.00 (80%)
					ω2 = 1.72 (20%)
Node28	0.061	0	1	1	ω1 = 0.402 (100%)
Node3	0.0095	0	1	1	ω1 = 0.457 (100%)
GACOR101	0.0683	0	1	1	ω1 = 0.400 (100%)
Node32	0.0045	0	1	1	ω1 = 0.719 (100%)
Node35	0.0228	1.9939	1	0.1423	ω1 = 0.0485 (99%)
					ω2 = 1720 (0.72%)
GACOR94	0.0128	-0.0027	1	0.5	ω1 = 1.00 (100%)
Node37	0.0467	0	1	1	ω1 = 0.735 (100%)
Node38	0.0106	0	1	1	ω1 = 0.435 (100%)
Node42	0.0254	0	1	1	ω1 = 0.487 (100%)
Node43	0.008	0	1	1	ω1 = 0.846 (100%)
GACOR99	0.053	0	1	1	ω1 = 0.484 (100%)
OLAOR79	0.0686	3.6065	1	0.0609	ω1 = 0.0475 (91%)
					ω2 = 4.40 (8.6%)
SMAOR1	0.0427	0	1	1	ω1 = 0.364 (100%)
Node51	0.017	0	1	1	ω1 = 0.374 (100%)
Node52	0.0068	0.0607	1	0.4521	ω1 = 5.19 (100%)
Node53	0.0265	0	1	1	ω1 = 0.437 (100%)
Node7	0.0416	4.631	1	0.0359	ω1 = 0.142 (90%)
					ω2 = 8.07 (9.6%)
Node9	0.0266	0	1	1	ω1 = 0.800 (100%)
OGn14
Node2	0.0765	13.563	0.0073	0.0004	ω1 = 1.00 (96%)
					ω2 = 812 (4.2%)
GACOR97	0.019	12.6433	0.0111	0.0006	ω1 = 0.985 (99%)
					ω2 = 1720 (1.2%)
Node1	0.0047	7.6862	0.1282	0.0075	ω1 = 0.00 (100%)
					ω2 = 505 (0.36%)
SMAOR10	0.0268	5.7087	0.3305	0.0207	ω1 = 0.00 (89%)
					ω2 = 8.31 (11%)
LTAOR52	0.0355	0	1	1	ω1 = 0.0557 (100%)
SMAOR8	0.0169	0	1	1	ω1 = 0.657 (100%)
GACOR102	0.0128	0	1	1	ω1 = 0.459 (100%)
SMAOR11	0.0088	0	1	1	ω1 = 0.171 (100%)
PSWOR15	0.0235	0	1	1	ω1 = 0.452 (100%)
GACOR93	0.0177	0	1	1	ω1 = 0.722 (100%)
GMOOR23	0.3037	0	1	1	ω1 = 0.000000000000245 (36%)
					ω2 = 0.386 (64%)
TRUOR5	0.1945	2.0513	1	0.138	ω1 = 0.0604 (93%)
					ω2 = 3.40 (7.3%)
Node10	0.0677	0	1	1	ω1 = 0.105 (100%)
Node15	0.0048	0	1	1	ω1 = 0.397 (100%)
SMAOR7	0.0199	0	1	1	ω1 = 0.502 (100%)
Node3	0.0088	0	1	1	ω1 = 0.0471 (100%)
Node4	0.0318	1.5339	1	0.1824	ω1 = 0.0820 (89%)
					ω2 = 3.84 (11%)
Node5	0.0621	0	1	1	ω1 = 0.175 (100%)
Node7	0.0066	0	1	1	ω1 = 0.593 (100%)
OGn9
GACOR17	0.0818	0.0586	1	0.4531	ω1 = 0.00 (86%)
					ω2 = 1.15 (14%)
OLAOR11	0.1542	0	1	1	ω1 = 0.00 (77%)
					ω2 = 0.673 (23%)
SMAOR25	0.0981	0	1	1	ω1 = 0.127 (100%)
PSWOR46	0.0192	0	1	1	ω1 = 0.132 (100%)
LTAOR27	0.056	0	1	1	ω1 = 0.576 (100%)
XMAOR78	0.1356	0	1	1	ω1 = 0.195 (100%)
Node1	0.0255	0	1	1	ω1 = 0.152 (100%)
Node3	0.0652	0	1	1	ω1 = 0.349 (100%)
Node6	0.0369	0	1	1	ω1 = 0.0911 (100%)
OGn10
OLAOR28	0.0173	29.5347	0	0	ω1 = 0.0793 (98%)
					ω2 = 388 (2.5%)
OLAOR33	0.1042	19.2826	0.0012	0	ω1 = 0.181 (94%)
					ω2 = 33600 (6.1%)
Node39	0.1184	18.586	0.0017	0	ω1 = 0.289 (91%)
					ω2 = 5000 (8.7%)
GACOR110	0.0701	16.1737	0.0056	0.0001	ω1 = 0.102 (95%)
					ω2 = 5000 (5.4%)
Node49	0.0421	14.7647	0.0112	0.0002	ω1 = 0.177 (94%)
					ω2 = 84.3 (5.7%)
Node20	0.1682	13.3762	0.0221	0.0004	ω1 = 0.126 (89%)
					ω2 = 31.4 (11%)
XMAOR15	0.0804	11.562	0.0541	0.0011	ω1 = 0.151 (95%)
					ω2 = ∞ (4.6%)
OLAOR32	0.0981	11.2132	0.0632	0.0013	ω1 = 0.276 (96%)
					ω2 = 5000 (4.1%)
XMAOR17	0.0894	10.387	0.0941	0.0019	ω1 = 0.227 (96%)
					ω2 = 5000 (4.1%)
GMOOR4	0.1108	8.8108	0.2046	0.0043	ω1 = 0.169 (96%)
					ω2 = 60.0 (4.0%)
SMAOR59	0.0377	8.2083	0.2719	0.0058	ω1 = 0.363 (97%)
					ω2 = 40.1 (2.5%)
TRUOR64	0.0958	7.6093	0.3607	0.0078	ω1 = 0.131 (96%)
					ω2 = 833 (3.6%)
SMAOR52	0.1432	7.2056	0.4332	0.0096	ω1 = 0.170 (93%)
					ω2 = 454 (7.1%)
Node50	0.0038	6.6263	0.5689	0.0129	ω1 = 0.0164 (99%)
					ω2 = 5000 (0.67%)
GACOR108	0.0663	5.6296	0.9248	0.0215	ω1 = 0.203 (97%)
					ω2 = 2660 (3.0%)
Node23	0.0379	5.4361	0.9973	0.0237	ω1 = 0.000000000000000750 (90%)
					ω2 = 6.94 (9.5%)
XMAOR21	0.1908	0.3291	1	0.3677	ω1 = 0.00 (80%)
					ω2 = 1.24 (20%)
XMAOR22	0.2152	3.2429	1	0.0736	ω1 = 0.203 (92%)
					ω2 = 713 (8.2%)
XMAOR16	0.0984	2.3535	1	0.1175	ω1 = 0.00 (81%)
					ω2 = 2.31 (19%)
TRUOR42	0.0061	0	1	1	ω1 = 0.373 (100%)
XMAOR18	0.075	5.3361	1	0.025	ω1 = 0.506 (98%)
					ω2 = 5000 (2.0%)
TRUOR20	0.0079	0	1	1	ω1 = 0.271 (100%)
XMAOR14	0.1689	1.3093	1	0.2064	ω1 = 0.359 (95%)
					ω2 = 15.1 (4.5%)
DAROR115_19	0.3241	0	1	1	ω1 = 0.000160 (59%)
					ω2 = 0.421 (41%)
LTAOR69	0.0265	0	1	1	ω1 = 0.426 (100%)
LTAOR70	0.0231	2.9966	1	0.0837	ω1 = 0.161 (94%)
					ω2 = 10.2 (6.5%)
LTAOR71	0.0847	4.3178	1	0.0422	ω1 = 0.464 (99%)
					ω2 = 144 (1.3%)
SMAOR60	0.0235	0	1	1	ω1 = 0.340 (100%)
XMAOR20	0.2199	0	1	1	ω1 = 0.0986 (61%)
					ω2 = 0.893 (39%)
PSWOR20	0.0243	0	1	1	ω1 = 0.196 (100%)
Node1	0.003	0	1	1	ω1 = 0.0184 (100%)
Node10	0.0214	0.1456	1	0.4195	ω1 = 1.98 (100%)
Node13	0.0653	0	1	1	ω1 = 0.0784 (100%)
Node16	0.0224	3.5536	1	0.0626	ω1 = 0.00 (78%)
					ω2 = 50.9 (22%)
Node19	0.0225	5.0502	1	0.0289	ω1 = 0.00 (96%)
					ω2 = 8.82 (3.6%)
Node2	0.011	0	1	1	ω1 = 0.0956 (100%)
GMOOR18	0.1969	0	1	1	ω1 = 0.00 (51%)
					ω2 = 0.597 (49%)
OLAOR29	0.0098	0.9026	1	0.2595	ω1 = 10000000000 (100%)
Node26	0.0183	0.2615	1	0.385	ω1 = 0.0117 (93%)
					ω2 = 1.97 (7.0%)
Node28	0.0315	3.6253	1	0.0603	ω1 = 0.0483 (98%)
					ω2 = 2180 (1.7%)
Node29	0.0086	0	1	1	ω1 = 0.129 (100%)
Node3	0.0074	0.0452	1	0.4596	ω1 = 10000000000 (100%)
Node32	0.021	1.9213	1	0.1479	ω1 = 0.147 (99%)
					ω2 = 59.8 (1.4%)
Node34	0.0141	0	1	1	ω1 = 0.131 (100%)
Node38	0.0553	0.6824	1	0.295	ω1 = 0.0437 (96%)
					ω2 = 4.31 (4.2%)
GMOOR9	0.1098	0.0517	1	0.4564	ω1 = 0.00 (70%)
					ω2 = 1.14 (30%)
Node4	0.0166	0	1	1	ω1 = 0.0503 (100%)
Node43	0.0246	0.028	1	0.4693	ω1 = 1.17 (100%)
Node44	0.0785	0	1	1	ω1 = 0.197 (100%)
Node47	0.0219	0	1	1	ω1 = 0.284 (100%)
Node48	0.0342	0	1	1	ω1 = 0.109 (100%)
GMOOR2	0.0538	5.2203	1	0.0265	ω1 = 0.00000000000000000011 (90%)
					ω2 = 5.58 (9.6%)
Node5	0.0147	0	1	1	ω1 = 0.131 (100%)
GMOOR8	0.0592	3.9292	1	0.0516	ω1 = 0.458 (96%)
					ω2 = 13.8 (4.5%)
Node55	0.0452	2.0774	1	0.1361	ω1 = 0.0000000000000325 (91%)
					ω2 = 2.62 (9.0%)
Node7	0.0269	0	1	1	ω1 = 0.0779 (100%)
Node9	0.0324	0	1	1	ω1 = 0.0517 (100%)
OGn11
LTAOR68	0.047	12.0189	0.0328	0.0008	ω1 = 0.262 (95%)
					ω2 = 21.5 (4.7%)
Node32	0.0243	9.5864	0.1094	0.0029	ω1 = 0.00823 (99%)
					ω2 = 94.5 (1.4%)
Node28	0.0039	6.9691	0.4018	0.0109	ω1 = 0.0457 (95%)
					ω2 = 39.5 (5.1%)
SMAOR56	0.1212	6.8435	0.4052	0.0116	ω1 = 0.268 (95%)
					ω2 = 5000 (4.9%)
Node12	0.0173	6.8565	0.414	0.0115	ω1 = 1.00 (97%)
					ω2 = 122 (2.5%)
SMAOR57	0.1591	6.5305	0.4616	0.0136	ω1 = 0.404 (92%)
					ω2 = 34.6 (7.9%)
PSWOR18	0.0148	5.696	0.686	0.0208	ω1 = 0.715 (100%)
					ω2 = ∞ (0.44%)
GMOOR52	0.108	0	1	1	ω1 = 0.168 (100%)
SMAOR54	0.0195	0	1	1	ω1 = 0.528 (100%)
SMAOR55	0.038	0	1	1	ω1 = 0.222 (100%)
GACOR27	0.1272	0	1	1	ω1 = 0.00 (67%)
					ω2 = 0.848 (33%)
OLAOR30	0.1652	0.2021	1	0.4018	ω1 = 0.0890 (82%)
					ω2 = 1.54 (18%)
OLAOR31	0.2006	0	1	1	ω1 = 0.00 (68%)
					ω2 = 0.692 (32%)
PSWOR19	0.0092	3.3082	1	0.0712	ω1 = 0.482 (99%)
					ω2 = ∞ (0.69%)
TRUOR21	0.1789	0	1	1	ω1 = 0.00 (69%)
					ω2 = 0.891 (31%)
LTAOR67	0.1218	0.4861	1	0.3324	ω1 = 0.222 (96%)
					ω2 = 5.07 (4.0%)
GMOOR1	0.1662	0.6744	1	0.2964	ω1 = 0.118 (90%)
					ω2 = 2.70 (9.7%)
GMOOR31	0.0731	0.0038	1	0.4896	ω1 = 0.00 (77%)
					ω2 = 1.04 (23%)
GMOOR37	0.0657	0	1	1	ω1 = 0.560 (100%)
GACOR26	0.1424	0	1	1	ω1 = 0.242 (100%)
XMAOR19	0.1677	0	1	1	ω1 = 0.00 (60%)
					ω2 = 0.976 (40%)
Node1	0.0245	0	1	1	ω1 = 0.190 (100%)
Node10	0.0267	2.8812	1	0.089	ω1 = 0.0434 (88%)
					ω2 = 4.83 (12%)
Node11	0.0121	0.2455	1	0.3894	ω1 = 4.30 (100%)
TRUOR22	0.2007	0	1	1	ω1 = 0.0217 (54%)
					ω2 = 0.603 (46%)
Node17	0.0191	0	1	1	ω1 = 0.0411 (100%)
Node18	0.0217	2.3542	1	0.1174	ω1 = 0.0435 (90%)
					ω2 = 27.6 (10%)
Node21	0.0634	-0.0051	1	0.5	ω1 = 0.0353 (92%)
					ω2 = 1.35 (8.1%)
Node23	0.097	1.0831	1	0.2342	ω1 = 0.0220 (81%)
					ω2 = 1.86 (19%)
Node24	0.0336	0	1	1	ω1 = 0.332 (100%)
SMAOR22	0.1398	0	1	1	ω1 = 0.227 (100%)
Node29	0.0276	0	1	1	ω1 = 0.117 (100%)
Node3	0.0755	3.2595	1	0.073	ω1 = 0.00 (72%)
					ω2 = 2.66 (28%)
SMAOR53	0.0181	0	1	1	ω1 = 0.310 (100%)
Node33	0.0752	0.3754	1	0.3567	ω1 = 0.0000000000000291 (80%)
					ω2 = 1.48 (20%)
Node34	0.0074	0	1	1	ω1 = 0.145 (100%)
Node4	0.0222	0	1	1	ω1 = 0.529 (100%)
Node8	0.0026	0	1	1	ω1 = 0.128 (100%)
Node9	0.0073	1.1824	1	0.2215	ω1 = 10000000000 (100%)
OGn8
DAROR116_1	0.1072	16.0053	0.0017	0.0001	ω1 = 0.153 (94%)
					ω2 = 52.5 (5.9%)
GACOR18	0.0898	3.9771	0.7041	0.0503	ω1 = 0.0844 (97%)
					ω2 = 24.1 (2.6%)
SMAOR26	0.0897	0	1	1	ω1 = 0.185 (100%)
OLAOR10	0.1215	0	1	1	ω1 = 0.144 (100%)
LTAOR26	0.0378	0	1	1	ω1 = 0.0693 (100%)
PSWOR47	0.0337	0	1	1	ω1 = 0.755 (100%)
TRUOR12	0.1915	0	1	1	ω1 = 0.00 (70%)
					ω2 = 0.398 (30%)
DAROR116_2	0.0676	0	1	1	ω1 = 0.299 (100%)
XMAOR77	0.1896	0.486	1	0.3324	ω1 = 0.126 (93%)
					ω2 = 2.40 (7.3%)
Node1	0.0189	0	1	1	ω1 = 0.116 (100%)
Node10	0.0329	0	1	1	ω1 = 0.477 (100%)
Node2	0.1963	0	1	1	ω1 = 0.0321 (87%)
					ω2 = 0.683 (13%)
Node5	0.0249	0.0896	1	0.4398	ω1 = 10000000000 (100%)
Node8	0.0268	0	1	1	ω1 = 0.136 (100%)
Node9	0.0229	0	1	1	ω1 = 0.0945 (100%)
OGn1
TRUOR8	0.0623	58.8804	0	0	ω1 = 0.287 (92%)
					ω2 = 362 (8.4%)
GMOOR86	0.1207	36.3792	0	0	ω1 = 0.0362 (88%)
					ω2 = 5000 (12%)
GMOOR83	0.1208	19.793	0.0013	0	ω1 = 0.415 (88%)
					ω2 = 34.7 (12%)
Node51	0.0247	16.4343	0.0071	0.0001	ω1 = 1.00 (95%)
					ω2 = ∞ (5.2%)
Node46	0.0078	15.2692	0.0126	0.0002	ω1 = 1.00 (99%)
					ω2 = ∞ (0.80%)
DAROR130_2	0.0237	10.9149	0.1117	0.0015	ω1 = 0.102 (98%)
					ω2 = 2180 (2.0%)
Node52	0.033	10.1425	0.1629	0.0022	ω1 = 0.0961 (97%)
					ω2 = 5000 (2.9%)
Node43	0.2187	9.2831	0.2483	0.0034	ω1 = 0.257 (85%)
					ω2 = 1160 (15%)
XMAOR64	0.0169	8.6374	0.3397	0.0047	ω1 = 0.492 (99%)
					ω2 = 429 (1.3%)
Node72	0.0112	7.8045	0.5113	0.0071	ω1 = 0.0286 (95%)
					ω2 = 23.8 (4.6%)
Node12	0.0101	7.0086	0.7557	0.0106	ω1 = 1.00 (99%)
					ω2 = ∞ (1.2%)
OLAOR16	0.0344	6.526	0.9526	0.0136	ω1 = 0.00 (90%)
					ω2 = 7.77 (9.7%)
XMAOR69	0.0177	0	1	1	ω1 = 0.956 (100%)
OLAOR18	0.0186	0	1	1	ω1 = 0.334 (100%)
OLAOR19	0.0266	4.2053	1	0.0447	ω1 = 0.00 (95%)
					ω2 = 9.38 (5.2%)
OLAOR20	0.1166	0	1	1	ω1 = 0.242 (100%)
OLAOR21	0.2219	0	1	1	ω1 = 0.00 (57%)
					ω2 = 0.737 (43%)
OLAOR22	0.0915	0	1	1	ω1 = 0.308 (100%)
OLAOR23	0.0918	2.9785	1	0.0845	ω1 = 0.00 (84%)
					ω2 = 2.45 (16%)
OLAOR24	0.0804	1.5285	1	0.183	ω1 = 0.0342 (73%)
					ω2 = 2.37 (27%)
OLAOR25	0.1088	0	1	1	ω1 = 0.223 (100%)
GACOR16	0.0056	0	1	1	ω1 = 0.576 (100%)
TRUOR9	0.0126	3.2186	1	0.0746	ω1 = 4.61 (100%)
TRUOR10	0.1585	0	1	1	ω1 = 0.544 (100%)
TRUOR11	0.2803	0.1479	1	0.4187	ω1 = 0.00 (49%)
					ω2 = 1.14 (51%)
TRUOR57	0.0159	-0.0085	1	0.5	ω1 = 1.04 (100%)
TRUOR61	0.013	0.3903	1	0.3532	ω1 = 1.62 (100%)
SMAOR23	0.1483	2.8637	1	0.0898	ω1 = 0.135 (79%)
					ω2 = 2.71 (21%)
PSWOR52	0.0362	3.3949	1	0.068	ω1 = 3.80 (100%)
LTAOR74	0.0207	0	1	1	ω1 = 0.480 (100%)
LTAOR30	0.0119	0	1	1	ω1 = 0.762 (100%)
LTAOR29	0.0188	0	1	1	ω1 = 0.680 (100%)
LTAOR31	0.0092	0.3368	1	0.3658	ω1 = 1.45 (100%)
LTAOR28	0.1083	0	1	1	ω1 = 0.457 (100%)
GACOR12	0.0328	0	1	1	ω1 = 0.915 (100%)
GACOR15	0.0054	0	1	1	ω1 = 0.525 (100%)
XMAOR65	0.036	2.691	1	0.0983	ω1 = 0.00 (92%)
					ω2 = 6.58 (8.2%)
GACOR13	0.0182	0.0236	1	0.4721	ω1 = 1.11 (100%)
XMAOR66	0.0238	1.761	1	0.1613	ω1 = 10000000000 (100%)
XMAOR68	0.0045	0	1	1	ω1 = 0.690 (100%)
GACOR14	0.0145	0	1	1	ω1 = 0.570 (100%)
XMAOR67	0.0725	1.6109	1	0.1749	ω1 = 0.00 (74%)
					ω2 = 2.60 (26%)
Node1	0.0266	1.0019	1	0.2452	ω1 = 0.00 (91%)
					ω2 = 2.16 (9.4%)
Node10	0.009	0	1	1	ω1 = 0.423 (100%)
Node11	0.0109	0	1	1	ω1 = 0.0494 (100%)
OLAOR12	0.1056	2.8165	1	0.092	ω1 = 0.300 (98%)
					ω2 = 16.3 (2.3%)
Node13	0.0458	0	1	1	ω1 = 0.261 (100%)
Node14	0.0658	0	1	1	ω1 = 0.215 (100%)
Node15	0.0075	0.6108	1	0.3079	ω1 = 3.47 (100%)
Node16	0.0225	0	1	1	ω1 = 0.929 (100%)
Node19	0.0078	0.2538	1	0.3871	ω1 = 1.45 (100%)
Node2	0.6633	0	1	1	ω1 = 0.0290 (44%)
					ω2 = 0.666 (56%)
Node25	0.0776	0.0227	1	0.4727	ω1 = 0.000000000000476 (68%)
					ω2 = 1.10 (32%)
Node26	0.0051	0	1	1	ω1 = 0.100 (100%)
Node27	0.01	0	1	1	ω1 = 0.0945 (100%)
Node29	0.1066	0.0624	1	0.4513	ω1 = 0.137 (89%)
					ω2 = 1.86 (11%)
Node31	0.0089	4.0316	1	0.0489	ω1 = 0.137 (99%)
					ω2 = 66.8 (0.74%)
Node33	0.0038	0.1708	1	0.4113	ω1 = 10000000000 (100%)
Node36	0.0159	0	1	1	ω1 = 0.299 (100%)
Node39	0.1114	4.6768	1	0.0351	ω1 = 0.225 (98%)
					ω2 = 909 (2.1%)
Node42	0.0209	0.119	1	0.4287	ω1 = 0.00 (83%)
					ω2 = 1.33 (17%)
OLAOR13	0.128	1.6913	1	0.1675	ω1 = 0.0374 (71%)
					ω2 = 1.86 (29%)
Node45	0.0198	0	1	1	ω1 = 0.981 (100%)
OLAOR14	0.0161	0	1	1	ω1 = 0.923 (100%)
Node5	0.1833	1.4696	1	0.189	ω1 = 10000000000 (100%)
OLAOR15	0.0245	4.7467	1	0.0338	ω1 = 0.308 (99%)
					ω2 = 126 (0.93%)
DAROR130_1	0.0323	0.0126	1	0.4803	ω1 = 10000000000 (100%)
Node53	0.033	0	1	1	ω1 = 0.454 (100%)
Node55	0.0616	0	1	1	ω1 = 0.224 (100%)
Node57	0.0061	6.0146	1	0.0177	ω1 = 0.442 (98%)
					ω2 = ∞ (1.6%)
Node58	0.0146	0	1	1	ω1 = 0.236 (100%)
Node62	0.1672	0	1	1	ω1 = 0.252 (100%)
Node64	0.013	0	1	1	ω1 = 0.545 (100%)
Node67	0.1435	0	1	1	ω1 = 0.369 (100%)
Node69	0.0148	0	1	1	ω1 = 0.838 (100%)
Node71	0.0038	3.5336	1	0.0633	ω1 = 10000000000 (100%)
OLAOR17	0.0229	0.1174	1	0.4293	ω1 = 1.22 (100%)
Node76	0.1652	0	1	1	ω1 = 0.00 (55%)
					ω2 = 0.653 (45%)
Node77	0.046	3.7953	1	0.0553	ω1 = 0.000000000000299 (85%)
					ω2 = 6.80 (15%)
Node8	0.0049	5.759	1	0.0201	ω1 = 0.00 (91%)
					ω2 = 35.0 (8.6%)
Node9	0.0089	0.536	1	0.3223	ω1 = 10000000000 (100%)
OGn2
XMAOR63	0.0311	15.0929	0.0041	0.0002	ω1 = 0.167 (98%)
					ω2 = 40.9 (2.4%)
Node5	0.0162	7.3848	0.1934	0.0088	ω1 = 1.00 (99%)
					ω2 = 812 (1.0%)
Node19	0.119	4.9088	0.6535	0.0311	ω1 = 0.193 (96%)
					ω2 = 5000 (3.6%)
XMAOR61	0.0421	4.5231	0.7589	0.0379	ω1 = 0.500 (99%)
					ω2 = ∞ (0.55%)
GACOR11	0.0841	0	1	1	ω1 = 0.302 (100%)
PSWOR51	0.03	0	1	1	ω1 = 0.989 (100%)
LTAOR33	0.0073	0.1809	1	0.4082	ω1 = 1.64 (100%)
LTAOR32	0.0077	0	1	1	ω1 = 0.627 (100%)
SMAOR24	0.1287	1.6984	1	0.1668	ω1 = 0.239 (94%)
					ω2 = 5.66 (5.7%)
OLAOR26	0.1548	0.4448	1	0.3411	ω1 = 0.00 (72%)
					ω2 = 1.26 (28%)
DAROR129_1	0.2937	0	1	1	ω1 = 0.117 (100%)
GMOOR20	0.039	1.0326	1	0.2409	ω1 = 0.0270 (89%)
					ω2 = 3.03 (11%)
XMAOR62	0.0329	0	1	1	ω1 = 0.370 (100%)
Node1	0.0489	2.5506	1	0.1059	ω1 = 0.126 (96%)
					ω2 = 28.5 (3.5%)
Node11	0.1039	0.6141	1	0.3073	ω1 = 0.00 (66%)
					ω2 = 1.59 (34%)
Node13	0.0315	0	1	1	ω1 = 0.662 (100%)
Node17	0.02	0	1	1	ω1 = 0.182 (100%)
GMOOR24	0.0167	0	1	1	ω1 = 0.406 (100%)
Node21	0.0055	0	1	1	ω1 = 0.282 (100%)
Node3	0.1784	0	1	1	ω1 = 0.0338 (64%)
					ω2 = 0.799 (36%)
GMOOR27	0.0224	0	1	1	ω1 = 0.397 (100%)
Node8	0.028	0	1	1	ω1 = 0.109 (100%)
Node9	0.0591	0	1	1	ω1 = 0.325 (100%)

## Sheet: dN_dS analysis
dN/dS analysis of OGn1 of TAAR gene family
FEL										SLAC
Found 46 negatively selected sites (0.1 significane level)					Found 10 positively selected sites					Found 18 negatively selected sites (0.1 significane level)					Found 2 positively selected sites
Site	ds	dN	dN/dS	p-value	Codon	ds	dN	dN/dS	p-value	Site	dS	dN	dN-dS	p-value	Site	dS	dN	dN-dS	p-value
4	7.186	0	0	0.001	22	0	6.106	Infinity	0.004	4	4	0	-6.46942	0.0123457	22	0	4.49261	7.26614	0.0264
8	9.724	0.872	0.09	0.038	27	0	3.092	4058861987472400	0.061	69	2.74839	0	-4.44512	0.0481686	276	0	4.19954	6.79214	0.048448
10	2.261	0	0	0.06	42	0	2.716	Infinity	0.058	77	7.81482	0.401905	-11.9893	0.00365861
16	2.323	0	0	0.055	83	0	3.799	Infinity	0.088	86	6.05574	0.79853	-8.50276	0.0346126
20	1.497	0	0	0.075	136	0	2.134	Infinity	0.079	95	6.45382	1.26039	-8.39961	0.037268
69	3.671	0	0	0.012	148	0	3.053	Infinity	0.073	102	6.15811	1.41144	-7.67704	0.0372314
74	2.228	0	0	0.053	184	0	3.101	Infinity	0.084	103	5.81892	1.00913	-7.77913	0.0629803
77	19.081	0.57	0.03	0.001	213	0	3.12	5.61975e+16	0.06	106	4.16277	0.555903	-5.83357	0.041133
78	1.974	0	0	0.044	276	0	6.347	8332368906576970	0.013	112	4	0.50816	-5.64754	0.047073
79	2.122	0	0	0.033	287	0	3.46	618713449683295	0.098	119	4.02831	0.498249	-5.70936	0.0441206
85	27.341	2.622	0.096	0.047						146	3	0	-4.85206	0.037037
86	19.699	0.994	0.05	0.008						175	3	0	-4.85206	0.037037
95	10000	2.286	0	0.006						177	3.27158	0	-5.29131	0.0358445
102	43.504	1.368	0.031	0.002						211	4	0	-6.46942	0.0123457
103	10.524	1.228	0.117	0.035						247	3	0	-4.85206	0.037037
106	7.347	0.713	0.097	0.013						269	3.78894	0	-6.12805	0.0153351
111	3.301	0	0	0.016						306	6.55523	0	-10.6021	0.00355007
112	7.453	0.577	0.077	0.012						311	4.80646	0.4288	-7.08023	0.0618334
119	5.457	0.568	0.104	0.026
138	2.639	0	0	0.049
146	4.283	0	0	0.007
164	6.403	0.859	0.134	0.074
175	3.978	0	0	0.008
177	4.442	0	0	0.007
186	2.692	0	0	0.073
188	1.37	0	0	0.099
192	2.913	0	0	0.042
211	8.307	0	0	0
225	11.421	1.417	0.124	0.067
231	2.696	0	0	0.033
239	3.067	0	0	0.017
247	3.793	0	0	0.006
258	2.512	0	0	0.039
260	3.042	0	0	0.043
262	2.251	0	0	0.06
269	5.949	0	0	0.002
270	2.421	0	0	0.027
271	2.859	0	0	0.016
272	2.537	0	0	0.054
282	12.592	2.898	0.23	0.051
291	2.242	0	0	0.057
306	15.943	0	0	0
311	11.779	0.435	0.037	0.01
314	2.874	0	0	0.025
315	7.983	1.581	0.198	0.053
319	2.164	0	0	0.052
Consensus positively selected sites of FEL and SLAC are hightlighted in red.
