# Supplementary material for: Massive Loss of Olfactory Receptors But Not Trace Amine-Associated Receptors in the World’s Deepest-Living Fish (Pseudoliparis swirei)
Source: Genes (Basel). 2019 Nov 8;10(11):910. doi: 10.3390/genes10110910 (PMC6895882; doi:10.3390/genes10110910)
Supplement: Supplementary file 1 [file genes-10-00910-s001.zip › Supplementary Data 5.xlsx]

## Sheet: aBSREL - branch details
Name	Branch length	LRT	Test p-value	Uncorrected p-value	ω distribution over sites	Name	Branch length	LRT	Test p-value	Uncorrected p-value	ω distribution over sites
ORs						TAARs
OGn3						OGn2
LTAOR34	0.0579	18.0664	0.0005	0	ω1 = 0.172 (95%)	Node14	0.0589	22.2886	0.0001	0	ω1 = 1.00 (95%)
					ω2 = 268 (4.8%)						ω2 = 605 (5.1%)
Node10	0.0985	8.8829	0.0493	0.0041	ω1 = 0.469 (91%)	Node10	0.0843	19.3187	0.0005	0	ω1 = 0.207 (94%)
					ω2 = 5000 (9.0%)						ω2 = 46.7 (5.8%)
GMOOR30	0.1872	7.7738	0.0721	0.0072	ω1 = 0.130 (87%)	XMATAAR1	0.0033	4.917	0.6507	0.031	ω1 = 0.00 (99%)
					ω2 = 37.4 (13%)						ω2 = 120 (1.4%)
Node8	0.0193	7.8083	0.078	0.0071	ω1 = 0.00 (85%)	OLATAAR30	0.0069	0	1	1	ω1 = 0.352 (100%)
					ω2 = 760 (15%)	XMATAAR4	0.0567	0	1	1	ω1 = 0.479 (100%)
PSWOR53	0.0372	6.9467	0.0989	0.011	ω1 = 0.278 (98%)	XMATAAR2	0.0083	0	1	1	ω1 = 0.382 (100%)
					ω2 = 68.4 (2.4%)	PSWTAAR23	0.0209	3.6408	1	0.0599	ω1 = 0.00 (98%)
Node2	0.0278	5.3644	0.1971	0.0246	ω1 = 0.722 (99%)						ω2 = 20.9 (2.0%)
					ω2 = ∞ (1.1%)	OLATAAR27	0.015	0	1	1	ω1 = 0.461 (100%)
Node1	0.0205	3.8494	0.3761	0.0537	ω1 = 0.0862 (98%)	OLATAAR28	0.0133	0	1	1	ω1 = 0.288 (100%)
					ω2 = ∞ (1.5%)	OLATAAR31	0.0148	0.1204	1	0.4282	ω1 = 1.42 (100%)
XMAOR42	0.1803	2.1883	0.7695	0.1283	ω1 = 0.186 (77%)	OLATAAR29	0.0033	0	1	1	ω1 = 0.00 (100%)
					ω2 = 2.58 (23%)	LTATAAR4	0.0388	0	1	1	ω1 = 0.949 (100%)
GACOR1	0.1458	0	1	1	ω1 = 0.0224 (72%)	TRUTAAR12	0.2304	0	1	1	ω1 = 0.000000000000124 (52%)
					ω2 = 0.680 (28%)						ω2 = 0.795 (48%)
SMAOR41	0.104	0	1	1	ω1 = 0.156 (100%)	Node1	0.0081	0	1	1	ω1 = 0.0980 (100%)
TRUOR53	0.1373	0.2357	1	0.3921	ω1 = 0.0231 (90%)	LTATAAR3	0.011	1.7937	1	0.1585	ω1 = 4.72 (100%)
					ω2 = 1.63 (10%)	Node13	0.1127	0.3856	1	0.3543	ω1 = 0.0712 (97%)
Node6	0.0108	0	1	1	ω1 = 0.145 (100%)						ω2 = 7.67 (2.8%)
DAROR112_1	0.3731	0	1	1	ω1 = 0.00 (47%)	XMATAAR3	0.2319	0	1	1	ω1 = 0.174 (100%)
					ω2 = 0.0258 (53%)	Node17	0.0325	0	1	1	ω1 = 0.164 (100%)
OGn5						Node19	0.0038	0	1	1	ω1 = 0.145 (100%)
DAROR102_6	0.0279	23.9187	0.0001	0	ω1 = 0.224 (97%)	Node2	0.1376	0	1	1	ω1 = 0.00 (70%)
					ω2 = 5000 (3.0%)						ω2 = 0.758 (30%)
Node7	0.0193	13.108	0.0185	0.0005	ω1 = 0.00 (82%)	Node4	0.012	0.074	1	0.4462	ω1 = 1.35 (100%)
					ω2 = 0.00 (7.6%)	Node7	0.0332	0	1	1	ω1 = 0.267 (100%)
					ω3 = 122 (11%)	Node8	0.0857	2.735	1	0.0961	ω1 = 0.223 (99%)
DAROR102_3	0.0852	12.654	0.0226	0.0006	ω1 = 0.327 (95%)						ω2 = 20.6 (1.4%)
					ω2 = 102 (4.5%)	OGn1
DAROR102_1	0.1225	10.3047	0.072	0.002	ω1 = 0.0776 (94%)	Node6	0.0711	10.1916	0.0212	0.0021	ω1 = 1.00 (98%)
					ω2 = 25.8 (6.1%)						ω2 = 2890 (2.2%)
Node1	0.0078	5.3185	0.8827	0.0252	ω1 = 0.678 (99%)	PSWTAAR31	0.0275	10.3812	0.0212	0.0019	ω1 = 0.00 (89%)
					ω2 = 855 (0.80%)						ω2 = 34.2 (11%)
GMOOR43	0.27	0.4388	1	0.3424	ω1 = 0.0842 (86%)	TRUTAAR5	0.2313	0	1	1	ω1 = 0.00000000000000000000 (48%)
					ω2 = 1.89 (14%)						ω2 = 0.388 (52%)
OLAOR4	0.188	0	1	1	ω1 = 0.00 (60%)	LTATAAR5	0.0379	0	1	1	ω1 = 0.341 (100%)
					ω2 = 0.645 (40%)	LTATAAR1	0.038	0	1	1	ω1 = 0.860 (100%)
SMAOR30	0.1602	0.9495	1	0.2526	ω1 = 0.320 (97%)	GACTAAR2	0.0798	2.0725	1	0.1364	ω1 = 0.00 (76%)
					ω2 = 713 (3.2%)						ω2 = 2.41 (24%)
XMAOR70	0.1649	0	1	1	ω1 = 0.205 (100%)	LTATAAR2	0.0207	0	1	1	ω1 = 0.273 (100%)
GMOOR10	0.2357	1.0201	1	0.2426	ω1 = 0.0818 (93%)	Node1	0.0093	0.3178	1	0.3705	ω1 = 1.52 (100%)
					ω2 = 735 (6.9%)	Node2	0.0303	0	1	1	ω1 = 0.336 (100%)
TRUOR16	0.2385	0	1	1	ω1 = 0.0321 (80%)	Node3	0.0117	0	1	1	ω1 = 0.405 (100%)
					ω2 = 0.992 (20%)	PSWTAAR21	0.0165	0	1	1	ω1 = 0.967 (100%)
XMAOR71	0.1428	0	1	1	ω1 = 0.193 (100%)	OGn3
OLAOR5	0.1761	1.0631	1	0.2368	ω1 = 0.101 (94%)	OLATAAR20	0.0506	25.0844	0	0	ω1 = 0.507 (96%)
					ω2 = 2.81 (6.3%)						ω2 = ∞ (3.7%)
XMAOR72	0.1844	0	1	1	ω1 = 0.00000000000000212 (55%)	XMATAAR17	0.0225	11.5224	0.0195	0.0011	ω1 = 0.00 (94%)
					ω2 = 0.406 (45%)						ω2 = 21.1 (6.1%)
TRUOR15	0.2348	0	1	1	ω1 = 0.170 (100%)	PSWTAAR20	0.0204	6.4247	0.2436	0.0143	ω1 = 1.00 (99%)
OLAOR6	0.1744	0.1844	1	0.4071	ω1 = 0.149 (91%)						ω2 = 136 (1.2%)
					ω2 = 1.87 (8.8%)	OLATAAR16	0.0278	5.8747	0.2846	0.019	ω1 = 0.00 (92%)
GACOR25	0.0906	0	1	1	ω1 = 0.331 (100%)						ω2 = 37.7 (8.3%)
PSWOR50	0.0106	0	1	1	ω1 = 0.451 (100%)	Node12	0.0219	5.9859	0.2868	0.0179	ω1 = 1.00 (99%)
LTAOR22	0.015	0	1	1	ω1 = 0.460 (100%)						ω2 = ∞ (0.97%)
DAROR102_2	0.2805	0.6238	1	0.3055	ω1 = 0.00 (73%)	Node6	0.1389	4.0807	0.6674	0.0477	ω1 = 0.293 (97%)
					ω2 = 1.37 (27%)						ω2 = 832 (3.2%)
LTAOR21	0.0168	0	1	1	ω1 = 0.637 (100%)	OLATAAR18	0.0153	0	1	1	ω1 = 0.383 (100%)
DAROR102_4	0.0372	0	1	1	ω1 = 0.637 (100%)	PSWTAAR18	0.0148	0	1	1	ω1 = 0.859 (100%)
Node11	0.148	0.1926	1	0.4046	ω1 = 1.40 (100%)	PSWTAAR16	0.0114	2.7426	1	0.0957	ω1 = 0.00 (95%)
Node13	0.0239	0	1	1	ω1 = 0.420 (100%)						ω2 = 10.3 (4.7%)
Node17	0.0063	0.7491	1	0.2836	ω1 = 10000000000 (100%)	LTATAAR18	0.0276	0	1	1	ω1 = 0.280 (100%)
Node19	0.1333	0	1	1	ω1 = 0.0508 (80%)	OLATAAR17	0.0084	2.1672	1	0.1297	ω1 = 4.31 (100%)
					ω2 = 0.930 (20%)	Node1	0.0025	0	1	1	ω1 = 0.155 (100%)
Node2	0.0587	0	1	1	ω1 = 0.256 (100%)	Node10	0.1458	2.5347	1	0.1067	ω1 = 0.177 (95%)
Node20	0.0086	0	1	1	ω1 = 0.143 (100%)						ω2 = ∞ (4.8%)
Node24	0.0433	0	1	1	ω1 = 0.111 (100%)	PSWTAAR19	0.0118	0	1	1	ω1 = 0.418 (100%)
Node25	0.0297	0	1	1	ω1 = 0.0298 (100%)	Node14	0.0141	2.8629	1	0.0898	ω1 = 0.0275 (95%)
Node28	0.0653	4.0323	1	0.0489	ω1 = 0.0745 (94%)						ω2 = 9.28 (5.5%)
					ω2 = 9.06 (5.8%)	Node2	0.0147	0.2171	1	0.3974	ω1 = 1.49 (100%)
Node3	0.0616	0	1	1	ω1 = 0.148 (100%)	Node3	0.0045	0.0613	1	0.4518	ω1 = 1.46 (100%)
Node36	0.003	2.7194	1	0.0968	ω1 = 10000000000 (100%)	XMATAAR18	0.0112	0	1	1	ω1 = 0.467 (100%)
Node4	0.0089	0	1	1	ω1 = 0.0970 (100%)	Node7	0.1524	0	1	1	ω1 = 0.00 (67%)
Node5	0.0161	0	1	1	ω1 = 0.222 (100%)						ω2 = 0.886 (33%)
Node6	0.0588	0	1	1	ω1 = 0.338 (100%)	OGn4
Node9	0.194	0	1	1	ω1 = 0.00 (69%)	Node3	0.0144	4.6616	0.3887	0.0353	ω1 = 0.00 (91%)
					ω2 = 0.974 (31%)						ω2 = 8.33 (9.2%)
Node8	0.075	0	1	1	ω1 = 0.189 (100%)	PSWTAAR15	0.0118	0.6574	1	0.2994	ω1 = 1.88 (100%)
LTAOR23	0.0245	2.5091	1	0.1082	ω1 = 2.41 (100%)	PSWTAAR12	0.0134	0	1	1	ω1 = 0.813 (100%)
OGn4						PSWTAAR13	0.0092	0	1	1	ω1 = 0.593 (100%)
GACOR22	0.0399	8.6483	0.0879	0.0046	ω1 = 0.00 (90%)	LTATAAR15	0.0138	0.7182	1	0.2888	ω1 = 2.35 (100%)
					ω2 = 7.37 (10%)	PSWTAAR11	0.0128	0	1	1	ω1 = 0.152 (100%)
Node16	0.0136	7.7614	0.1307	0.0073	ω1 = 0.300 (99%)	PSWTAAR14	0.0056	0	1	1	ω1 = 0.407 (100%)
					ω2 = 138 (1.1%)	Node1	0.0027	0	1	1	ω1 = 0.00 (100%)
DAROR103_3	0.0167	7.1461	0.1687	0.0099	ω1 = 0.239 (98%)	Node2	0.005	0	1	1	ω1 = 0.00 (100%)
					ω2 = 60.9 (1.6%)	LTATAAR12	0.0207	0	1	1	ω1 = 0.576 (100%)
DAROR103_4	0.0519	0	1	1	ω1 = 0.394 (100%)	Node7	0.003	0.7075	1	0.2907	ω1 = 2.28 (100%)
LTAOR24	0.0156	0	1	1	ω1 = 0.105 (100%)	OGn5
PSWOR49	0.0117	1.0986	1	0.2321	ω1 = 7.25 (100%)	PSWTAAR8	0.0519	14.308	0.0061	0.0003	ω1 = 0.224 (95%)
DAROR103_1	0.2038	0	1	1	ω1 = 0.00 (71%)						ω2 = 20.0 (5.1%)
					ω2 = 0.748 (29%)	Node20	0.0048	11.3586	0.0258	0.0012	ω1 = 0.212 (100%)
DAROR103_2	0.0305	0	1	1	ω1 = 0.397 (100%)						ω2 = ∞ (0.40%)
XMAOR73	0.2009	0.0842	1	0.442	ω1 = 0.00 (72%)	LTATAAR22	0.0515	6.959	0.2292	0.0109	ω1 = 0.444 (90%)
					ω2 = 1.15 (28%)						ω2 = 10.2 (9.9%)
GACOR24	0.0479	0	1	1	ω1 = 0.303 (100%)	LTATAAR9	0.0426	6.3624	0.2958	0.0148	ω1 = 0.329 (98%)
DAROR103_5	0.046	0	1	1	ω1 = 0.299 (100%)						ω2 = 5000 (2.0%)
Node1	0.042	2.8299	1	0.0914	ω1 = 0.142 (99%)	PSWTAAR9	0.0361	4.9412	0.5815	0.0306	ω1 = 0.00 (92%)
					ω2 = 5000 (1.1%)						ω2 = 6.77 (7.8%)
Node10	0.064	0	1	1	ω1 = 0.357 (100%)	Node12	0.0219	3.9216	0.9316	0.0518	ω1 = 0.00000000000169 (86%)
Node13	0.0616	0	1	1	ω1 = 0.140 (100%)						ω2 = 9.61 (14%)
GACOR23	0.0314	0	1	1	ω1 = 0.546 (100%)	PSWTAAR6	0.0479	3.7838	0.945	0.0556	ω1 = 0.495 (98%)
Node2	0.0702	1.7613	1	0.1612	ω1 = 0.00 (91%)						ω2 = 125 (2.0%)
					ω2 = 4.00 (9.4%)	PSWTAAR10	0.0281	0	1	1	ω1 = 0.783 (100%)
Node4	0.135	3.2638	1	0.0728	ω1 = 0.0626 (93%)	LTATAAR11	0.019	0	1	1	ω1 = 0.344 (100%)
					ω2 = 18.6 (7.1%)	PSWTAAR7	0.0381	0	1	1	ω1 = 0.477 (100%)
Node6	0.1509	1.989	1	0.1427	ω1 = 0.194 (93%)	PSWTAAR5	0.0345	0	1	1	ω1 = 0.418 (100%)
					ω2 = 25.3 (6.8%)	LTATAAR8	0.0252	0	1	1	ω1 = 0.458 (100%)
Node7	0.0548	1.5293	1	0.1829	ω1 = 0.141 (96%)	LTATAAR7	0.0414	0	1	1	ω1 = 0.590 (100%)
					ω2 = 7.32 (3.7%)	Node1	0.0034	0.9918	1	0.2466	ω1 = 10000000000 (100%)
OGn6						PSWTAAR4	0.0234	0	1	1	ω1 = 0.686 (100%)
Node35	0.044	12.5015	0.0244	0.0007	ω1 = 0.00 (91%)	Node14	0.0072	0	1	1	ω1 = 0.650 (100%)
					ω2 = 38.9 (8.7%)	Node17	0.005	0	1	1	ω1 = 0.236 (100%)
GACOR31	0.0101	11.7713	0.0343	0.001	ω1 = 0.712 (99%)	Node19	0.0142	0	1	1	ω1 = 0.703 (100%)
					ω2 = 258 (1.5%)	Node2	0.0037	0	1	1	ω1 = 0.866 (100%)
DAROR108_1	0.0531	8.4438	0.1797	0.0051	ω1 = 0.341 (97%)	LTATAAR13	0.029	0.5308	1	0.3233	ω1 = 1.53 (100%)
					ω2 = 40.2 (3.2%)	Node3	0.0048	0.4233	1	0.3458	ω1 = 2.76 (100%)
Node12	0.0033	7.5856	0.2698	0.0079	ω1 = 0.00 (99%)	Node4	0.0053	0	1	1	ω1 = 0.152 (100%)
					ω2 = 244 (1.5%)	Node5	0.0114	0	1	1	ω1 = 0.947 (100%)
Node25	0.0831	5.4582	0.7748	0.0235	ω1 = 0.394 (98%)
					ω2 = 79.1 (2.3%)
SMAOR48	0.1057	5.158	0.8762	0.0274	ω1 = 0.191 (97%)
					ω2 = 77.5 (3.1%)
DAROR108_3	0.1469	4.9994	0.9209	0.0297	ω1 = 0.132 (89%)
					ω2 = 4.90 (11%)
SMAOR51	0.1474	0	1	1	ω1 = 0.251 (100%)
TRUOR17	0.0061	1.0582	1	0.2375	ω1 = 82700000000000000000 (100%)
TRUOR63	0.013	0.2245	1	0.3953	ω1 = 1.34 (100%)
TRUOR47	0.007	0.3299	1	0.3675	ω1 = 1.84 (100%)
Node8	0.0252	0	1	1	ω1 = 0.0440 (100%)
SMAOR49	0.0137	4.3406	1	0.0417	ω1 = 0.0601 (96%)
					ω2 = 19.8 (3.6%)
SMAOR50	0.0303	4.1356	1	0.0463	ω1 = 0.00 (88%)
					ω2 = 10.7 (12%)
GACOR30	0.0064	4.2959	1	0.0427	ω1 = 0.00000000000284 (97%)
					ω2 = 37.5 (2.6%)
GACOR32	0.008	0.0018	1	0.493	ω1 = 1.05 (100%)
GMOOR5	0.2629	0.1999	1	0.4024	ω1 = 0.0749 (85%)
					ω2 = 1.54 (15%)
PSWOR4	0.0087	0	1	1	ω1 = 0.562 (100%)
DAROR108_2	0.0531	3.5222	1	0.0637	ω1 = 0.000000000000152 (85%)
					ω2 = 4.64 (15%)
LTAOR62	0.0204	0	1	1	ω1 = 0.368 (100%)
Node1	0.3795	3.1905	1	0.0757	ω1 = 0.118 (80%)
					ω2 = 588 (20%)
Node10	0.1709	2.3113	1	0.1201	ω1 = 0.00 (73%)
					ω2 = 2.03 (27%)
OLAOR41	0.0035	0	1	1	ω1 = 0.478 (100%)
Node15	0.0476	0	1	1	ω1 = 0.366 (100%)
Node17	0.0522	0	1	1	ω1 = 0.239 (100%)
Node20	0.0135	0	1	1	ω1 = 0.244 (100%)
Node21	0.1955	0	1	1	ω1 = 0.00 (62%)
					ω2 = 0.560 (38%)
Node24	0.0418	0	1	1	ω1 = 0.327 (100%)
OLAOR40	0.0058	0.0309	1	0.4675	ω1 = 1.46 (100%)
Node27	0.0027	0	1	1	ω1 = 0.409 (100%)
Node3	0.0376	0	1	1	ω1 = 0.962 (100%)
Node30	0.0554	0	1	1	ω1 = 0.249 (100%)
Node31	0.019	0	1	1	ω1 = 0.396 (100%)
GACOR29	0.1296	0	1	1	ω1 = 0.283 (100%)
Node6	0.0098	0.233	1	0.3929	ω1 = 9.27 (100%)
Node7	0.0264	0	1	1	ω1 = 0.0407 (100%)
PSWOR39	0.0072	0	1	1	ω1 = 0.676 (100%)
OGn7
GACOR38	0.0502	29.5921	0	0	ω1 = 0.370 (97%)
					ω2 = 203 (3.5%)
XMAOR30	0.0209	23.0887	0.0003	0	ω1 = 0.451 (97%)
					ω2 = ∞ (2.9%)
OLAOR49	0.038	22.4967	0.0004	0	ω1 = 0.927 (98%)
					ω2 = 409 (2.1%)
SMAOR45	0.1472	19.5712	0.0016	0	ω1 = 0.429 (92%)
					ω2 = 36.3 (8.1%)
GMOOR36	0.0243	18.7547	0.0024	0	ω1 = 0.315 (99%)
					ω2 = 5000 (0.89%)
GACOR36	0.0224	18.2378	0.0031	0	ω1 = 0.181 (98%)
					ω2 = 307 (2.5%)
Node2	0.0479	17.4413	0.0046	0.0001	ω1 = 0.00 (92%)
					ω2 = 11.4 (8.4%)
GACOR39	0.0403	14.1759	0.0233	0.0003	ω1 = 0.242 (97%)
					ω2 = 54.4 (3.0%)
GACOR48	0.0501	13.5102	0.0322	0.0004	ω1 = 0.318 (96%)
					ω2 = 23.2 (3.6%)
Node39	0.0346	13.0999	0.039	0.0005	ω1 = 1.00 (92%)
					ω2 = 343 (8.5%)
Node3	0.0091	12.1137	0.0634	0.0008	ω1 = 0.692 (98%)
					ω2 = 151 (1.9%)
PSWOR41	0.0218	11.9823	0.0669	0.0009	ω1 = 1.00 (99%)
					ω2 = 411 (1.4%)
Node81	0.004	11.923	0.0672	0.0009	ω1 = 0.00 (98%)
					ω2 = 76.1 (1.8%)
Node78	0.0045	11.9257	0.068	0.0009	ω1 = 1.00 (98%)
					ω2 = 888 (1.6%)
PSWOR43	0.0201	11.6511	0.076	0.001	ω1 = 0.464 (99%)
					ω2 = 131 (1.4%)
Node60	0.0329	11.3524	0.0872	0.0012	ω1 = 0.00 (89%)
					ω2 = 19.1 (11%)
Node15	0.0244	6.9584	0.797	0.0109	ω1 = 0.163 (97%)
					ω2 = 39.2 (3.1%)
GACOR34	0.016	0	1	1	ω1 = 0.219 (100%)
SMAOR46	0.1188	0	1	1	ω1 = 0.156 (100%)
TRUOR50	0.1425	0	1	1	ω1 = 0.107 (100%)
GMOOR33	0.02	0	1	1	ω1 = 0.578 (100%)
PSWOR42	0.0112	0.0929	1	0.4385	ω1 = 1.25 (100%)
DAROR110_2	0.0987	0.9414	1	0.2538	ω1 = 0.00 (84%)
					ω2 = 1.56 (16%)
PSWOR40	0.0105	0	1	1	ω1 = 0.285 (100%)
LTAOR55	0.0409	0	1	1	ω1 = 0.646 (100%)
LTAOR54	0.0121	0	1	1	ω1 = 0.525 (100%)
LTAOR57	0.0184	0	1	1	ω1 = 0.232 (100%)
LTAOR58	0.0232	0	1	1	ω1 = 0.524 (100%)
LTAOR56	0.0223	0	1	1	ω1 = 0.619 (100%)
LTAOR53	0.0144	0.8344	1	0.2699	ω1 = 1.99 (100%)
LTAOR59	0.0228	0	1	1	ω1 = 0.396 (100%)
GACOR44	0.035	0	1	1	ω1 = 0.216 (100%)
GACOR47	0.0402	0	1	1	ω1 = 0.387 (100%)
GMOOR38	0.0391	4.2492	1	0.0437	ω1 = 0.191 (99%)
					ω2 = 5000 (1.3%)
GMOOR49	0.0425	0	1	1	ω1 = 0.827 (100%)
GACOR42	0.0296	0	1	1	ω1 = 0.440 (100%)
GMOOR53	0.0675	0	1	1	ω1 = 0.399 (100%)
GACOR45	0.0193	0	1	1	ω1 = 0.392 (100%)
GACOR41	0.033	0	1	1	ω1 = 0.261 (100%)
GACOR40	0.0369	4.883	1	0.0315	ω1 = 0.635 (99%)
					ω2 = 44.0 (1.2%)
GACOR46	0.0291	0.0173	1	0.4765	ω1 = 1.08 (100%)
GACOR35	0.0474	1.7929	1	0.1585	ω1 = 0.0244 (80%)
					ω2 = 2.86 (20%)
XMAOR32	0.0144	0	1	1	ω1 = 0.318 (100%)
XMAOR33	0.1436	0.2542	1	0.387	ω1 = 0.0904 (97%)
					ω2 = 2.34 (2.7%)
DAROR110_1	0.1058	-1.193	1	0.5	ω1 = 10000000000 (100%)
XMAOR31	0.2318	1.7182	1	0.165	ω1 = 0.195 (92%)
					ω2 = 19.6 (7.6%)
Node1	0.0013	0	1	1	ω1 = 0.00 (100%)
Node11	0.1889	0.0583	1	0.4532	ω1 = 0.146 (89%)
					ω2 = 2.41 (11%)
Node13	0.0101	0	1	1	ω1 = 0.432 (100%)
GMOOR28	0.066	1.0999	1	0.2319	ω1 = 0.00 (82%)
					ω2 = 2.44 (18%)
Node16	0.0119	0	1	1	ω1 = 0.522 (100%)
Node17	0.0063	0	1	1	ω1 = 0.930 (100%)
Node18	0.0031	0	1	1	ω1 = 0.513 (100%)
OLAOR50	0.108	0	1	1	ω1 = 0.0995 (100%)
Node20	0.0119	2.1535	1	0.1307	ω1 = 0.00 (94%)
					ω2 = 10.5 (6.0%)
Node27	0.0109	4.2473	1	0.0437	ω1 = 0.00 (99%)
					ω2 = 11.9 (1.1%)
Node28	0.0156	0	1	1	ω1 = 0.551 (100%)
Node29	0.0542	0	1	1	ω1 = 0.171 (100%)
OLAOR47	0.1205	-2.4975	1	0.5	ω1 = 0.205 (96%)
					ω2 = 1190 (3.7%)
Node31	0.0096	0	1	1	ω1 = 0.227 (100%)
Node33	0.1015	5.5354	1	0.0226	ω1 = 0.00 (78%)
					ω2 = 3.60 (22%)
Node36	0.1263	0	1	1	ω1 = 0.200 (100%)
OLAOR48	0.0227	0	1	1	ω1 = 0.00582 (100%)
Node4	0.0348	0	1	1	ω1 = 0.152 (100%)
Node42	0.0633	0	1	1	ω1 = 0.0280 (100%)
Node44	0.0247	0	1	1	ω1 = 0.951 (100%)
Node47	0.0157	0	1	1	ω1 = 0.239 (100%)
Node48	0.0586	0	1	1	ω1 = 0.298 (100%)
Node5	0.0111	0	1	1	ω1 = 0.226 (100%)
Node51	0.0749	0	1	1	ω1 = 0.515 (100%)
Node54	0.0201	0	1	1	ω1 = 0.306 (100%)
Node55	0.0449	0	1	1	ω1 = 0.433 (100%)
Node56	0.0037	1.5372	1	0.1821	ω1 = 3.79 (100%)
Node57	0.0131	0	1	1	ω1 = 0.629 (100%)
Node6	0.0199	0	1	1	ω1 = 0.333 (100%)
GMOOR29	0.0597	0	1	1	ω1 = 0.427 (100%)
Node63	0.0042	0	1	1	ω1 = 0.913 (100%)
Node66	0.0357	0	1	1	ω1 = 0.985 (100%)
Node68	0.0172	0	1	1	ω1 = 0.761 (100%)
Node7	0.0496	0.7987	1	0.2755	ω1 = 0.0637 (97%)
					ω2 = 8.30 (2.7%)
Node71	0.0071	0	1	1	ω1 = 0.126 (100%)
Node73	0.01	0	1	1	ω1 = 0.501 (100%)
Node75	0.0194	4.9302	1	0.0308	ω1 = 0.337 (99%)
					ω2 = 44.9 (1.2%)
OLAOR46	0.1506	0	1	1	ω1 = 0.0829 (100%)
Node79	0.0072	4.0196	1	0.0492	ω1 = 0.00 (99%)
					ω2 = 48.4 (0.72%)
Node8	0.3242	0.0423	1	0.4611	ω1 = 0.0313 (86%)
					ω2 = 93.6 (14%)
GMOOR32	0.0289	0.8635	1	0.2654	ω1 = 1.99 (100%)
Node84	0.0025	0	1	1	ω1 = 0.535 (100%)
Node87	0.0025	2.228	1	0.1256	ω1 = 10000000000 (100%)
OGn12
XMAOR113	0.0289	14.2189	0.0175	0.0003	ω1 = 0.519 (97%)
					ω2 = 44000000000 (3.0%)
OLAOR72	0.0506	13.4731	0.0251	0.0004	ω1 = 0.335 (96%)
					ω2 = ∞ (4.4%)
Node50	0.0118	13.3845	0.0258	0.0004	ω1 = 1.00 (99%)
					ω2 = ∞ (0.85%)
XMAOR108	0.0117	12.4361	0.0409	0.0007	ω1 = 1.00 (100%)
					ω2 = 1540 (0.44%)
OLAOR69	0.0195	11.8413	0.0543	0.0009	ω1 = 0.211 (99%)
					ω2 = 162 (1.1%)
XMAOR105	0.0439	10.5725	0.1014	0.0017	ω1 = 0.731 (99%)
					ω2 = 171 (1.4%)
Node39	0.0127	9.6892	0.1557	0.0027	ω1 = 0.245 (98%)
					ω2 = ∞ (2.1%)
Node56	0.0217	8.3795	0.297	0.0053	ω1 = 1.00 (91%)
					ω2 = 933 (8.9%)
OLAOR71	0.0179	7.6716	0.4178	0.0076	ω1 = 0.00 (97%)
					ω2 = 64.1 (2.6%)
XMAOR114	0.0639	7.4109	0.4684	0.0087	ω1 = 0.227 (95%)
					ω2 = ∞ (4.8%)
XMAOR107	0.0094	7.1658	0.5207	0.0098	ω1 = 0.471 (99%)
					ω2 = 486 (0.87%)
LTAOR8	0.0241	6.161	0.8524	0.0164	ω1 = 0.00 (90%)
					ω2 = 14.7 (10%)
XMAOR110	0.2169	0	1	1	ω1 = 0.00454 (71%)
					ω2 = 0.839 (29%)
OLAOR67	0.0178	0	1	1	ω1 = 0.365 (100%)
OLAOR70	0.0286	0.1189	1	0.4287	ω1 = 0.130 (96%)
					ω2 = 4.16 (4.3%)
OLAOR68	0.019	0	1	1	ω1 = 0.0926 (100%)
LTAOR6	0.0124	2.82	1	0.0919	ω1 = 4.45 (100%)
PSWOR45	0.0049	2.2045	1	0.1272	ω1 = 10000000000 (100%)
PSWOR44	0.0073	0	1	1	ω1 = 0.893 (100%)
TRUOR27	0.3259	0.087	1	0.4408	ω1 = 0.0948 (56%)
					ω2 = 1.41 (44%)
LTAOR7	0.0155	0	1	1	ω1 = 0.460 (100%)
LTAOR1	0.225	0	1	1	ω1 = 0.501 (100%)
XMAOR112	0.0461	5.3908	1	0.0243	ω1 = 0.573 (97%)
					ω2 = ∞ (2.8%)
XMAOR104	0.2144	2.9329	1	0.0866	ω1 = 0.00 (72%)
					ω2 = 2.12 (28%)
XMAOR103	0.1451	0.714	1	0.2896	ω1 = 0.226 (96%)
					ω2 = 1870 (3.7%)
XMAOR111	0.1511	-0.2391	1	0.5	ω1 = 0.107 (78%)
					ω2 = 1.15 (22%)
XMAOR106	0.0175	0	1	1	ω1 = 0.213 (100%)
LTAOR20	0.0191	0	1	1	ω1 = 0.372 (100%)
LTAOR19	0.0191	0	1	1	ω1 = 0.628 (100%)
LTAOR73	0.0354	0.6484	1	0.3011	ω1 = 1.47 (100%)
XMAOR115	0.2419	0	1	1	ω1 = 0.136 (100%)
LTAOR3	0.0241	0	1	1	ω1 = 0.860 (100%)
XMAOR109	0.1356	0	1	1	ω1 = 0.198 (100%)
Node1	0.0011	0	1	1	ω1 = 0.144 (100%)
Node10	0.0009	0	1	1	ω1 = 0.0971 (100%)
Node12	0.0122	0	1	1	ω1 = 0.343 (100%)
Node13	0.1392	0.0694	1	0.4482	ω1 = 0.00 (72%)
					ω2 = 1.30 (28%)
Node14	0.0092	0.1561	1	0.416	ω1 = 10000000000 (100%)
Node15	0.0405	0	1	1	ω1 = 0.121 (100%)
Node16	0.0071	-0.0064	1	0.5	ω1 = 10000000000 (100%)
Node18	0.0446	0.2483	1	0.3886	ω1 = 0.00902 (93%)
					ω2 = 2.11 (7.0%)
Node19	0.0443	1.4317	1	0.1929	ω1 = 10000000000 (100%)
Node2	0.0029	1.0306	1	0.2412	ω1 = 3.00 (100%)
Node20	0.1367	0	1	1	ω1 = 0.0997 (100%)
Node23	0.1145	0.492	1	0.3312	ω1 = 0.00 (93%)
					ω2 = 1.97 (6.7%)
Node27	0.1551	3.1372	1	0.0778	ω1 = 0.143 (95%)
					ω2 = 23.0 (4.9%)
Node29	0.0297	0	1	1	ω1 = 0.262 (100%)
Node32	0.0248	0	1	1	ω1 = 0.391 (100%)
Node33	0.086	0	1	1	ω1 = 0.118 (100%)
Node34	0.0905	1.9192	1	0.1481	ω1 = 0.00 (72%)
					ω2 = 2.32 (28%)
Node37	0.0727	1.785	1	0.1592	ω1 = 0.00 (85%)
					ω2 = 2.37 (15%)
OLAOR73	0.0469	3.9166	1	0.0519	ω1 = 0.0376 (93%)
					ω2 = 8.17 (7.3%)
Node4	0.007	2.4032	1	0.1144	ω1 = 7.40 (100%)
Node42	0.0317	0	1	1	ω1 = 0.0958 (100%)
Node43	0.0378	4.0039	1	0.0496	ω1 = 0.0636 (96%)
					ω2 = 8.26 (3.9%)
Node46	0.0567	2.9365	1	0.0864	ω1 = 0.729 (98%)
					ω2 = 59.6 (2.1%)
Node47	0.0843	0	1	1	ω1 = 0.295 (100%)
Node48	0.0139	0	1	1	ω1 = 0.490 (100%)
Node5	0.0112	0.1099	1	0.432	ω1 = 1.86 (100%)
LTAOR5	0.0183	0	1	1	ω1 = 0.889 (100%)
LTAOR4	0.0189	0	1	1	ω1 = 0.484 (100%)
Node57	0.0068	0	1	1	ω1 = 0.210 (100%)
Node60	0.0128	-0.2059	1	0.5	ω1 = 1.18 (100%)
OGn13
Node58	0.048	42.0331	0	0	ω1 = 0.814 (93%)
					ω2 = 169 (7.2%)
Node88	0.1242	26.0723	0.0001	0	ω1 = 0.163 (87%)
					ω2 = ∞ (13%)
LTAOR43	0.1133	26.4639	0.0001	0	ω1 = 0.201 (91%)
					ω2 = 31.9 (9.1%)
Node55	0.0096	22.5539	0.0004	0	ω1 = 0.323 (96%)
					ω2 = 174 (3.9%)
GMOOR17	0.0239	22.354	0.0004	0	ω1 = 0.167 (97%)
					ω2 = ∞ (3.2%)
OLAOR3	0.1585	20.4315	0.0011	0	ω1 = 0.294 (85%)
					ω2 = 22.9 (15%)
Node22	0.0287	18.7657	0.0024	0	ω1 = 0.00 (91%)
					ω2 = 179 (8.5%)
GACOR7	0.0106	17.6708	0.0041	0	ω1 = 0.00 (99%)
					ω2 = 335 (1.1%)
OLAOR2	0.2029	16.6195	0.0069	0.0001	ω1 = 0.266 (86%)
					ω2 = 33.4 (14%)
XMAOR60	0.171	15.1708	0.0141	0.0002	ω1 = 0.156 (89%)
					ω2 = 37.2 (11%)
XMAOR48	0.0092	14.241	0.0222	0.0003	ω1 = 0.424 (99%)
					ω2 = 129 (1.1%)
LTAOR42	0.0809	14.1552	0.0229	0.0003	ω1 = 0.364 (96%)
					ω2 = 84.5 (3.6%)
Node33	0.1157	14.0865	0.0235	0.0003	ω1 = 0.208 (91%)
					ω2 = 833 (9.0%)
Node28	0.0432	13.9924	0.0243	0.0003	ω1 = 0.487 (96%)
					ω2 = 5000 (3.8%)
XMAOR50	0.0949	13.3733	0.0327	0.0004	ω1 = 0.0939 (92%)
					ω2 = 5000 (7.9%)
Node8	0.0297	13.3412	0.0328	0.0004	ω1 = 0.341 (97%)
					ω2 = 5710 (3.2%)
Node63	0.0158	9.5205	0.2232	0.003	ω1 = 0.00 (97%)
					ω2 = 102 (3.0%)
SMAOR34	0.1135	8.5701	0.3563	0.0048	ω1 = 0.333 (95%)
					ω2 = 1720 (5.1%)
GMOOR25	0.0262	8.4452	0.3694	0.0051	ω1 = 0.00000000000147 (94%)
					ω2 = 35.1 (5.6%)
Node5	0.0471	8.4546	0.3727	0.0051	ω1 = 0.00 (93%)
					ω2 = 7.56 (6.6%)
GMOOR34	0.1102	8.2051	0.4114	0.0058	ω1 = 0.146 (94%)
					ω2 = 929 (6.5%)
GMOOR26	0.0156	8.1404	0.4192	0.006	ω1 = 0.202 (98%)
					ω2 = ∞ (1.6%)
Node10	0.0688	6.9262	0.7658	0.0111	ω1 = 0.00 (86%)
					ω2 = 4.37 (14%)
XMAOR59	0.0557	6.6096	0.8868	0.013	ω1 = 0.0000000000000479 (91%)
					ω2 = 15.1 (9.5%)
LTAOR37	0.1325	2.1634	1	0.13	ω1 = 0.00 (68%)
					ω2 = 1.93 (32%)
GACOR2	0.1116	0	1	1	ω1 = 0.205 (100%)
LTAOR35	0.1001	0	1	1	ω1 = 0.313 (100%)
LTAOR41	0.0051	5.1644	1	0.0273	ω1 = 0.00 (96%)
					ω2 = 60.6 (3.7%)
LTAOR72	0.6347	1.018	1	0.2429	ω1 = 0.108 (58%)
					ω2 = 1.71 (42%)
GACOR10	0.1796	0.9273	1	0.2558	ω1 = 0.191 (94%)
					ω2 = 713 (5.7%)
GMOOR13	0.0351	0	1	1	ω1 = 0.368 (100%)
GACOR4	0.0074	0	1	1	ω1 = 0.650 (100%)
GACOR5	0.1402	0	1	1	ω1 = 0.00 (62%)
					ω2 = 0.787 (38%)
SMAOR31	0.0151	0	1	1	ω1 = 0.633 (100%)
GMOOR12	0.0387	0	1	1	ω1 = 0.408 (100%)
XMAOR49	0.0785	5.7874	1	0.0198	ω1 = 0.248 (96%)
					ω2 = 3970 (4.1%)
XMAOR56	0.0015	0	1	1	ω1 = 0.00 (100%)
XMAOR55	0.0029	1.0983	1	0.2322	ω1 = 10000000000 (100%)
XMAOR58	0.2229	0	1	1	ω1 = 0.204 (100%)
SMAOR32	0.0059	0	1	1	ω1 = 0.350 (100%)
SMAOR33	0.0963	0	1	1	ω1 = 0.301 (100%)
XMAOR51	0.1951	0	1	1	ω1 = 0.00 (60%)
					ω2 = 0.908 (40%)
XMAOR47	0.0062	0	1	1	ω1 = 0.00 (100%)
XMAOR54	0.1718	2.4979	1	0.1088	ω1 = 0.169 (77%)
					ω2 = 2.65 (23%)
GACOR8	0.0015	0	1	1	ω1 = 0.00 (100%)
GACOR3	0.0069	0	1	1	ω1 = 0.149 (100%)
XMAOR57	0.0691	2.4748	1	0.1102	ω1 = 0.138 (95%)
					ω2 = 65.4 (4.8%)
Node1	0.0145	0	1	1	ω1 = 0.0521 (100%)
SMAOR36	0.1346	0.4438	1	0.3414	ω1 = 0.00 (68%)
					ω2 = 1.39 (32%)
Node13	0.0829	5.3356	1	0.025	ω1 = 0.154 (95%)
					ω2 = 11.0 (4.6%)
Node18	0.0283	0.8873	1	0.2617	ω1 = 0.00 (89%)
					ω2 = 3.41 (11%)
Node2	0.0167	0	1	1	ω1 = 0.0470 (100%)
Node20	0.1701	0	1	1	ω1 = 0.0649 (100%)
SMAOR38	0.1061	2.684	1	0.0987	ω1 = 0.00 (81%)
					ω2 = 2.11 (19%)
Node23	0.0062	0	1	1	ω1 = 0.0708 (100%)
Node24	0.0095	4.6652	1	0.0353	ω1 = 0.00 (98%)
					ω2 = 38.2 (2.2%)
SMAOR39	0.1054	0	1	1	ω1 = 0.373 (100%)
Node3	0.0096	4.7458	1	0.0338	ω1 = 0.00 (98%)
					ω2 = 18.9 (2.0%)
Node31	0.0719	1.4067	1	0.1956	ω1 = 0.00 (87%)
					ω2 = 1.99 (13%)
Node32	0.0096	5.8175	1	0.0195	ω1 = 0.00 (95%)
					ω2 = 14.7 (5.0%)
SMAOR40	0.0941	0	1	1	ω1 = 0.358 (100%)
Node36	0.0107	0.401	1	0.3508	ω1 = 10000000000 (100%)
Node37	0.0177	5.2452	1	0.0262	ω1 = 0.00 (94%)
					ω2 = 12.4 (5.6%)
Node4	0.0126	0.7242	1	0.2878	ω1 = 4.58 (100%)
Node41	0.0075	0	1	1	ω1 = 0.460 (100%)
Node44	0.0186	0	1	1	ω1 = 0.113 (100%)
Node45	0.0283	0	1	1	ω1 = 0.103 (100%)
Node46	0.0148	0	1	1	ω1 = 0.266 (100%)
Node47	0.0093	4.5161	1	0.0381	ω1 = 0.324 (98%)
					ω2 = ∞ (1.5%)
Node48	0.0505	4.6142	1	0.0362	ω1 = 0.524 (98%)
					ω2 = 26.9 (2.3%)
Node49	0.0771	1.047	1	0.239	ω1 = 0.00 (83%)
					ω2 = 1.85 (17%)
PSWOR2	0.0796	0	1	1	ω1 = 0.441 (100%)
Node52	0.0469	0	1	1	ω1 = 0.208 (100%)
TRUOR31	0.1831	-0.0049	1	0.5	ω1 = 0.0882 (93%)
					ω2 = 1.18 (7.4%)
LTAOR38	0.0167	0	1	1	ω1 = 0.394 (100%)
Node6	0.0196	0	1	1	ω1 = 0.397 (100%)
Node61	0.0029	0	1	1	ω1 = 0.210 (100%)
Node62	0.0151	0	1	1	ω1 = 0.0787 (100%)
LTAOR39	0.018	6.2367	1	0.0158	ω1 = 0.00 (96%)
					ω2 = 20.7 (4.0%)
Node69	0.0268	4.9871	1	0.0299	ω1 = 0.686 (93%)
					ω2 = 19.1 (7.3%)
Node70	0.0334	2.0053	1	0.1414	ω1 = 0.00 (88%)
					ω2 = 3.52 (12%)
Node71	0.1366	1.7514	1	0.1621	ω1 = 0.174 (98%)
					ω2 = 1720 (2.3%)
Node75	0.1112	5.7925	1	0.0198	ω1 = 0.213 (96%)
					ω2 = 833 (3.8%)
Node78	0.0056	0	1	1	ω1 = 0.157 (100%)
Node79	0.0138	1.3057	1	0.2068	ω1 = 10000000000 (100%)
LTAOR36	0.088	2.033	1	0.1393	ω1 = 0.111 (95%)
					ω2 = 5.75 (4.8%)
Node80	0.0804	3.6648	1	0.0591	ω1 = 0.0594 (97%)
					ω2 = 418 (2.9%)
Node83	0.1994	0.1118	1	0.4313	ω1 = 0.0340 (76%)
					ω2 = 1.31 (24%)
Node87	0.0046	-0.0178	1	0.5	ω1 = 1.01 (100%)
LTAOR40	0.0125	0	1	1	ω1 = 0.423 (100%)
Node9	0.0412	0	1	1	ω1 = 0.0495 (100%)
OGn15
LTAOR16	0.0459	22.4353	0.0001	0	ω1 = 0.266 (96%)
					ω2 = 248 (3.8%)
Node17	0.0171	6.5071	0.4397	0.0137	ω1 = 0.0386 (98%)
					ω2 = 23.6 (2.1%)
PSWOR24	0.0114	5.6395	0.6634	0.0214	ω1 = 1.00 (99%)
					ω2 = 282 (0.54%)
PSWOR31	0.0101	4.8764	0.9492	0.0316	ω1 = 0.00 (98%)
					ω2 = 35.9 (2.1%)
XMAOR91	0.2216	0	1	1	ω1 = 0.139 (100%)
PSWOR6	0.0095	0	1	1	ω1 = 0.370 (100%)
PSWOR27	0.0066	0.0262	1	0.4704	ω1 = 1.19 (100%)
TRUOR34	0.1959	0	1	1	ω1 = 0.255 (100%)
PSWOR26	0.0004	0	1	1	ω1 = 1.00 (100%)
PSWOR23	0.0044	0.0814	1	0.4431	ω1 = 1.36 (100%)
PSWOR29	0.0017	0	1	1	ω1 = 0.341 (100%)
PSWOR32	0.0085	0	1	1	ω1 = 0.633 (100%)
LTAOR15	0.0204	0	1	1	ω1 = 0.945 (100%)
SMAOR15	0.148	1.3087	1	0.2065	ω1 = 0.00 (71%)
					ω2 = 1.94 (29%)
GMOOR40	0.228	0	1	1	ω1 = 0.00 (62%)
					ω2 = 0.686 (38%)
XMAOR92	0.1824	0	1	1	ω1 = 0.194 (100%)
OLAOR53	0.1587	1.094	1	0.2327	ω1 = 0.225 (94%)
					ω2 = 588 (6.0%)
PSWOR28	0.0104	0	1	1	ω1 = 0.649 (100%)
Node1	0.0041	3.3313	1	0.0703	ω1 = 10000000000 (100%)
Node10	0.122	0.4606	1	0.3378	ω1 = 0.0206 (76%)
					ω2 = 1.48 (24%)
Node11	0.076	0.1098	1	0.4321	ω1 = 0.00 (86%)
					ω2 = 1.24 (14%)
Node14	0.0551	0	1	1	ω1 = 0.217 (100%)
Node15	0.0293	0	1	1	ω1 = 0.213 (100%)
PSWOR7	0.0132	0	1	1	ω1 = 0.720 (100%)
Node2	0.0018	0	1	1	ω1 = 0.689 (100%)
Node25	0.0016	0	1	1	ω1 = 0.525 (100%)
Node26	0.0006	1.7493	1	0.1623	ω1 = 10000000000 (100%)
Node28	0.007	0.0156	1	0.4778	ω1 = 1.09 (100%)
Node29	0.003	0	1	1	ω1 = 0.351 (100%)
Node6	0.0004	1.5218	1	0.1836	ω1 = 10000000000 (100%)
Node7	0.0008	1.1615	1	0.2241	ω1 = 10000000000 (100%)
Node8	0.017	0	1	1	ω1 = 0.393 (100%)
Node9	0.018	0	1	1	ω1 = 0.734 (100%)
OGn16
TRUOR54	0.0496	14.5923	0.0081	0.0002	ω1 = 0.248 (96%)
					ω2 = 30.2 (3.8%)
LTAOR51	0.0259	9.1763	0.1204	0.0035	ω1 = 0.205 (96%)
					ω2 = 23.4 (3.9%)
Node8	0.0497	5.2137	0.8782	0.0266	ω1 = 0.290 (98%)
					ω2 = ∞ (2.4%)
TRUOR6	0.1992	0	1	1	ω1 = 0.119 (100%)
TRUOR37	0.0543	0	1	1	ω1 = 0.583 (100%)
TRUOR45	0.0499	0	1	1	ω1 = 0.491 (100%)
TRUOR51	0.0503	0	1	1	ω1 = 0.552 (100%)
GACOR59	0.0718	0	1	1	ω1 = 0.185 (100%)
SMAOR6	0.1165	2.5048	1	0.1084	ω1 = 0.312 (98%)
					ω2 = 84.3 (2.4%)
SMAOR12	0.1519	1.0535	1	0.2381	ω1 = 0.130 (92%)
					ω2 = 2.90 (7.8%)
PSWOR14	0.0017	0.5908	1	0.3117	ω1 = 10000000000 (100%)
PSWOR16	0	0	1	1	ω1 = 1.00 (100%)
LTAOR13	0.0703	0	1	1	ω1 = 0.327 (100%)
TRUOR3	0.1567	0	1	1	ω1 = 0.402 (100%)
GMOOR65	0.024	0	1	1	ω1 = 0.604 (100%)
GMOOR63	0.0256	0	1	1	ω1 = 0.166 (100%)
XMAOR95	0.0104	0	1	1	ω1 = 0.309 (100%)
TRUOR2	0.037	3.083	1	0.08	ω1 = 0.281 (99%)
					ω2 = 5000 (0.96%)
XMAOR96	0.0128	0.4806	1	0.3336	ω1 = 1.81 (100%)
Node1	0.0662	1.6913	1	0.1675	ω1 = 0.228 (97%)
					ω2 = 62.4 (2.6%)
Node11	0.031	2.3434	1	0.1181	ω1 = 0.00 (86%)
					ω2 = 3.81 (14%)
Node13	0.0095	0	1	1	ω1 = 0.250 (100%)
Node17	0.0508	2.811	1	0.0923	ω1 = 0.00 (88%)
					ω2 = 3.21 (12%)
Node18	0.0949	4.0134	1	0.0494	ω1 = 0.00 (83%)
					ω2 = 2.75 (17%)
Node20	0.0257	0	1	1	ω1 = 0.342 (100%)
Node22	0.1149	0.2278	1	0.3943	ω1 = 0.00 (69%)
					ω2 = 1.24 (31%)
Node23	0.0239	0	1	1	ω1 = 0.0273 (100%)
Node27	0.2823	0	1	1	ω1 = 0.00 (37%)
					ω2 = 0.351 (63%)
Node30	0.1378	1.76	1	0.1614	ω1 = 0.136 (92%)
					ω2 = 4.94 (7.7%)
Node31	0.0355	0	1	1	ω1 = 0.420 (100%)
Node4	0.0045	0	1	1	ω1 = 0.0614 (100%)
Node5	0.026	0.8784	1	0.2631	ω1 = 10000000000 (100%)
Node6	0.0428	0.5831	1	0.3131	ω1 = 0.115 (98%)
					ω2 = 4.97 (2.1%)
Node7	0.0898	3.6924	1	0.0583	ω1 = 0.00 (71%)
					ω2 = 2.79 (29%)
XMAOR97	0.0454	0	1	1	ω1 = 0.267 (100%)
OGn17
Node10	0.0446	32.2018	0	0	ω1 = 0.601 (96%)
					ω2 = 145 (4.1%)
LTAOR12	0.0496	25.0846	0.0001	0	ω1 = 0.833 (97%)
					ω2 = 371 (2.6%)
Node37	0.0135	11.4576	0.0481	0.0011	ω1 = 0.267 (98%)
					ω2 = 11400 (1.6%)
GACOR60	0.0531	10.5316	0.0749	0.0018	ω1 = 0.139 (88%)
					ω2 = 9.58 (12%)
PSWOR37	0.0163	7.5148	0.3373	0.0082	ω1 = 0.0648 (95%)
					ω2 = 39.1 (4.8%)
GACOR68	0.051	6.4147	0.5761	0.0144	ω1 = 0.442 (98%)
					ω2 = 60.9 (2.2%)
GMOOR11	0.0395	0	1	1	ω1 = 0.697 (100%)
GACOR67	0.0498	0	1	1	ω1 = 0.461 (100%)
GACOR58	0.0495	0	1	1	ω1 = 0.575 (100%)
GACOR71	0.0441	3.5187	1	0.0638	ω1 = 0.0341 (90%)
					ω2 = 6.55 (10%)
TRUOR4	0.2088	0.4034	1	0.3503	ω1 = 0.173 (93%)
					ω2 = 2.35 (6.7%)
GACOR64	0.0037	0	1	1	ω1 = 0.853 (100%)
PSWOR34	0.0096	0	1	1	ω1 = 0.148 (100%)
PSWOR35	0.0123	0	1	1	ω1 = 0.794 (100%)
LTAOR9	0.0231	3.1791	1	0.0761	ω1 = 0.00 (93%)
					ω2 = 7.24 (7.3%)
GACOR65	0.017	2.0044	1	0.1415	ω1 = 0.0000000000000285 (95%)
					ω2 = 6.56 (5.3%)
LTAOR10	0.0156	0.0304	1	0.4678	ω1 = 1.11 (100%)
LTAOR11	0.0075	0	1	1	ω1 = 0.596 (100%)
GMOOR21	0.0403	0	1	1	ω1 = 0.456 (100%)
GMOOR16	0.0543	2.1932	1	0.1279	ω1 = 0.0152 (87%)
					ω2 = 3.10 (13%)
GMOOR19	0.0297	0	1	1	ω1 = 0.476 (100%)
GMOOR15	0.0172	0	1	1	ω1 = 0.200 (100%)
GACOR66	0.0131	0	1	1	ω1 = 0.348 (100%)
XMAOR98	0.1477	0	1	1	ω1 = 0.274 (100%)
Node1	0.0067	2.4855	1	0.1096	ω1 = 10000000000 (100%)
GACOR62	0.0138	0	1	1	ω1 = 0.334 (100%)
Node11	0.0035	0	1	1	ω1 = 0.527 (100%)
Node12	0.0002	2.1676	1	0.1297	ω1 = 10000000000 (100%)
Node13	0.0321	0	1	1	ω1 = 0.350 (100%)
Node14	0.0052	0	1	1	ω1 = 0.146 (100%)
Node19	0.0046	0.3059	1	0.3735	ω1 = 10000000000 (100%)
Node2	0.0262	0	1	1	ω1 = 0.338 (100%)
Node23	0.1058	0	1	1	ω1 = 0.0831 (100%)
Node25	0.0198	0	1	1	ω1 = 0.0587 (100%)
Node26	0.2364	1.2472	1	0.2136	ω1 = 0.133 (89%)
					ω2 = 6.85 (11%)
Node27	0.0143	0	1	1	ω1 = 0.206 (100%)
Node3	0.0305	0	1	1	ω1 = 0.109 (100%)
Node30	0.0163	0.2022	1	0.4017	ω1 = 1.75 (100%)
Node32	0.0169	0	1	1	ω1 = 0.314 (100%)
GACOR69	0.0077	4.9329	1	0.0307	ω1 = 0.00 (98%)
					ω2 = 32.2 (2.0%)
Node39	0.0081	0.8162	1	0.2727	ω1 = 2.56 (100%)
Node4	0.0274	0	1	1	ω1 = 0.259 (100%)
Node42	0.0026	0	1	1	ω1 = 0.00625 (100%)
Node5	0.0111	0	1	1	ω1 = 0.411 (100%)
Node6	0.0241	0	1	1	ω1 = 0.351 (100%)
OGn18
PSWOR12	0.0284	26.7097	0	0	ω1 = 0.225 (97%)
					ω2 = 65.1 (3.3%)
OLAOR78	0.0617	16.4875	0.005	0.0001	ω1 = 0.0827 (96%)
					ω2 = 5000 (3.7%)
Node30	0.0134	13.2927	0.0244	0.0004	ω1 = 0.378 (99%)
					ω2 = ∞ (0.84%)
Node36	0.025	12.9478	0.0285	0.0005	ω1 = 0.354 (98%)
					ω2 = 77.8 (2.0%)
Node5	0.0137	10.1463	0.1149	0.0022	ω1 = 1.00 (99%)
					ω2 = ∞ (0.74%)
LTAOR50	0.0308	9.2484	0.1776	0.0034	ω1 = 0.388 (99%)
					ω2 = ∞ (1.4%)
XMAOR100	0.075	8.4579	0.26	0.0051	ω1 = 0.286 (96%)
					ω2 = 5000 (4.2%)
Node48	0.0189	7.2067	0.4811	0.0096	ω1 = 0.00 (95%)
					ω2 = 18.7 (5.4%)
GACOR107	0.0474	6.4951	0.6774	0.0138	ω1 = 0.700 (99%)
					ω2 = 365 (1.1%)
XMAOR101	0.0651	6.3809	0.7033	0.0147	ω1 = 0.245 (97%)
					ω2 = 27.4 (3.1%)
Node18	0.0488	5.9769	0.8464	0.018	ω1 = 0.144 (95%)
					ω2 = 12.3 (4.6%)
Node47	0.0183	5.8191	0.8979	0.0195	ω1 = 0.182 (99%)
					ω2 = 139 (1.4%)
SMAOR3	0.0218	-0.0021	1	0.5	ω1 = 1.02 (100%)
SMAOR4	0.0209	0	1	1	ω1 = 0.363 (100%)
SMAOR5	0.0178	2.6421	1	0.1009	ω1 = 0.277 (99%)
					ω2 = 54.3 (0.98%)
PSWOR10	0.0103	0	1	1	ω1 = 0.525 (100%)
PSWOR8	0.0413	0	1	1	ω1 = 0.762 (100%)
PSWOR13	0.0009	1.483	1	0.1876	ω1 = 10000000000 (100%)
PSWOR9	0.0273	0	1	1	ω1 = 0.444 (100%)
PSWOR11	0.0051	0	1	1	ω1 = 0.714 (100%)
GACOR98	0.0808	3.7126	1	0.0577	ω1 = 0.00 (76%)
					ω2 = 2.48 (24%)
PSWOR17	0.0002	0	1	1	ω1 = 1.00 (100%)
GACOR96	0.029	0	1	1	ω1 = 0.578 (100%)
LTAOR45	0.0593	0	1	1	ω1 = 0.767 (100%)
LTAOR48	0.0283	0	1	1	ω1 = 0.433 (100%)
LTAOR47	0.036	0	1	1	ω1 = 0.583 (100%)
LTAOR49	0.0327	0	1	1	ω1 = 0.776 (100%)
GACOR104	0.0745	0	1	1	ω1 = 0.396 (100%)
GACOR103	0.065	0	1	1	ω1 = 0.377 (100%)
XMAOR99	0.1323	0	1	1	ω1 = 0.318 (100%)
Node13	0.0034	0.5536	1	0.3188	ω1 = 10000000000 (100%)
Node14	0.0545	4.8737	1	0.0317	ω1 = 0.726 (98%)
					ω2 = 5710 (2.1%)
Node17	0.0158	0	1	1	ω1 = 0.617 (100%)
GACOR95	0.0058	0.0302	1	0.4679	ω1 = 1.22 (100%)
Node19	0.0293	0	1	1	ω1 = 0.748 (100%)
Node2	0.0066	0	1	1	ω1 = 0.194 (100%)
Node20	0.1539	0	1	1	ω1 = 0.000000000000173 (73%)
					ω2 = 0.435 (27%)
Node23	0.0421	0	1	1	ω1 = 0.234 (100%)
Node24	0.0735	0.7412	1	0.2849	ω1 = 0.00 (80%)
					ω2 = 1.72 (20%)
Node28	0.061	0	1	1	ω1 = 0.402 (100%)
Node3	0.0095	0	1	1	ω1 = 0.457 (100%)
GACOR101	0.0683	0	1	1	ω1 = 0.400 (100%)
Node32	0.0045	0	1	1	ω1 = 0.719 (100%)
Node35	0.0228	1.9939	1	0.1423	ω1 = 0.0485 (99%)
					ω2 = 1720 (0.72%)
GACOR94	0.0128	-0.0027	1	0.5	ω1 = 1.00 (100%)
Node37	0.0467	0	1	1	ω1 = 0.735 (100%)
Node38	0.0106	0	1	1	ω1 = 0.435 (100%)
Node42	0.0254	0	1	1	ω1 = 0.487 (100%)
Node43	0.008	0	1	1	ω1 = 0.846 (100%)
GACOR99	0.053	0	1	1	ω1 = 0.484 (100%)
OLAOR79	0.0686	3.6065	1	0.0609	ω1 = 0.0475 (91%)
					ω2 = 4.40 (8.6%)
SMAOR1	0.0427	0	1	1	ω1 = 0.364 (100%)
Node51	0.017	0	1	1	ω1 = 0.374 (100%)
Node52	0.0068	0.0607	1	0.4521	ω1 = 5.19 (100%)
Node53	0.0265	0	1	1	ω1 = 0.437 (100%)
Node7	0.0416	4.631	1	0.0359	ω1 = 0.142 (90%)
					ω2 = 8.07 (9.6%)
Node9	0.0266	0	1	1	ω1 = 0.800 (100%)
OGn14
Node2	0.0765	13.563	0.0073	0.0004	ω1 = 1.00 (96%)
					ω2 = 812 (4.2%)
GACOR97	0.019	12.6433	0.0111	0.0006	ω1 = 0.985 (99%)
					ω2 = 1720 (1.2%)
Node1	0.0047	7.6862	0.1282	0.0075	ω1 = 0.00 (100%)
					ω2 = 505 (0.36%)
SMAOR10	0.0268	5.7087	0.3305	0.0207	ω1 = 0.00 (89%)
					ω2 = 8.31 (11%)
LTAOR52	0.0355	0	1	1	ω1 = 0.0557 (100%)
SMAOR8	0.0169	0	1	1	ω1 = 0.657 (100%)
GACOR102	0.0128	0	1	1	ω1 = 0.459 (100%)
SMAOR11	0.0088	0	1	1	ω1 = 0.171 (100%)
PSWOR15	0.0235	0	1	1	ω1 = 0.452 (100%)
GACOR93	0.0177	0	1	1	ω1 = 0.722 (100%)
GMOOR23	0.3037	0	1	1	ω1 = 0.000000000000245 (36%)
					ω2 = 0.386 (64%)
TRUOR5	0.1945	2.0513	1	0.138	ω1 = 0.0604 (93%)
					ω2 = 3.40 (7.3%)
Node10	0.0677	0	1	1	ω1 = 0.105 (100%)
Node15	0.0048	0	1	1	ω1 = 0.397 (100%)
SMAOR7	0.0199	0	1	1	ω1 = 0.502 (100%)
Node3	0.0088	0	1	1	ω1 = 0.0471 (100%)
Node4	0.0318	1.5339	1	0.1824	ω1 = 0.0820 (89%)
					ω2 = 3.84 (11%)
Node5	0.0621	0	1	1	ω1 = 0.175 (100%)
Node7	0.0066	0	1	1	ω1 = 0.593 (100%)
OGn9
GACOR17	0.0818	0.0586	1	0.4531	ω1 = 0.00 (86%)
					ω2 = 1.15 (14%)
OLAOR11	0.1542	0	1	1	ω1 = 0.00 (77%)
					ω2 = 0.673 (23%)
SMAOR25	0.0981	0	1	1	ω1 = 0.127 (100%)
PSWOR46	0.0192	0	1	1	ω1 = 0.132 (100%)
LTAOR27	0.056	0	1	1	ω1 = 0.576 (100%)
XMAOR78	0.1356	0	1	1	ω1 = 0.195 (100%)
Node1	0.0255	0	1	1	ω1 = 0.152 (100%)
Node3	0.0652	0	1	1	ω1 = 0.349 (100%)
Node6	0.0369	0	1	1	ω1 = 0.0911 (100%)
OGn10
OLAOR28	0.0173	29.5347	0	0	ω1 = 0.0793 (98%)
					ω2 = 388 (2.5%)
OLAOR33	0.1042	19.2826	0.0012	0	ω1 = 0.181 (94%)
					ω2 = 33600 (6.1%)
Node39	0.1184	18.586	0.0017	0	ω1 = 0.289 (91%)
					ω2 = 5000 (8.7%)
GACOR110	0.0701	16.1737	0.0056	0.0001	ω1 = 0.102 (95%)
					ω2 = 5000 (5.4%)
Node49	0.0421	14.7647	0.0112	0.0002	ω1 = 0.177 (94%)
					ω2 = 84.3 (5.7%)
Node20	0.1682	13.3762	0.0221	0.0004	ω1 = 0.126 (89%)
					ω2 = 31.4 (11%)
XMAOR15	0.0804	11.562	0.0541	0.0011	ω1 = 0.151 (95%)
					ω2 = ∞ (4.6%)
OLAOR32	0.0981	11.2132	0.0632	0.0013	ω1 = 0.276 (96%)
					ω2 = 5000 (4.1%)
XMAOR17	0.0894	10.387	0.0941	0.0019	ω1 = 0.227 (96%)
					ω2 = 5000 (4.1%)
GMOOR4	0.1108	8.8108	0.2046	0.0043	ω1 = 0.169 (96%)
					ω2 = 60.0 (4.0%)
SMAOR59	0.0377	8.2083	0.2719	0.0058	ω1 = 0.363 (97%)
					ω2 = 40.1 (2.5%)
TRUOR64	0.0958	7.6093	0.3607	0.0078	ω1 = 0.131 (96%)
					ω2 = 833 (3.6%)
SMAOR52	0.1432	7.2056	0.4332	0.0096	ω1 = 0.170 (93%)
					ω2 = 454 (7.1%)
Node50	0.0038	6.6263	0.5689	0.0129	ω1 = 0.0164 (99%)
					ω2 = 5000 (0.67%)
GACOR108	0.0663	5.6296	0.9248	0.0215	ω1 = 0.203 (97%)
					ω2 = 2660 (3.0%)
Node23	0.0379	5.4361	0.9973	0.0237	ω1 = 0.000000000000000750 (90%)
					ω2 = 6.94 (9.5%)
XMAOR21	0.1908	0.3291	1	0.3677	ω1 = 0.00 (80%)
					ω2 = 1.24 (20%)
XMAOR22	0.2152	3.2429	1	0.0736	ω1 = 0.203 (92%)
					ω2 = 713 (8.2%)
XMAOR16	0.0984	2.3535	1	0.1175	ω1 = 0.00 (81%)
					ω2 = 2.31 (19%)
TRUOR42	0.0061	0	1	1	ω1 = 0.373 (100%)
XMAOR18	0.075	5.3361	1	0.025	ω1 = 0.506 (98%)
					ω2 = 5000 (2.0%)
TRUOR20	0.0079	0	1	1	ω1 = 0.271 (100%)
XMAOR14	0.1689	1.3093	1	0.2064	ω1 = 0.359 (95%)
					ω2 = 15.1 (4.5%)
DAROR115_19	0.3241	0	1	1	ω1 = 0.000160 (59%)
					ω2 = 0.421 (41%)
LTAOR69	0.0265	0	1	1	ω1 = 0.426 (100%)
LTAOR70	0.0231	2.9966	1	0.0837	ω1 = 0.161 (94%)
					ω2 = 10.2 (6.5%)
LTAOR71	0.0847	4.3178	1	0.0422	ω1 = 0.464 (99%)
					ω2 = 144 (1.3%)
SMAOR60	0.0235	0	1	1	ω1 = 0.340 (100%)
XMAOR20	0.2199	0	1	1	ω1 = 0.0986 (61%)
					ω2 = 0.893 (39%)
PSWOR20	0.0243	0	1	1	ω1 = 0.196 (100%)
Node1	0.003	0	1	1	ω1 = 0.0184 (100%)
Node10	0.0214	0.1456	1	0.4195	ω1 = 1.98 (100%)
Node13	0.0653	0	1	1	ω1 = 0.0784 (100%)
Node16	0.0224	3.5536	1	0.0626	ω1 = 0.00 (78%)
					ω2 = 50.9 (22%)
Node19	0.0225	5.0502	1	0.0289	ω1 = 0.00 (96%)
					ω2 = 8.82 (3.6%)
Node2	0.011	0	1	1	ω1 = 0.0956 (100%)
GMOOR18	0.1969	0	1	1	ω1 = 0.00 (51%)
					ω2 = 0.597 (49%)
OLAOR29	0.0098	0.9026	1	0.2595	ω1 = 10000000000 (100%)
Node26	0.0183	0.2615	1	0.385	ω1 = 0.0117 (93%)
					ω2 = 1.97 (7.0%)
Node28	0.0315	3.6253	1	0.0603	ω1 = 0.0483 (98%)
					ω2 = 2180 (1.7%)
Node29	0.0086	0	1	1	ω1 = 0.129 (100%)
Node3	0.0074	0.0452	1	0.4596	ω1 = 10000000000 (100%)
Node32	0.021	1.9213	1	0.1479	ω1 = 0.147 (99%)
					ω2 = 59.8 (1.4%)
Node34	0.0141	0	1	1	ω1 = 0.131 (100%)
Node38	0.0553	0.6824	1	0.295	ω1 = 0.0437 (96%)
					ω2 = 4.31 (4.2%)
GMOOR9	0.1098	0.0517	1	0.4564	ω1 = 0.00 (70%)
					ω2 = 1.14 (30%)
Node4	0.0166	0	1	1	ω1 = 0.0503 (100%)
Node43	0.0246	0.028	1	0.4693	ω1 = 1.17 (100%)
Node44	0.0785	0	1	1	ω1 = 0.197 (100%)
Node47	0.0219	0	1	1	ω1 = 0.284 (100%)
Node48	0.0342	0	1	1	ω1 = 0.109 (100%)
GMOOR2	0.0538	5.2203	1	0.0265	ω1 = 0.00000000000000000011 (90%)
					ω2 = 5.58 (9.6%)
Node5	0.0147	0	1	1	ω1 = 0.131 (100%)
GMOOR8	0.0592	3.9292	1	0.0516	ω1 = 0.458 (96%)
					ω2 = 13.8 (4.5%)
Node55	0.0452	2.0774	1	0.1361	ω1 = 0.0000000000000325 (91%)
					ω2 = 2.62 (9.0%)
Node7	0.0269	0	1	1	ω1 = 0.0779 (100%)
Node9	0.0324	0	1	1	ω1 = 0.0517 (100%)
OGn11
LTAOR68	0.047	12.0189	0.0328	0.0008	ω1 = 0.262 (95%)
					ω2 = 21.5 (4.7%)
Node32	0.0243	9.5864	0.1094	0.0029	ω1 = 0.00823 (99%)
					ω2 = 94.5 (1.4%)
Node28	0.0039	6.9691	0.4018	0.0109	ω1 = 0.0457 (95%)
					ω2 = 39.5 (5.1%)
SMAOR56	0.1212	6.8435	0.4052	0.0116	ω1 = 0.268 (95%)
					ω2 = 5000 (4.9%)
Node12	0.0173	6.8565	0.414	0.0115	ω1 = 1.00 (97%)
					ω2 = 122 (2.5%)
SMAOR57	0.1591	6.5305	0.4616	0.0136	ω1 = 0.404 (92%)
					ω2 = 34.6 (7.9%)
PSWOR18	0.0148	5.696	0.686	0.0208	ω1 = 0.715 (100%)
					ω2 = ∞ (0.44%)
GMOOR52	0.108	0	1	1	ω1 = 0.168 (100%)
SMAOR54	0.0195	0	1	1	ω1 = 0.528 (100%)
SMAOR55	0.038	0	1	1	ω1 = 0.222 (100%)
GACOR27	0.1272	0	1	1	ω1 = 0.00 (67%)
					ω2 = 0.848 (33%)
OLAOR30	0.1652	0.2021	1	0.4018	ω1 = 0.0890 (82%)
					ω2 = 1.54 (18%)
OLAOR31	0.2006	0	1	1	ω1 = 0.00 (68%)
					ω2 = 0.692 (32%)
PSWOR19	0.0092	3.3082	1	0.0712	ω1 = 0.482 (99%)
					ω2 = ∞ (0.69%)
TRUOR21	0.1789	0	1	1	ω1 = 0.00 (69%)
					ω2 = 0.891 (31%)
LTAOR67	0.1218	0.4861	1	0.3324	ω1 = 0.222 (96%)
					ω2 = 5.07 (4.0%)
GMOOR1	0.1662	0.6744	1	0.2964	ω1 = 0.118 (90%)
					ω2 = 2.70 (9.7%)
GMOOR31	0.0731	0.0038	1	0.4896	ω1 = 0.00 (77%)
					ω2 = 1.04 (23%)
GMOOR37	0.0657	0	1	1	ω1 = 0.560 (100%)
GACOR26	0.1424	0	1	1	ω1 = 0.242 (100%)
XMAOR19	0.1677	0	1	1	ω1 = 0.00 (60%)
					ω2 = 0.976 (40%)
Node1	0.0245	0	1	1	ω1 = 0.190 (100%)
Node10	0.0267	2.8812	1	0.089	ω1 = 0.0434 (88%)
					ω2 = 4.83 (12%)
Node11	0.0121	0.2455	1	0.3894	ω1 = 4.30 (100%)
TRUOR22	0.2007	0	1	1	ω1 = 0.0217 (54%)
					ω2 = 0.603 (46%)
Node17	0.0191	0	1	1	ω1 = 0.0411 (100%)
Node18	0.0217	2.3542	1	0.1174	ω1 = 0.0435 (90%)
					ω2 = 27.6 (10%)
Node21	0.0634	-0.0051	1	0.5	ω1 = 0.0353 (92%)
					ω2 = 1.35 (8.1%)
Node23	0.097	1.0831	1	0.2342	ω1 = 0.0220 (81%)
					ω2 = 1.86 (19%)
Node24	0.0336	0	1	1	ω1 = 0.332 (100%)
SMAOR22	0.1398	0	1	1	ω1 = 0.227 (100%)
Node29	0.0276	0	1	1	ω1 = 0.117 (100%)
Node3	0.0755	3.2595	1	0.073	ω1 = 0.00 (72%)
					ω2 = 2.66 (28%)
SMAOR53	0.0181	0	1	1	ω1 = 0.310 (100%)
Node33	0.0752	0.3754	1	0.3567	ω1 = 0.0000000000000291 (80%)
					ω2 = 1.48 (20%)
Node34	0.0074	0	1	1	ω1 = 0.145 (100%)
Node4	0.0222	0	1	1	ω1 = 0.529 (100%)
Node8	0.0026	0	1	1	ω1 = 0.128 (100%)
Node9	0.0073	1.1824	1	0.2215	ω1 = 10000000000 (100%)
OGn8
DAROR116_1	0.1072	16.0053	0.0017	0.0001	ω1 = 0.153 (94%)
					ω2 = 52.5 (5.9%)
GACOR18	0.0898	3.9771	0.7041	0.0503	ω1 = 0.0844 (97%)
					ω2 = 24.1 (2.6%)
SMAOR26	0.0897	0	1	1	ω1 = 0.185 (100%)
OLAOR10	0.1215	0	1	1	ω1 = 0.144 (100%)
LTAOR26	0.0378	0	1	1	ω1 = 0.0693 (100%)
PSWOR47	0.0337	0	1	1	ω1 = 0.755 (100%)
TRUOR12	0.1915	0	1	1	ω1 = 0.00 (70%)
					ω2 = 0.398 (30%)
DAROR116_2	0.0676	0	1	1	ω1 = 0.299 (100%)
XMAOR77	0.1896	0.486	1	0.3324	ω1 = 0.126 (93%)
					ω2 = 2.40 (7.3%)
Node1	0.0189	0	1	1	ω1 = 0.116 (100%)
Node10	0.0329	0	1	1	ω1 = 0.477 (100%)
Node2	0.1963	0	1	1	ω1 = 0.0321 (87%)
					ω2 = 0.683 (13%)
Node5	0.0249	0.0896	1	0.4398	ω1 = 10000000000 (100%)
Node8	0.0268	0	1	1	ω1 = 0.136 (100%)
Node9	0.0229	0	1	1	ω1 = 0.0945 (100%)
OGn1
TRUOR8	0.0623	58.8804	0	0	ω1 = 0.287 (92%)
					ω2 = 362 (8.4%)
GMOOR86	0.1207	36.3792	0	0	ω1 = 0.0362 (88%)
					ω2 = 5000 (12%)
GMOOR83	0.1208	19.793	0.0013	0	ω1 = 0.415 (88%)
					ω2 = 34.7 (12%)
Node51	0.0247	16.4343	0.0071	0.0001	ω1 = 1.00 (95%)
					ω2 = ∞ (5.2%)
Node46	0.0078	15.2692	0.0126	0.0002	ω1 = 1.00 (99%)
					ω2 = ∞ (0.80%)
DAROR130_2	0.0237	10.9149	0.1117	0.0015	ω1 = 0.102 (98%)
					ω2 = 2180 (2.0%)
Node52	0.033	10.1425	0.1629	0.0022	ω1 = 0.0961 (97%)
					ω2 = 5000 (2.9%)
Node43	0.2187	9.2831	0.2483	0.0034	ω1 = 0.257 (85%)
					ω2 = 1160 (15%)
XMAOR64	0.0169	8.6374	0.3397	0.0047	ω1 = 0.492 (99%)
					ω2 = 429 (1.3%)
Node72	0.0112	7.8045	0.5113	0.0071	ω1 = 0.0286 (95%)
					ω2 = 23.8 (4.6%)
Node12	0.0101	7.0086	0.7557	0.0106	ω1 = 1.00 (99%)
					ω2 = ∞ (1.2%)
OLAOR16	0.0344	6.526	0.9526	0.0136	ω1 = 0.00 (90%)
					ω2 = 7.77 (9.7%)
XMAOR69	0.0177	0	1	1	ω1 = 0.956 (100%)
OLAOR18	0.0186	0	1	1	ω1 = 0.334 (100%)
OLAOR19	0.0266	4.2053	1	0.0447	ω1 = 0.00 (95%)
					ω2 = 9.38 (5.2%)
OLAOR20	0.1166	0	1	1	ω1 = 0.242 (100%)
OLAOR21	0.2219	0	1	1	ω1 = 0.00 (57%)
					ω2 = 0.737 (43%)
OLAOR22	0.0915	0	1	1	ω1 = 0.308 (100%)
OLAOR23	0.0918	2.9785	1	0.0845	ω1 = 0.00 (84%)
					ω2 = 2.45 (16%)
OLAOR24	0.0804	1.5285	1	0.183	ω1 = 0.0342 (73%)
					ω2 = 2.37 (27%)
OLAOR25	0.1088	0	1	1	ω1 = 0.223 (100%)
GACOR16	0.0056	0	1	1	ω1 = 0.576 (100%)
TRUOR9	0.0126	3.2186	1	0.0746	ω1 = 4.61 (100%)
TRUOR10	0.1585	0	1	1	ω1 = 0.544 (100%)
TRUOR11	0.2803	0.1479	1	0.4187	ω1 = 0.00 (49%)
					ω2 = 1.14 (51%)
TRUOR57	0.0159	-0.0085	1	0.5	ω1 = 1.04 (100%)
TRUOR61	0.013	0.3903	1	0.3532	ω1 = 1.62 (100%)
SMAOR23	0.1483	2.8637	1	0.0898	ω1 = 0.135 (79%)
					ω2 = 2.71 (21%)
PSWOR52	0.0362	3.3949	1	0.068	ω1 = 3.80 (100%)
LTAOR74	0.0207	0	1	1	ω1 = 0.480 (100%)
LTAOR30	0.0119	0	1	1	ω1 = 0.762 (100%)
LTAOR29	0.0188	0	1	1	ω1 = 0.680 (100%)
LTAOR31	0.0092	0.3368	1	0.3658	ω1 = 1.45 (100%)
LTAOR28	0.1083	0	1	1	ω1 = 0.457 (100%)
GACOR12	0.0328	0	1	1	ω1 = 0.915 (100%)
GACOR15	0.0054	0	1	1	ω1 = 0.525 (100%)
XMAOR65	0.036	2.691	1	0.0983	ω1 = 0.00 (92%)
					ω2 = 6.58 (8.2%)
GACOR13	0.0182	0.0236	1	0.4721	ω1 = 1.11 (100%)
XMAOR66	0.0238	1.761	1	0.1613	ω1 = 10000000000 (100%)
XMAOR68	0.0045	0	1	1	ω1 = 0.690 (100%)
GACOR14	0.0145	0	1	1	ω1 = 0.570 (100%)
XMAOR67	0.0725	1.6109	1	0.1749	ω1 = 0.00 (74%)
					ω2 = 2.60 (26%)
Node1	0.0266	1.0019	1	0.2452	ω1 = 0.00 (91%)
					ω2 = 2.16 (9.4%)
Node10	0.009	0	1	1	ω1 = 0.423 (100%)
Node11	0.0109	0	1	1	ω1 = 0.0494 (100%)
OLAOR12	0.1056	2.8165	1	0.092	ω1 = 0.300 (98%)
					ω2 = 16.3 (2.3%)
Node13	0.0458	0	1	1	ω1 = 0.261 (100%)
Node14	0.0658	0	1	1	ω1 = 0.215 (100%)
Node15	0.0075	0.6108	1	0.3079	ω1 = 3.47 (100%)
Node16	0.0225	0	1	1	ω1 = 0.929 (100%)
Node19	0.0078	0.2538	1	0.3871	ω1 = 1.45 (100%)
Node2	0.6633	0	1	1	ω1 = 0.0290 (44%)
					ω2 = 0.666 (56%)
Node25	0.0776	0.0227	1	0.4727	ω1 = 0.000000000000476 (68%)
					ω2 = 1.10 (32%)
Node26	0.0051	0	1	1	ω1 = 0.100 (100%)
Node27	0.01	0	1	1	ω1 = 0.0945 (100%)
Node29	0.1066	0.0624	1	0.4513	ω1 = 0.137 (89%)
					ω2 = 1.86 (11%)
Node31	0.0089	4.0316	1	0.0489	ω1 = 0.137 (99%)
					ω2 = 66.8 (0.74%)
Node33	0.0038	0.1708	1	0.4113	ω1 = 10000000000 (100%)
Node36	0.0159	0	1	1	ω1 = 0.299 (100%)
Node39	0.1114	4.6768	1	0.0351	ω1 = 0.225 (98%)
					ω2 = 909 (2.1%)
Node42	0.0209	0.119	1	0.4287	ω1 = 0.00 (83%)
					ω2 = 1.33 (17%)
OLAOR13	0.128	1.6913	1	0.1675	ω1 = 0.0374 (71%)
					ω2 = 1.86 (29%)
Node45	0.0198	0	1	1	ω1 = 0.981 (100%)
OLAOR14	0.0161	0	1	1	ω1 = 0.923 (100%)
Node5	0.1833	1.4696	1	0.189	ω1 = 10000000000 (100%)
OLAOR15	0.0245	4.7467	1	0.0338	ω1 = 0.308 (99%)
					ω2 = 126 (0.93%)
DAROR130_1	0.0323	0.0126	1	0.4803	ω1 = 10000000000 (100%)
Node53	0.033	0	1	1	ω1 = 0.454 (100%)
Node55	0.0616	0	1	1	ω1 = 0.224 (100%)
Node57	0.0061	6.0146	1	0.0177	ω1 = 0.442 (98%)
					ω2 = ∞ (1.6%)
Node58	0.0146	0	1	1	ω1 = 0.236 (100%)
Node62	0.1672	0	1	1	ω1 = 0.252 (100%)
Node64	0.013	0	1	1	ω1 = 0.545 (100%)
Node67	0.1435	0	1	1	ω1 = 0.369 (100%)
Node69	0.0148	0	1	1	ω1 = 0.838 (100%)
Node71	0.0038	3.5336	1	0.0633	ω1 = 10000000000 (100%)
OLAOR17	0.0229	0.1174	1	0.4293	ω1 = 1.22 (100%)
Node76	0.1652	0	1	1	ω1 = 0.00 (55%)
					ω2 = 0.653 (45%)
Node77	0.046	3.7953	1	0.0553	ω1 = 0.000000000000299 (85%)
					ω2 = 6.80 (15%)
Node8	0.0049	5.759	1	0.0201	ω1 = 0.00 (91%)
					ω2 = 35.0 (8.6%)
Node9	0.0089	0.536	1	0.3223	ω1 = 10000000000 (100%)
OGn2
XMAOR63	0.0311	15.0929	0.0041	0.0002	ω1 = 0.167 (98%)
					ω2 = 40.9 (2.4%)
Node5	0.0162	7.3848	0.1934	0.0088	ω1 = 1.00 (99%)
					ω2 = 812 (1.0%)
Node19	0.119	4.9088	0.6535	0.0311	ω1 = 0.193 (96%)
					ω2 = 5000 (3.6%)
XMAOR61	0.0421	4.5231	0.7589	0.0379	ω1 = 0.500 (99%)
					ω2 = ∞ (0.55%)
GACOR11	0.0841	0	1	1	ω1 = 0.302 (100%)
PSWOR51	0.03	0	1	1	ω1 = 0.989 (100%)
LTAOR33	0.0073	0.1809	1	0.4082	ω1 = 1.64 (100%)
LTAOR32	0.0077	0	1	1	ω1 = 0.627 (100%)
SMAOR24	0.1287	1.6984	1	0.1668	ω1 = 0.239 (94%)
					ω2 = 5.66 (5.7%)
OLAOR26	0.1548	0.4448	1	0.3411	ω1 = 0.00 (72%)
					ω2 = 1.26 (28%)
DAROR129_1	0.2937	0	1	1	ω1 = 0.117 (100%)
GMOOR20	0.039	1.0326	1	0.2409	ω1 = 0.0270 (89%)
					ω2 = 3.03 (11%)
XMAOR62	0.0329	0	1	1	ω1 = 0.370 (100%)
Node1	0.0489	2.5506	1	0.1059	ω1 = 0.126 (96%)
					ω2 = 28.5 (3.5%)
Node11	0.1039	0.6141	1	0.3073	ω1 = 0.00 (66%)
					ω2 = 1.59 (34%)
Node13	0.0315	0	1	1	ω1 = 0.662 (100%)
Node17	0.02	0	1	1	ω1 = 0.182 (100%)
GMOOR24	0.0167	0	1	1	ω1 = 0.406 (100%)
Node21	0.0055	0	1	1	ω1 = 0.282 (100%)
Node3	0.1784	0	1	1	ω1 = 0.0338 (64%)
					ω2 = 0.799 (36%)
GMOOR27	0.0224	0	1	1	ω1 = 0.397 (100%)
Node8	0.028	0	1	1	ω1 = 0.109 (100%)
Node9	0.0591	0	1	1	ω1 = 0.325 (100%)

## Sheet: dN_dS analysis
dN/dS analysis of OGn1 of TAAR gene family
FEL										SLAC
Found 46 negatively selected sites (0.1 significane level)					Found 10 positively selected sites					Found 18 negatively selected sites (0.1 significane level)					Found 2 positively selected sites
Site	ds	dN	dN/dS	p-value	Codon	ds	dN	dN/dS	p-value	Site	dS	dN	dN/dS	p-value	Site	dS	dN	dN-dS	p-value
4	7.186	0	0	0.001	22	0	6.106	Infinity	0.004	4	4	0	-6.46942	0.0123457	22	0	4.49261	7.26614	0.0264
8	9.724	0.872	0.09	0.038	27	0	3.092	4058861987472400	0.061	69	2.74839	0	-4.44512	0.0481686	276	0	4.19954	6.79214	0.048448
10	2.261	0	0	0.06	42	0	2.716	Infinity	0.058	77	7.81482	0.401905	-11.9893	0.00365861
16	2.323	0	0	0.055	83	0	3.799	Infinity	0.088	86	6.05574	0.79853	-8.50276	0.0346126
20	1.497	0	0	0.075	136	0	2.134	Infinity	0.079	95	6.45382	1.26039	-8.39961	0.037268
69	3.671	0	0	0.012	148	0	3.053	Infinity	0.073	102	6.15811	1.41144	-7.67704	0.0372314
74	2.228	0	0	0.053	184	0	3.101	Infinity	0.084	103	5.81892	1.00913	-7.77913	0.0629803
77	19.081	0.57	0.03	0.001	213	0	3.12	5.61975e+16	0.06	106	4.16277	0.555903	-5.83357	0.041133
78	1.974	0	0	0.044	276	0	6.347	8332368906576970	0.013	112	4	0.50816	-5.64754	0.047073
79	2.122	0	0	0.033	287	0	3.46	618713449683295	0.098	119	4.02831	0.498249	-5.70936	0.0441206
85	27.341	2.622	0.096	0.047						146	3	0	-4.85206	0.037037
86	19.699	0.994	0.05	0.008						175	3	0	-4.85206	0.037037
95	10000	2.286	0	0.006						177	3.27158	0	-5.29131	0.0358445
102	43.504	1.368	0.031	0.002						211	4	0	-6.46942	0.0123457
103	10.524	1.228	0.117	0.035						247	3	0	-4.85206	0.037037
106	7.347	0.713	0.097	0.013						269	3.78894	0	-6.12805	0.0153351
111	3.301	0	0	0.016						306	6.55523	0	-10.6021	0.00355007
112	7.453	0.577	0.077	0.012						311	4.80646	0.4288	-7.08023	0.0618334
119	5.457	0.568	0.104	0.026
138	2.639	0	0	0.049
146	4.283	0	0	0.007
164	6.403	0.859	0.134	0.074
175	3.978	0	0	0.008
177	4.442	0	0	0.007
186	2.692	0	0	0.073
188	1.37	0	0	0.099
192	2.913	0	0	0.042
211	8.307	0	0	0
225	11.421	1.417	0.124	0.067
231	2.696	0	0	0.033
239	3.067	0	0	0.017
247	3.793	0	0	0.006
258	2.512	0	0	0.039
260	3.042	0	0	0.043
262	2.251	0	0	0.06
269	5.949	0	0	0.002
270	2.421	0	0	0.027
271	2.859	0	0	0.016
272	2.537	0	0	0.054
282	12.592	2.898	0.23	0.051
291	2.242	0	0	0.057
306	15.943	0	0	0
311	11.779	0.435	0.037	0.01
314	2.874	0	0	0.025
315	7.983	1.581	0.198	0.053
319	2.164	0	0	0.052
Consensus positively selected sites of FEL and SLAC are hightlighted in red.
